# Supplementary material for: PhDHS Is Involved in Chloroplast Development in Petunia
Source: Front Plant Sci. 2019 Mar 13;10:284. doi: 10.3389/fpls.2019.00284 (PMC6424912; doi:10.3389/fpls.2019.00284)
Supplement: Supplementary file 2 [file Data_Sheet_1.xlsx]

## Sheet: Summary
Summary of petunia proteome changes caused by PhDHS silencing
Header line description of table 1			Table 1. MS/MS spectrum database search analysis summary
Total spectrum	Number of spectrum produced by mass spectrometer
Matched spectrum	Number of spectrum matched with alignment protein		Total spectrum	Matched spectrum	Peptides	Unique peptides	Identified proteins	Quantifiable proteins
Peptides	Number of peptides whitch spectrum hit		227389	58074 (25.5%)	17012	14935	3763	3101
Unique peptides	Number of identified peptides that only come form this protein groups
Identified proteins	Number of proteins detected by spectrum search analysis
Quantifiable proteins	Number of proteins quantifiable		Table 2. Differentially expressed protein summary (Filtered whith threshold value of expression fold change and P vlaue < 0.05)
Header line description of worksheet "Protein_quant"			Compare group	Regulated type	fold change >1.5
Protein accession	Protein accession number of database used for search		DHS/CK	up-regulated	308
Protein description	Protein functional description			down-regulated	266
Gene name	Indicates the name of the gene that code for the protein sequence
MW [kDa]	Protein molecular weight ,unit [kDa]
Score	A simple rule to be used to judge whether a result is significant or not
Coverage [%]	Percent of identified peptdie sequence covering in protein sequence
Peptides	Number of peptides whitch spectrum hit
PSMs	Number of spectrum which protein matched
Unique peptides	Number of identified peptides that only come form this protein groups
Header line description of worksheet "Peptide_quant"
ID	Identified peptide index number
Sequence	Identified peptide amino acid sequence
Protein accession	Protein accession number of database used for search
Protein description	Protein functional description
Charge	Carried charge of peptide
m/z	Mass-to-charge ratio of peptide
mass error [ppm]	Parts per million ratio of peptide mass error between the theory and practice
PEP	The maximal posterior error probability for peptides
Score	A simple rule to be used to judge whether a result is significant or not
Unique [yes/no]	When marked with 'yes', this particular peptide is unique to a single identified protein group

## Sheet: Protein_quant
		Protein quantity of petunia proteome
Protein accession	Protein description	MW [kDa]	Score	Coverage [%]	Peptides	PSMs	Unique peptides	CK1	CK2	CK3	DHS1	DHS2	DHS3	DHS/CK Ratio	DHS/CK P value	Regulated Type
Peaxi162Scf00876g00316.1	Tryptophan synthase beta chain 2	56.125	13.293	7	2	3	2	1.858	1.475	2.447	0.227	0.279	0.245	0.13	0.00021783	down
Peaxi162Scf00535g00528.1	Oxygen-evolving enhancer protein 1, chloroplastic	30.114	174.92	37	12	123	5	1.673	1.505	2.41	0.263	0.276	0.284	0.147	0.0057572	down
Peaxi162Scf00517g00118.1	Photosystem I reaction center subunit IV A, chloroplastic	14.932	130.35	43.9	4	82	1	1.744	1.617	2.197	0.267	0.313	0.276	0.154	5.8596e-05	down
Peaxi162Scf00485g00109.1	Cytochrome b6-f complex iron-sulfur subunit 2, chloroplastic	23.841	173.92	40.5	5	39	5	1.571	1.486	2.284	0.299	0.316	0.278	0.167	0.00022233	down
Peaxi162Scf00603g00005.1	Chlorophyll a-b binding protein 50, chloroplastic	28.305	21.628	36.3	6	82	1	1.718	1.46	0.985	0.19	0.242	0.292	0.174	0.00109741	down
Peaxi162Scf00299g10016.1	photosystem II reaction center protein H	7.2563	34.157	26.9	2	6	2	1.878	2.153	1.265	0.233	0.443	0.312	0.187	0.0023162	down
Peaxi162Scf01058g00001.1	Unknown protein	10.793	23.596	27.5	3	16	3	1.631	2.012	1.692	0.267	0.391	0.367	0.192	0.00024459	down
Peaxi162Scf00152g01119.1	photosystem I light harvesting complex gene 5	27.483	45.772	20.8	3	29	2	1.95	1.854	1.135	0.337	0.299	0.314	0.192	0.00077591	down
Peaxi162Scf00589g00517.1	Oxygen-evolving enhancer protein 1, chloroplastic	35.334	78.544	41.1	15	151	3	1.611	1.369	2.37	0.295	0.429	0.346	0.2	0.00123675	down
Peaxi162Scf01097g00023.1	chloroplast lipocalin [Solanum tuberosum]	37.464	44.825	17.1	4	12	4	1.625	1.555	2.116	0.321	0.375	0.37	0.201	0.000121681	down
Peaxi162Scf00527g00321.1	Cytochrome b6	28.59	75.575	13	3	27	2	1.9	1.97	1.321	0.416	0.332	0.338	0.209	0.00044468	down
Peaxi162Scf00527g00036.1	Photosystem II CP47 chlorophyll apoprotein	40.334	175.8	19.6	7	62	4	1.9	1.992	1.145	0.329	0.369	0.354	0.209	0.00103918	down
Peaxi162Scf00309g00120.1	purple acid phosphatase 24	57.754	35.957	10.2	5	10	5	0.844	1.233	3.404	0.403	0.301	0.441	0.209	0.031805	down
Peaxi162Scf00004g00263.1	Photosystem II 5 kDa protein, chloroplastic	11.317	30.057	17.9	2	9	2	1.836	1.748	1.671	0.369	0.387	0.364	0.213	6.1647e-07	down
Peaxi162Scf00021g00087.1	Apocytochrome f	53.937	231.6	24.8	10	69	10	1.941	1.875	1.267	0.356	0.381	0.358	0.215	0.008222	down
Peaxi162Scf00428g00063.1	Thylakoid lumenal 19 kDa protein, chloroplastic	21.933	60.653	35.2	5	18	5	1.604	1.46	2.256	0.339	0.424	0.389	0.217	0.00050176	down
Peaxi162Scf00183g00711.1	O-Glyc , putative isoform 2, partial [Theobroma cacao]	144.74	5.9161	0.7	1	8	1	1.518	1.623	2.118	0.318	0.419	0.444	0.225	0.00049906	down
Peaxi162Scf01313g00229.1	Calcium-binding EF-hand family protein	19.857	6.6598	4.6	1	4	1	2.13	1.919	1.053	0.371	0.397	0.387	0.226	0.022595	down
Peaxi162Scf00314g00025.1	conserved hypothetical protein	21.224	23.702	17.3	3	8	3	1.516	1.799	1.882	0.34	0.411	0.427	0.227	0.000101927	down
Peaxi162Scf00906g00019.1	light-harvesting chlorophyll B-binding protein 3	54.383	118.24	38.8	9	72	4	1.968	1.867	1.257	0.352	0.381	0.433	0.229	0.00068476	down
Peaxi162Scf00074g00082.1	conserved hypothetical protein	29.347	45.273	13.5	4	17	4	1.423	1.532	2.343	0.378	0.381	0.453	0.229	0.00094141	down
Peaxi162Scf00000g00497.1	Cyclophilin-like peptidyl-prolyl cis-trans isomerase family protein	46.869	92.44	19.1	6	22	6	1.651	1.56	1.999	0.375	0.41	0.432	0.234	7.5647e-05	down
Peaxi162Scf00232g01129.1	Photosystem II 10 kDa polypeptide, chloroplastic	14.413	36.425	15.8	2	23	2	1.953	1.964	1.173	0.399	0.418	0.374	0.234	0.00120218	down
Peaxi162Scf00740g00233.1	Tetratricopeptide repeat (TPR)-like superfamily protein	25.337	84.764	31.8	8	34	8	1.371	1.42	2.419	0.402	0.428	0.389	0.234	0.0167428	down
Peaxi162Scf00242g00093.1	Chlorophyll a-b binding protein 50, chloroplastic	28.343	19.249	23.2	4	70	1	2.024	1.803	1.272	0.331	0.381	0.486	0.235	0.00129531	down
Peaxi162Scf00019g00219.1	Oxygen-evolving enhancer protein 1, chloroplastic	35.545	323.31	41.7	16	163	4	1.575	1.394	2.176	0.362	0.412	0.44	0.236	0.00058466	down
Peaxi162Scf00000g51016.1	Chlorophyll a-b binding protein 13, chloroplastic	28.51	43.902	30.6	3	19	3	1.958	1.858	1.186	0.343	0.415	0.424	0.236	0.00118225	down
Peaxi162Scf00418g00925.1	Unknown protein	22.286	13.522	5.6	2	8	2	1.578	1.186	1.985	0.395	0.402	0.327	0.237	0.0009434	down
Peaxi162Scf00047g02128.1	Chlorophyll a-b binding protein 37, chloroplastic	28.571	130.57	36.2	6	125	1	1.976	1.854	1.15	0.33	0.421	0.445	0.24	0.00191754	down
Peaxi162Scf00030g00045.1	---	19.452	6.074	4	1	7	1	1.487	1.593	2.072	0.357	0.43	0.456	0.241	0.00034351	down
Peaxi162Scf00518g00425.1	REF/SRPP-like protein	24.965	13.158	9.6	2	2	1	1.718	1.499	1.943	0.478	0.313	0.456	0.242	0.00073778	down
Peaxi162Scf00599g00008.1	ASR4 protein [Solanum peruvianum]	30.883	323.31	88.5	28	193	28	1.205	1.22	2.824	0.472	0.382	0.419	0.243	0.0098026	down
Peaxi162Scf01257g00019.1	Photosystem I reaction center subunit N, chloroplastic	19.202	166.87	34.1	8	61	8	1.447	1.531	2.1	0.371	0.466	0.419	0.247	0.00048062	down
Peaxi162Scf00002g00075.1	Pentapeptide repeat-containing protein	28.201	323.31	61.1	12	46	12	1.447	1.444	2.232	0.388	0.443	0.438	0.248	0.00080186	down
Peaxi162Scf01132g00023.1	PEBP (phosphatidylethanolamine-binding protein) family protein	18.573	21.256	14.3	2	4	2	1.217	1.288	2.715	0.471	0.454	0.381	0.25	0.0077962	down
Peaxi162Scf00006g03619.1	Serine/threonine protein phosphatase family protein	94.412	22.291	3.7	3	6	3	1.826	1.987	1.185	0.396	0.446	0.426	0.254	0.00118319	down
Peaxi162Scf00204g00097.1	Peptidyl-prolyl cis-trans isomerase FKBP16-2, chloroplastic	38.515	48.892	15.5	4	14	4	1.48	1.539	1.993	0.422	0.435	0.449	0.261	0.000144345	down
Peaxi162Scf00736g00213.1	Thylakoid lumenal 15 kDa protein 1, chloroplastic	22.386	210.88	45.5	7	30	7	1.53	1.395	2.165	0.395	0.468	0.473	0.262	0.0008214	down
Peaxi162Scf00005g00505.1	ascorbate peroxidase 2	27.562	39.095	18.4	4	11	4	1.157	1.115	2.91	0.583	0.434	0.393	0.272	0.022581	down
Peaxi162Scf00418g00810.1	Unknown protein	18.446	69.378	34.9	5	18	5	1.506	1.48	2.046	0.608	0.405	0.363	0.273	0.0022623	down
Peaxi162Scf00299g00112.1	Photosystem II CP47 chlorophyll apoprotein	32.689	102.69	12.8	5	44	2	1.73	1.867	1.156	0.438	0.467	0.398	0.274	0.00121689	down
Peaxi162Scf00376g00125.1	inorganic carbon transport protein-related	22.146	10.276	6.7	1	4	1	1.889	1.596	1.461	0.475	0.408	0.488	0.277	0.00016317	down
Peaxi162Scf00060g00176.1	Photosystem II D2 protein	21.295	9.8241	26.7	4	48	1	1.873	2	0.975	0.416	0.535	0.402	0.279	0.0073984	down
Peaxi162Scf00196g00724.1	xyloglucan specific endoglucanase inhibitor [Solanum melongena]	86.932	16.341	2.6	2	6	2	1.192	1.077	2.849	0.576	0.421	0.434	0.28	0.021863	down
Peaxi162Scf00141g00022.1	Chlorophyll a-b binding protein 6, chloroplastic	31.088	121.17	35.1	10	66	4	1.889	1.801	1.179	0.405	0.502	0.461	0.281	0.00151959	down
Peaxi162Scf00009g01816.1	Chlorophyll a-b binding protein 6, chloroplastic	31.307	30	37.6	9	54	3	1.82	1.876	1.232	0.419	0.481	0.514	0.287	0.00113684	down
Peaxi162Scf00642g00013.1	Photosystem I reaction center subunit II	22.712	182.81	61.2	12	105	2	1.42	1.418	1.71	0.417	0.409	0.492	0.29	0.000135989	down
Peaxi162Scf00776g00224.1	Chlorophyll a-b binding protein 37, chloroplastic	28.577	43.739	36.2	6	100	3	1.85	1.671	1.22	0.418	0.441	0.563	0.3	0.00151997	down
Peaxi162Scf00777g00053.1	Trypsin family protein with PDZ domain	48.472	42.421	10.3	4	9	4	1.359	1.439	2.224	0.621	0.514	0.379	0.301	0.0048783	down
Peaxi162Scf00174g00103.1	plastocyanin 1	16.887	103.84	38.9	3	103	3	1.314	1.314	2.331	0.491	0.525	0.478	0.301	0.026519	down
Peaxi162Scf00001g00212.1	Chlorophyll a-b binding protein, chloroplastic	27.328	68.641	25.8	4	39	3	1.789	1.741	1.181	0.487	0.485	0.483	0.309	0.0131606	down
Peaxi162Scf00035g02214.1	Chlorophyll a-b binding protein 8, chloroplastic	29.408	21.228	12.4	1	5	1	1.678	1.796	1.244	0.559	0.47	0.478	0.319	0.00083935	down
Peaxi162Scf00043g00067.1	Photosystem I reaction center subunit IV B, chloroplastic	14.989	29.307	45	4	92	1	1.477	1.376	1.959	0.477	0.589	0.493	0.324	0.00089638	down
Peaxi162Scf00875g00019.1	Endochitinase A	35.023	32.363	9.2	2	9	2	1.256	1.131	2.552	0.5	0.678	0.447	0.329	0.020423	down
Peaxi162Scf01238g00220.1	Non-specific lipid-transfer protein 2	11.188	26.614	30.1	4	8	4	1.481	1.5	1.815	0.589	0.516	0.486	0.332	0.0002212	down
Peaxi162Scf00236g00005.1	Unknown protein	14.099	28.877	22.1	3	9	3	1.361	1.237	2.1	0.59	0.529	0.487	0.342	0.0036613	down
Peaxi162Scf00015g00032.1	F-box/kelch-repeat protein	15.302	62.725	27.6	2	7	2	1.807	1.559	1.318	0.473	0.589	0.544	0.343	0.0006634	down
Peaxi162Scf00827g00520.1	Unknown protein	182.38	10.599	1.2	2	2	2	1.777	1.618	1.248	0.494	0.517	0.59	0.345	0.00087501	down
Peaxi162Scf00034g01413.1	post-illumination chlorophyll fluorescence increase	30.569	35.127	8.1	1	6	1	1.59	1.581	1.496	0.525	0.587	0.505	0.346	2.3542e-05	down
Peaxi162Scf00610g00313.1	Calmodulin-binding protein	18.868	58.617	27.3	7	45	7	1.338	1.399	1.937	0.511	0.622	0.494	0.348	0.0015778	down
Peaxi162Scf00082g01216.1	Oxygen-evolving enhancer protein 3, chloroplastic	20.459	51.157	16.3	2	21	2	1.391	1.365	1.897	0.437	0.604	0.587	0.35	0.0021235	down
Peaxi162Scf00461g00008.1	CBS domain-containing protein	43.54	6.5131	2.3	1	7	1	1.401	1.403	1.939	0.524	0.605	0.536	0.351	0.00089692	down
Peaxi162Scf00842g00418.1	FKBP-like peptidyl-prolyl cis-trans isomerase family protein	27.396	36.983	13.7	3	11	3	1.616	1.404	1.655	0.641	0.531	0.478	0.353	0.00047575	down
Peaxi162Scf01063g00114.1	FKBP-like peptidyl-prolyl cis-trans isomerase family protein	22.01	41.199	25.4	4	8	4	1.367	1.394	1.879	0.569	0.61	0.485	0.359	0.00116464	down
Peaxi162Scf01011g00215.1	Violaxanthin de-epoxidase, chloroplastic	53.702	61.531	19.2	8	11	8	1.53	1.544	1.573	0.535	0.58	0.557	0.36	1.0168e-06	down
Peaxi162Scf00417g01337.1	Chloroplast thylakoid membrane	18.384	29.935	27.3	3	4	3	1.426	1.436	1.815	0.665	0.545	0.476	0.36	0.00122269	down
Peaxi162Scf00032g00063.1	Photosystem II 5 kDa protein, chloroplastic	11.27	10.375	11.2	1	10	1	1.576	1.638	1.378	0.549	0.599	0.52	0.363	0.000104877	down
Peaxi162Scf00395g00711.1	Photosystem II CP43 chlorophyll apoprotein	78.46	323.31	23.6	14	149	3	1.671	1.588	1.193	0.48	0.565	0.589	0.367	0.00122476	down
Peaxi162Scf00007g00072.1	ARABIDOPSIS SERIN PROTEASE	48.026	24.681	9.7	4	8	4	1.625	1.749	1.011	0.568	0.51	0.541	0.369	0.0051409	down
Peaxi162Scf01242g00025.1	Photosystem I reaction center subunit XI, chloroplastic	16.887	57.483	18.1	3	17	3	1.72	1.604	1.248	0.606	0.534	0.553	0.37	0.00070148	down
Peaxi162Scf00311g00059.1	Thylakoid lumenal 15.0 kDa protein 2, chloroplastic	27.325	75.997	17.2	3	9	3	1.494	1.328	1.819	0.58	0.567	0.576	0.371	0.0086597	down
Peaxi162Scf00519g00423.1	Unknown protein	13.465	19.485	12	1	3	1	1.309	1.468	1.831	0.594	0.631	0.51	0.377	0.00115761	down
Peaxi162Scf12724g00016.1	Glyceraldehyde-3-phosphate dehydrogenase A	23.606	99.511	32.9	4	13	4	1.425	1.31	1.82	0.59	0.545	0.595	0.38	0.00072352	down
Peaxi162Scf00078g00710.1	Leucine-rich repeat (LRR) family protein	52.175	36.781	9.2	3	9	1	1.144	1.197	2.252	0.629	0.664	0.485	0.387	0.0191802	down
Peaxi162Scf00681g00436.1	PsbP-like protein 2	24.58	19.109	13.6	3	5	3	1.294	1.801	1.352	0.323	0.637	0.772	0.389	0.024722	down
Peaxi162Scf00501g00127.1	T-complex protein 1 subunit zeta	106.48	123.99	17.8	14	32	5	1.272	1.342	1.95	0.564	0.623	0.592	0.39	0.0025425	down
Peaxi162Scf01082g00313.1	Glutathione S-transferase family protein	32.691	12.694	10.8	3	7	1	1.129	1.376	2.076	0.554	0.694	0.539	0.39	0.0096043	down
Peaxi162Scf00359g01218.1	Oxygen-evolving enhancer protein 2-1, chloroplastic	28.374	285.39	56.7	12	154	12	1.343	1.24	1.947	0.593	0.575	0.608	0.392	0.022523	down
Peaxi162Scf00183g00218.1	NAD(P)H:plastoquinone dehydrogenase complex subunit O	16.238	62.996	24.8	4	13	4	1.294	1.314	1.913	0.589	0.594	0.601	0.395	0.0190831	down
Peaxi162Scf00009g00321.1	conserved hypothetical protein	19.873	58.374	17.1	3	16	3	1.626	1.648	1.19	0.595	0.557	0.616	0.396	0.00115546	down
Peaxi162Scf00535g00071.1	homolog of Synechocystis YCF37	16.183	58.459	27.7	6	29	6	1.297	1.208	2.024	0.581	0.652	0.575	0.399	0.0058362	down
Peaxi162Scf00267g01017.1	Photosystem I reaction center subunit III	24.731	54.553	25.2	5	36	5	1.648	1.665	1.103	0.566	0.622	0.582	0.401	0.0029189	down
Peaxi162Scf00174g01621.1	Unknown protein	24.555	212.23	58.6	16	69	16	1.33	1.824	1.243	0.484	0.774	0.548	0.411	0.0081615	down
Peaxi162Scf00095g00414.1	Pyruvate, phosphate dikinase 2	106.06	202.33	25.7	23	65	23	1.544	1.304	1.623	0.661	0.679	0.513	0.414	0.00135683	down
Peaxi162Scf00434g00329.1	thylakoid lumen 18.3 kDa protein	31.512	219.42	42.9	11	69	11	1.551	1.454	1.346	0.586	0.61	0.628	0.419	4.2479e-05	down
Peaxi162Scf00921g00139.1	glycine-rich RNA-binding protein 4	14.848	6.108	5.2	1	4	1	1.719	1.546	1.054	0.549	0.657	0.613	0.421	0.0057959	down
Peaxi162Scf00089g00121.1	thylakoid lumenal 17.9 kDa protein, chloroplast	25.469	20.276	10.9	3	5	3	1.312	1.378	1.726	0.569	0.711	0.587	0.423	0.00142349	down
Peaxi162Scf00985g00422.1	Peroxidase superfamily protein	38.161	50.315	16.9	5	18	4	1.267	1.235	1.874	0.667	0.661	0.522	0.423	0.00568	down
Peaxi162Scf00392g00732.1	harpin binding protein 1 [Vitis sp. NL-2003]	30.331	160.56	33.2	8	61	8	1.302	1.18	1.973	0.617	0.717	0.563	0.426	0.0084805	down
Peaxi162Scf00222g00618.1	PsbQ-like 2	22.519	48.306	26.7	5	15	5	1.619	1.614	1.17	0.61	0.658	0.619	0.429	0.00161791	down
Peaxi162Scf00129g01038.1	Deoxynucleoside triphosphate triphosphohydrolase SAMHD1 homolog	46.255	230.55	45.6	12	71	12	1.276	1.199	1.959	0.647	0.719	0.536	0.429	0.0093591	down
Peaxi162Scf00193g00098.1	carotenoid cleavage dioxygenase 1	65.504	33.843	8.5	4	10	4	1.447	1.303	1.659	0.75	0.637	0.509	0.43	0.003001	down
Peaxi162Scf00314g00627.1	Copine-3	63.441	-2	2.1	1	1	1	1.725	1.422	1.21	0.635	0.607	0.632	0.43	0.0150775	down
Peaxi162Scf00841g00210.1	Photosystem I reaction center subunit XI	23.224	64.572	16.9	4	30	4	1.693	1.513	1.136	0.651	0.59	0.632	0.431	0.0024821	down
Peaxi162Scf00076g00717.1	Hop-interacting protein THI113	30.738	55.034	29.5	6	14	6	1.232	1.155	2.051	0.638	0.59	0.686	0.431	0.0123631	down
Peaxi162Scf01007g00115.1	Peptidase S41 family protein	52.151	46.755	17.6	6	9	6	1.243	1.291	1.846	0.571	0.681	0.654	0.435	0.0039219	down
Peaxi162Scf00242g00092.1	Chlorophyll a-b binding protein 13, chloroplastic	28.316	30.769	39.1	7	78	1	1.76	1.576	0.966	0.617	0.543	0.713	0.435	0.0158596	down
Peaxi162Scf00332g00525.1	NDH-dependent cyclic electron flow 1 isoform 2	51.016	30.12	10	4	12	4	1.601	1.513	1.248	0.631	0.643	0.628	0.436	0.0083362	down
Peaxi162Scf00045g02242.1	Photosystem I reaction center subunit psaK, chloroplastic	13.303	7.0166	6.9	1	3	1	1.512	1.499	1.322	0.614	0.707	0.586	0.44	0.0003205	down
Peaxi162Scf00546g00020.1	Signal peptidase I	32.741	14.198	7	2	4	2	1.318	1.36	1.683	0.613	0.671	0.642	0.442	0.00055991	down
Peaxi162Scf00708g00012.1	Plastid-lipid-associated protein, chloroplastic	35.514	124.74	32.1	9	39	9	1.289	1.269	1.819	0.735	0.675	0.53	0.443	0.0061405	down
Peaxi162Scf00021g00920.1	COP9 signalosome complex subunit 1	49.302	14.127	3.2	1	1	1	1.344	1.316	1.7	0.71	0.457	0.763	0.443	0.0098565	down
Peaxi162Scf00714g00217.1	Proteinase inhibitor I-B	19.19	18.956	7	1	9	1	1.27	1.501	1.472	0.536	0.836	0.533	0.449	0.0065553	down
Peaxi162Scf00076g00226.1	PsbP domain-containing protein 6, chloroplastic	28.717	53.182	26	6	12	6	1.232	1.273	1.83	0.618	0.682	0.649	0.45	0.003816	down
Peaxi162Scf00212g00310.1	Peroxidase superfamily protein	32.377	86.505	22.9	5	14	5	1.292	1.169	1.981	0.683	0.739	0.589	0.453	0.0116807	down
Peaxi162Scf00596g00105.1	Chaperone DnaJ-domain superfamily protein	24.56	51.068	13.1	2	7	2	1.636	1.442	1.247	0.701	0.649	0.617	0.455	0.00083748	down
Peaxi162Scf00032g03116.1	Leucine-rich repeat (LRR) family protein	56.379	27.41	9.3	4	5	4	1.289	1.342	1.678	0.608	0.728	0.635	0.457	0.00138005	down
Peaxi162Scf00066g00422.1	Unknown protein	24.84	51.901	33	5	13	5	1.319	1.36	1.553	0.646	0.674	0.619	0.458	0.000156633	down
Peaxi162Scf00818g00215.1	NDH-dependent cyclic electron flow 1	22.439	59.605	28.4	6	18	6	1.305	1.291	1.772	0.599	0.68	0.72	0.458	0.0027352	down
Peaxi162Scf00072g00074.1	U-box domain-containing protein kinase family protein	85.331	12.477	2.5	2	2	2	1.561	1.43	1.322	0.854	0.628	0.492	0.458	0.0084583	down
Peaxi162Scf01261g00011.1	Chitinase family protein	27.602	68.855	23.6	4	17	3	1.302	1.077	1.991	0.592	0.878	0.532	0.458	0.031344	down
Peaxi162Scf00263g00028.1	PsbP domain-containing protein 4, chloroplastic	30.508	72.17	20.9	4	22	4	1.299	1.194	1.811	0.733	0.679	0.573	0.461	0.0064985	down
Peaxi162Scf00002g10014.1	cytochrome P450, family 706, subfamily A, polypeptide 6	36.63	7.3499	3.4	1	1	1	1.566	1.675	1.011	0.776	0.645	0.541	0.461	0.0159395	down
Peaxi162Scf00656g00014.1	Cysteine proteinase 1	39.997	29.223	10.7	3	13	3	1.185	1.254	1.857	0.671	0.65	0.683	0.466	0.034722	down
Peaxi162Scf00739g10014.1	alpha-galactosidase 2	45.977	26.777	11	4	14	3	1.155	1.196	1.922	0.717	0.696	0.61	0.473	0.0136181	down
Peaxi162Scf00501g00021.1	Ribulose bisphosphate carboxylase small chain 3, chloroplastic	20.195	314.52	50	7	274	7	1.325	1.297	1.648	0.716	0.686	0.633	0.477	0.00095996	down
Peaxi162Scf00003g05244.1	HXXXD-type acyl-transferase family protein	77.953	8.1788	1.6	1	1	1	1.111	1.766	1.302	0.597	0.649	0.759	0.48	0.0092628	down
Peaxi162Scf00211g00222.1	Photosystem Q(B) protein	41.639	61.01	15.1	3	57	3	1.525	1.506	1.129	0.649	0.661	0.692	0.481	0.00194492	down
Peaxi162Scf00848g00025.1	Calcium-dependent lipid-binding (CaLB domain) family protein	29.008	14.194	7.5	2	6	2	1.212	1.212	1.816	0.734	0.626	0.678	0.481	0.0073554	down
Peaxi162Scf00111g00631.1	glutathione S-transferase TAU 19	72.37	77.679	20.8	11	51	11	1.224	1.219	1.782	0.717	0.741	0.573	0.481	0.0084621	down
Peaxi162Scf00263g00126.1	alcohol dehydrogenase 1	45.769	16.887	7.2	2	2	2	1.491	1.178	1.6	0.883	0.614	0.558	0.481	0.0114167	down
Peaxi162Scf01416g00013.1	NAD(P)H dehydrogenase 18	24.444	23.58	13.5	2	5	2	1.634	1.355	1.203	0.765	0.642	0.63	0.486	0.0027032	down
Peaxi162Scf00402g00937.1	Chlorophyll a-b binding protein, chloroplastic	30.298	111.41	32.5	7	73	7	1.579	1.506	1.06	0.621	0.68	0.717	0.487	0.0059611	down
Peaxi162Scf00154g01024.1	alpha-crystallin domain 32.1	26.235	8.3234	4.2	1	1	1	1.27	1.152	1.81	0.75	0.672	0.659	0.492	0.0084179	down
Peaxi162Scf00369g00124.1	phosphoenolpyruvate carboxylase 4	118.31	23.962	3	4	6	2	1.515	1.506	1.14	0.789	0.591	0.672	0.493	0.0049431	down
Peaxi162Scf00108g01311.1	Acetylornithine aminotransferase	50.242	30.02	8.6	4	8	4	1.308	1.448	1.391	0.629	0.627	0.802	0.496	0.00123746	down
Peaxi162Scf00152g00433.1	beta-D-xylosidase 4	82.203	15.215	4.5	2	5	2	1.251	1.159	1.809	0.766	0.651	0.676	0.496	0.0094173	down
Peaxi162Scf00714g10016.1	Pathogenesis-related thaumatin superfamily protein	26.403	48.808	28.5	4	12	4	1.07	1.167	2.045	0.736	0.8	0.594	0.497	0.04028	down
Peaxi162Scf00983g00045.1	cinnamyl alcohol dehydrogenase 9	35.769	8.7432	3.3	1	4	1	1.365	1.221	1.593	0.657	0.775	0.655	0.499	0.00189814	down
Peaxi162Scf00092g00145.1	Photosystem I reaction center subunit II	23.335	46.575	55.2	11	103	1	1.249	1.178	1.663	0.742	0.686	0.613	0.499	0.0046361	down
Peaxi162Scf00026g02513.1	SNF1-related protein kinase regulatory subunit gamma 1	41.515	40.687	17.1	6	12	6	1.273	1.33	1.594	0.821	0.688	0.59	0.5	0.0040634	down
Peaxi162Scf00129g01121.1	Protease Do-like 1, chloroplastic	44.571	62.024	18.9	6	20	6	1.162	1.249	1.783	0.641	0.769	0.687	0.5	0.0089408	down
Peaxi162Scf01223g00010.1	PsbP-like protein 1	26.914	125.13	31.8	5	44	5	1.241	1.171	1.778	0.735	0.771	0.59	0.5	0.0115627	down
Peaxi162Scf00166g00525.1	glycine-rich RNA-binding protein 3	32.577	12.807	6.1	2	2	2	1.12	1.086	2.014	0.771	0.669	0.681	0.503	0.034676	down
Peaxi162Scf00344g00202.1	Class I glutamine amidotransferase-like superfamily protein	41.964	55.529	11.9	3	19	3	1.239	1.13	1.749	0.716	0.665	0.721	0.51	0.008424	down
Peaxi162Scf00161g00057.1	Plant protein of unknown function (DUF828) with plant pleckstrin homology-like region	36.192	92.707	22.2	6	14	5	1.281	1.179	1.671	0.779	0.746	0.597	0.514	0.0077622	down
Peaxi162Scf00811g00112.1	FKBP-like peptidyl-prolyl cis-trans isomerase family protein	25.085	92.873	36.6	7	39	7	1.25	1.155	1.808	0.812	0.744	0.609	0.514	0.0157847	down
Peaxi162Scf00222g00321.1	Ribonuclease T2 family protein	27.62	60.582	21.1	4	27	4	1.238	1.241	1.66	0.726	0.699	0.703	0.514	0.021658	down
Peaxi162Scf00209g00331.1	alpha-amylase-like 3	101.06	30.296	4.7	4	8	4	1.427	1.546	1.112	0.709	0.736	0.659	0.515	0.0032972	down
Peaxi162Scf00310g00420.1	DPP6 N-terminal domain-like protein	70.377	108.63	17.8	10	28	10	1.139	1.079	1.943	0.789	0.765	0.588	0.515	0.03872	down
Peaxi162Scf01530g00026.1	RNA-binding KH domain-containing protein	52.437	21.67	10.2	3	6	3	0.994	1.921	1.155	0.745	0.555	0.795	0.515	0.049658	down
Peaxi162Scf00053g02216.1	gamma interferon responsive lysosomal thiol (GILT) reductase family protein	25.966	15.77	9.5	2	11	2	1.195	1.239	1.749	0.651	0.855	0.654	0.516	0.0123837	down
Peaxi162Scf00257g00046.1	Oxygen-evolving enhancer protein 3-1 [Morus notabilis]	24.796	11.669	5.9	2	3	2	1.511	1.536	1.034	0.789	0.65	0.669	0.517	0.0104603	down
Peaxi162Scf00264g00117.1	Acetamidase/Formamidase family protein	50.39	35.697	10.9	5	13	5	1.195	1.079	1.821	0.798	0.683	0.644	0.519	0.021335	down
Peaxi162Scf00399g00097.1	glutathione S-transferase 7	23.782	47.562	35.7	6	20	6	1.303	1.289	1.498	0.902	0.61	0.619	0.521	0.0082175	down
Peaxi162Scf00610g00115.1	Cysteine proteinase inhibitor 5	11.055	16.615	19	2	8	2	1.145	1.104	1.844	0.68	0.67	0.783	0.521	0.02224	down
Peaxi162Scf00003g02427.1	Cyclase family protein	33.156	14.013	6.4	2	5	2	1.043	1.184	1.925	0.775	0.682	0.706	0.521	0.031738	down
Peaxi162Scf01242g00012.1	serine carboxypeptidase-like 20	55.951	127.01	22.9	7	21	7	1.264	1.207	1.664	0.793	0.664	0.7	0.522	0.004738	down
Peaxi162Scf00036g00221.1	protein containing PDZ domain, a K-box domain, and a TPR region	35.346	172.93	39	15	84	15	1.188	1.147	1.778	0.689	0.771	0.686	0.522	0.01232	down
Peaxi162Scf00883g00099.1	Unknown protein	12.7	8.2002	8.3	1	6	1	1.42	1.57	1.13	0.63	0.802	0.725	0.524	0.0058385	down
Peaxi162Scf00064g00828.1	Thioredoxin superfamily protein	25.257	9.7494	4.9	1	2	1	1.306	1.182	1.622	0.721	0.699	0.732	0.524	0.021176	down
Peaxi162Scf00314g00323.1	Aldose 1-epimerase	36.219	19.51	8	3	15	3	1.112	1.104	1.935	0.743	0.777	0.658	0.525	0.033659	down
Peaxi162Scf00167g01019.1	glutamate dehydrogenase 2	44.676	11.949	11.2	4	8	1	1.061	1.126	1.957	0.808	0.751	0.631	0.528	0.044298	down
Peaxi162Scf01294g00118.1	---	14.514	42.549	28.3	3	12	2	1.226	1.375	1.494	0.759	0.827	0.579	0.529	0.0060846	down
Peaxi162Scf00188g00713.1	HXXXD-type acyl-transferase family protein	48.867	19.904	5.9	3	6	3	1.1	1.422	1.479	0.672	0.675	0.774	0.53	0.0037558	down
Peaxi162Scf00100g00314.1	Ribulose bisphosphate carboxylase large chain	11.565	42.53	19	2	95	2	1.582	1.471	0.969	0.796	0.649	0.695	0.532	0.020243	down
Peaxi162Scf00375g00710.1	glutathione peroxidase 2	23.649	41.398	18.4	4	17	4	1.1	1.319	1.641	0.653	0.697	0.815	0.533	0.0095986	down
Peaxi162Scf00020g00154.1	Late embryogenesis abundant protein	26.755	88.475	30.8	6	27	6	1.23	1.137	1.734	0.803	0.69	0.707	0.536	0.011618	down
Peaxi162Scf00337g00926.1	2-oxoglutarate (2OG) and Fe(II)-dependent oxygenase superfamily protein	41.246	22.711	11	3	3	3	1.238	1.068	1.765	0.635	0.759	0.796	0.538	0.021464	down
Peaxi162Scf00017g03030.1	calcium sensing receptor	41.685	171.55	33.8	11	59	11	1.474	1.439	1.097	0.751	0.764	0.648	0.539	0.0048357	down
Peaxi162Scf00265g00210.1	plastid transcriptionally active 16	57.864	323.31	41.5	19	93	19	1.286	1.22	1.522	0.67	0.754	0.754	0.541	0.00138443	down
Peaxi162Scf00904g00122.1	purple acid phosphatase 27	68.495	6.968	3.3	2	5	1	1.177	1.093	1.798	0.731	0.69	0.786	0.543	0.021121	down
Peaxi162Scf00166g01032.1	Unknown protein	42.852	97.406	33.2	12	25	12	1.128	1.532	1.345	0.492	0.894	0.787	0.543	0.034821	down
Peaxi162Scf00000g04014.1	Thioredoxin superfamily protein	19.523	107.17	25.6	4	54	4	1.165	1.177	1.739	0.762	0.745	0.715	0.544	0.04732	down
Peaxi162Scf00285g00213.1	Pectin lyase-like superfamily protein	34.498	27.735	15.5	4	9	4	1.159	1.055	1.843	0.739	0.785	0.686	0.545	0.030804	down
Peaxi162Scf00362g01041.1	Calcium-binding EF-hand family protein	39.655	27.415	10.5	4	7	4	1.246	1.215	1.602	0.793	0.717	0.709	0.546	0.0032771	down
Peaxi162Scf00646g00323.1	alpha/beta-Hydrolases superfamily protein	36.483	22.838	10.6	3	4	3	1.291	1.343	1.38	0.654	0.836	0.706	0.547	0.00126126	down
Peaxi162Scf00484g00066.1	Tetratricopeptide repeat (TPR)-like superfamily protein	30.334	43.953	18.5	6	9	6	1.423	1.407	1.175	0.782	0.769	0.64	0.547	0.0024986	down
Peaxi162Scf00732g00334.1	Non-specific lipid-transfer protein 1	12.488	31.837	9.9	1	11	1	1.6	1.278	1.167	0.837	0.59	0.786	0.547	0.0132595	down
Peaxi162Scf00191g00102.1	Peroxiredoxin Q, chloroplastic	23.838	49.278	21.6	5	32	3	1.16	1.171	1.728	0.777	0.794	0.648	0.547	0.0156797	down
Peaxi162Scf00076g01039.1	NDH-dependent cyclic electron flow 1	40.22	54.375	15.7	6	13	6	1.281	1.271	1.375	0.716	0.72	0.719	0.549	0.00174214	down
Peaxi162Scf00106g00037.1	NDH dependent flow 6	13.529	108.54	22.6	3	18	3	1.416	1.431	1.109	0.803	0.673	0.695	0.549	0.0038835	down
Peaxi162Scf00027g02614.1	Thioredoxin superfamily protein	19.232	88.985	35.4	5	45	4	1.154	1.151	1.694	0.762	0.796	0.646	0.551	0.0152629	down
Peaxi162Scf00088g01026.1	purple acid phosphatase 26	51.971	28.947	23	8	19	3	1.239	1.371	1.463	0.698	0.753	0.798	0.552	0.00066308	down
Peaxi162Scf00788g00047.1	NAD(P)H-quinone oxidoreductase subunit N	28.664	28.276	12.4	3	5	3	1.47	1.511	0.992	0.756	0.694	0.742	0.552	0.0139638	down
Peaxi162Scf00300g00015.1	Rhodanese/Cell cycle control phosphatase superfamily protein	19.74	38.329	18.6	2	8	2	1.089	1.2	1.742	0.776	0.765	0.69	0.553	0.018058	down
Peaxi162Scf00175g00118.1	sulfotransferase 17	71.928	24.553	5	3	6	1	1.236	1.088	1.736	0.785	0.668	0.794	0.553	0.0186782	down
Peaxi162Scf00232g00116.1	Late embryogenesis abundant hydroxyproline-rich glycoprotein family, putative	32.17	184.65	38	10	60	8	1.274	1.187	1.537	0.786	0.776	0.651	0.554	0.0038823	down
Peaxi162Scf00290g00039.1	Calcium-dependent lipid-binding family protein isoform 4	74.029	-2	1.5	1	1	1	1.098	1.067	1.888	0.747	0.846	0.659	0.556	0.049062	down
Peaxi162Scf00129g00433.1	Aldose 1-epimerase	221.35	33.146	2.9	3	7	3	1.247	1.169	1.626	0.749	0.782	0.741	0.562	0.0052189	down
Peaxi162Scf00478g00048.1	Lipase/lipooxygenase, PLAT/LH2 family protein	22.847	113.51	18	3	25	3	1.42	1.187	1.418	0.95	0.645	0.681	0.565	0.0125162	down
Peaxi162Scf56132g00003.1	---	8.0541	6.6753	12.5	1	2	1	1.491	1.244	1.216	0.68	0.831	0.726	0.566	0.0028975	down
Peaxi162Scf00134g02023.1	Aluminium induced protein with YGL and LRDR motifs	25.411	95.35	38.1	7	29	7	1.337	1.331	1.241	0.665	0.808	0.743	0.567	0.00074285	down
Peaxi162Scf01173g00013.1	Photosystem I P700 chlorophyll a apoprotein A1	26.14	25.588	8.7	2	17	2	1.441	1.357	1.002	0.761	0.678	0.72	0.568	0.0091361	down
Peaxi162Scf00201g00331.1	Wiskott-Aldrich syndrome protein family member 2	16.685	17.478	11.8	2	7	2	1.418	1.459	1.037	0.775	0.762	0.699	0.571	0.0085164	down
Peaxi162Scf00786g00450.1	Rhodanese-like domain-containing protein 4, chloroplastic	46.386	116.08	21.8	10	45	9	1.486	1.402	0.996	0.814	0.702	0.706	0.572	0.0151216	down
Peaxi162Scf00599g00002.1	Unknown protein	42.758	323.31	81.6	31	130	31	1.158	1.134	1.666	0.625	0.786	0.854	0.572	0.024218	down
Peaxi162Scf00329g00431.1	alpha-galactosidase 1	45.987	140.74	31.3	12	50	11	1.277	1.181	1.463	0.784	0.663	0.809	0.575	0.003277	down
Peaxi162Scf00089g00323.1	Glyceraldehyde-3-phosphate dehydrogenase, cytosolic	31.451	58.299	42	10	68	2	1.281	1.268	1.325	0.885	0.63	0.726	0.578	0.030437	down
Peaxi162Scf00195g01017.1	Alpha-glucosidase	101.55	21.221	7.1	6	19	3	1.134	1.096	1.736	0.861	0.752	0.679	0.578	0.031377	down
Peaxi162Scf00285g00214.1	Pectin lyase-like superfamily protein	19.873	10.155	5.5	1	4	1	1.168	1.036	1.761	0.706	0.798	0.791	0.579	0.034398	down
Peaxi162Scf00096g00313.1	SOUL heme-binding family protein	32.809	12.757	6.5	2	2	2	1.189	1.159	1.615	0.848	0.698	0.753	0.58	0.0113235	down
Peaxi162Scf01544g00022.1	microtubule-associated proteins 70-5	61.776	5.9905	1.7	1	2	1	1.13	1.128	1.704	0.684	0.914	0.698	0.58	0.032201	down
Peaxi162Scf00450g00859.1	Plant invertase/pectin methylesterase inhibitor superfamily	61.147	93.099	15	7	25	6	1.138	1.114	1.739	0.778	0.859	0.682	0.581	0.030203	down
Peaxi162Scf00207g00255.1	transferases, transferring glycosyl groups	25.885	32.189	21.2	4	10	4	1.16	1.145	1.61	0.735	0.834	0.708	0.582	0.0120968	down
Peaxi162Scf00269g01412.1	T-complex protein 11	132.2	6.8915	0.7	1	4	1	1.42	1.534	0.967	0.813	0.71	0.759	0.582	0.024062	down
Peaxi162Scf00091g00713.1	photosystem I subunit O	15.819	11.91	6.2	2	2	2	1.432	1.388	1.077	0.766	0.754	0.75	0.582	0.027642	down
Peaxi162Scf00317g00115.1	Protease Do-like 5, chloroplastic	32.85	13.383	6.2	2	4	2	1.15	1.168	1.636	0.845	0.761	0.699	0.583	0.0142396	down
Peaxi162Scf00309g00916.1	Protein translocase subunit SecA	117.09	98.215	14.3	12	21	12	1.371	1.501	1.04	0.736	0.755	0.792	0.584	0.0093803	down
Peaxi162Scf00045g01826.1	Peptidyl-prolyl cis-trans isomerase FKBP13, chloroplastic	22.136	39.887	22.4	4	19	4	1.229	1.177	1.587	0.859	0.739	0.739	0.585	0.007499	down
Peaxi162Scf00305g00128.1	dehydroascorbate reductase 1	30.011	88.989	31.8	8	34	8	1.2	1.103	1.622	0.83	0.779	0.686	0.585	0.0154629	down
Peaxi162Scf00020g00126.1	Nuclear transport factor 2 (NTF2) family protein	28.393	6.0836	5.1	1	1	1	1.47	1.41	1.019	0.847	0.76	0.673	0.585	0.0167445	down
Peaxi162Scf00123g00176.1	Unknown protein	9.2305	6.2555	12.2	1	2	1	1.189	1.045	1.718	0.781	0.824	0.716	0.587	0.029697	down
Peaxi162Scf00656g00311.1	purple acid phosphatase 12	53.827	54.258	13	4	12	4	1.172	1.263	1.466	0.763	0.66	0.869	0.588	0.006637	down
Peaxi162Scf00092g01012.1	Photosystem II D1 precursor processing protein PSB27-H2, chloroplastic	19.964	19.101	13.3	2	4	2	1.13	1.332	1.451	0.758	0.785	0.758	0.588	0.0193821	down
Peaxi162Scf00107g01314.1	conserved hypothetical protein	19.84	33.411	18.4	4	17	4	1.159	1.14	1.625	0.768	0.765	0.775	0.588	0.04652	down
Peaxi162Scf00747g00310.1	Chlorophyll a-b binding protein 6A, chloroplastic	23.65	6.636	13.9	4	13	1	1.474	1.381	1.058	0.777	0.757	0.77	0.589	0.036236	down
Peaxi162Scf00338g00419.1	Oxidoreductase, zinc-binding dehydrogenase family protein	41.102	250.7	48.1	14	97	14	1.162	1.081	1.645	0.903	0.737	0.674	0.595	0.030863	down
Peaxi162Scf00404g00066.1	Carbonic anhydrase	30.268	6.5242	3.3	1	1	1	1.347	1.2	1.331	0.733	0.747	0.832	0.596	0.00065852	down
Peaxi162Scf00007g00122.1	allene oxide synthase	53.825	87.052	16.3	6	18	6	1.378	1.488	0.985	0.848	0.705	0.75	0.598	0.021957	down
Peaxi162Scf00883g00320.1	Rhodanese/Cell cycle control ph , putative isoform 1 [Theobroma cacao]	69.392	97.403	15.2	8	17	8	1.35	1.296	1.134	0.807	0.797	0.661	0.599	0.0035175	down
Peaxi162Scf00015g00627.1	C3HC zinc finger-like	35.171	97.967	30.7	9	33	9	1.158	1.147	1.577	0.772	0.827	0.732	0.6	0.0105778	down
Peaxi162Scf00420g00727.1	PLC-like phosphodiesterases superfamily protein	42.782	18.59	7.4	3	4	3	1.499	1.26	1.066	0.698	0.633	0.971	0.602	0.033878	down
Peaxi162Scf00082g00217.1	Cysteine-rich PDZ-binding protein	21.749	68.186	26.6	4	9	4	1.063	1.11	1.703	0.825	0.819	0.7	0.605	0.039163	down
Peaxi162Scf00008g04510.1	UDP-Glycosyltransferase superfamily protein	46.398	7.6279	2.4	1	5	1	1.407	1.419	1.019	0.858	0.794	0.677	0.606	0.0187227	down
Peaxi162Scf00207g00148.1	Alpha-mannosidase 2	121.26	291.48	21.3	18	69	18	1.085	1.059	1.766	0.8	0.82	0.748	0.606	0.048662	down
Peaxi162Scf00299g00341.1	Photosystem II reaction center PsbP family protein	32.442	120.6	31.9	9	32	9	1.146	1.129	1.62	0.902	0.834	0.634	0.608	0.036217	down
Peaxi162Scf00152g00643.1	malate dehydrogenase	37.536	48.748	28.9	10	54	3	1.319	1.197	1.429	0.85	0.804	0.75	0.609	0.00140244	down
Peaxi162Scf00015g02223.1	beta-hexosaminidase 1	65.834	31.696	9.9	4	7	4	1.188	1.022	1.591	0.76	0.827	0.728	0.609	0.023795	down
Peaxi162Scf00156g00139.1	photosystem I light harvesting complex gene 1	27.064	32.439	12.7	5	34	2	1.308	1.505	0.977	0.74	0.88	0.69	0.609	0.029615	down
Peaxi162Scf00685g00059.1	Red chlorophyll catabolite reductase	34.386	38.181	14.1	4	9	4	1.439	1.32	1.092	0.828	0.762	0.764	0.611	0.0048006	down
Peaxi162Scf00089g01737.1	Sec14p-like phosphatidylinositol transfer family protein	30.39	9.111	5.3	1	2	1	1.357	1.302	1.168	0.755	0.842	0.747	0.612	0.00113969	down
Peaxi162Scf00360g00117.1	Peroxidase superfamily protein	39.218	39.192	15.6	4	7	4	1.211	1.094	1.531	0.747	0.823	0.78	0.613	0.0096613	down
Peaxi162Scf00030g02222.1	Thylakoid lumenal 29 kDa protein, chloroplastic	37.865	98.465	27.8	9	44	9	1.112	1.107	1.605	0.815	0.843	0.706	0.618	0.025365	down
Peaxi162Scf00269g01411.1	NAD(P)H-quinone oxidoreductase subunit I, chloroplastic	38.364	32.636	12	4	10	4	1.385	1.402	0.958	0.714	0.849	0.772	0.623	0.026843	down
Peaxi162Scf00002g00017.1	Copper amine oxidase family protein	95.746	7.0126	1.2	1	2	1	1.214	1.179	1.423	0.782	0.822	0.785	0.626	0.00154456	down
Peaxi162Scf00195g01014.1	Alpha-glucosidase	101.44	57.862	8.4	8	12	5	1.134	1.112	1.608	0.86	0.865	0.689	0.626	0.031538	down
Peaxi162Scf00023g00112.1	Acid beta-fructofuranosidase	70.871	85.994	20.4	9	27	8	1.147	1.073	1.578	0.819	0.866	0.701	0.628	0.028044	down
Peaxi162Scf00328g00108.1	Ferredoxin--NADP reductase	40.477	323.31	41.7	16	146	16	1.134	1.186	1.5	0.834	0.85	0.72	0.629	0.0106607	down
Peaxi162Scf00309g00620.1	Chaperone activity of bc1 complex-like, mitochondrial	66.059	21.083	6.9	2	3	2	1.275	1.292	1.231	0.875	0.735	0.783	0.63	0.00093656	down
Peaxi162Scf00665g00141.1	Lactoylglutathione lyase	38.975	159.08	29.9	11	52	9	1.115	1.035	1.594	0.852	0.794	0.716	0.631	0.0355	down
Peaxi162Scf00268g01130.1	Unknown protein	12.328	117.44	46	4	25	4	1.048	1.364	1.353	0.727	0.869	0.782	0.632	0.010735	down
Peaxi162Scf00202g00001.1	NAD(P)H dehydrogenase (quinone)	20.45	14.268	38.5	6	31	1	1.171	1.092	1.605	0.783	0.835	0.829	0.633	0.020975	down
Peaxi162Scf00043g02929.1	Tetratricopeptide repeat (TPR)-like superfamily protein	32.784	35.965	17.6	5	9	5	1.301	1.328	1.103	0.701	0.772	0.894	0.634	0.0076435	down
Peaxi162Scf00284g01041.1	phosphoribosylanthranilate isomerase 1	29.357	9.2939	7.3	1	1	1	1.137	1.075	1.592	0.748	0.781	0.881	0.634	0.028365	down
Peaxi162Scf00058g00264.1	CP12 domain-containing protein 2	13.825	90.575	49.2	4	20	4	1.273	1.407	1.1	0.883	0.81	0.712	0.636	0.0089796	down
Peaxi162Scf00209g00940.1	hipl2 protein precursor	74.366	39.128	9.6	5	7	5	1.135	1.025	1.632	0.755	0.851	0.806	0.636	0.040742	down
Peaxi162Scf00128g01327.1	Chlorophyll a-b binding protein, chloroplastic	30.553	13.199	3.9	1	11	1	1.35	1.346	1.024	0.79	0.846	0.739	0.638	0.0113427	down
Peaxi162Scf00487g00058.1	Oxidoreductase, zinc-binding dehydrogenase family protein	32.89	52.313	11.9	4	11	4	1.12	1.065	1.643	0.811	0.864	0.772	0.639	0.038059	down
Peaxi162Scf00683g00146.1	Peptidyl-prolyl cis-trans isomerase FKBP17-2, chloroplastic	24.807	36.759	12.8	2	4	2	1.371	1.27	1.095	0.864	0.732	0.797	0.641	0.0055413	down
Peaxi162Scf00732g00338.1	Non-specific lipid-transfer protein	24.491	9.2482	5	1	3	1	1.188	1.169	1.404	0.864	0.786	0.763	0.642	0.0031422	down
Peaxi162Scf00038g00218.1	germin 3	21.603	31.181	13.5	3	52	3	1.1	1.084	1.608	0.788	0.922	0.726	0.642	0.042862	down
Peaxi162Scf00543g00421.1	Malate dehydrogenase, cytoplasmic	35.549	203	38.3	15	70	13	1.117	1.065	1.625	0.779	0.841	0.827	0.643	0.035303	down
Peaxi162Scf00337g00028.1	Ribonuclease E inhibitor RraA/Dimethylmenaquinone methyltransferase	19.653	39.621	27.9	5	12	3	1.15	1.071	1.551	0.684	0.933	0.815	0.645	0.040084	down
Peaxi162Scf00030g02114.1	NAD(P)H-quinone oxidoreductase subunit H, chloroplastic	51.307	92.336	24.5	7	15	7	1.246	1.362	1.046	0.827	0.795	0.747	0.648	0.0066986	down
Peaxi162Scf02135g00018.1	purple acid phosphatase 26	52.215	77.707	20.4	8	27	3	1.356	1.41	0.954	0.94	0.783	0.699	0.651	0.049358	down
Peaxi162Scf00160g01617.1	ATP synthase delta chain, chloroplastic	26.354	89.388	32.2	7	60	7	1.205	1.215	1.325	0.904	0.841	0.696	0.652	0.0066223	down
Peaxi162Scf00393g00413.1	FUNCTIONS IN: molecular_function unknown	148.76	295.58	29.2	35	67	34	1.164	1.132	1.467	0.735	0.839	0.88	0.652	0.0125412	down
Peaxi162Scf00316g00334.1	NAD(P)-linked oxidoreductase superfamily protein	114.63	240.24	28.5	23	57	22	1.151	1.18	1.428	0.929	0.798	0.73	0.654	0.012216	down
Peaxi162Scf00347g00420.1	Chitinase-3-like protein 2	42.517	12.888	4.7	2	2	2	1.115	1.042	1.598	0.721	0.881	0.854	0.654	0.048917	down
Peaxi162Scf00372g00127.1	S-norcoclaurine synthase [Morus notabilis]	15.993	36.81	29.7	3	5	3	1.165	1.392	1.095	0.798	0.773	0.829	0.657	0.0051419	down
Peaxi162Scf00111g01226.1	Peptide methionine sulfoxide reductase MsrB	23.926	60.045	25.2	4	12	4	1.209	1.135	1.399	0.857	0.86	0.745	0.658	0.0058625	down
Peaxi162Scf00931g00119.1	5'-nucleotidase domain-containing protein 4	70.793	12.312	2.6	2	5	2	1.108	1.441	1.151	0.745	0.832	0.857	0.658	0.0110163	down
Peaxi162Scf00377g00069.1	Malate dehydrogenase, cytoplasmic	35.588	12.522	9.9	4	9	2	1.212	1.024	1.522	0.896	0.732	0.843	0.658	0.034103	down
Peaxi162Scf00314g00734.1	Glutamyl-tRNA(Gln) amidotransferase subunit A	59.515	30.454	8.3	4	6	4	1.206	1.148	1.383	0.838	0.809	0.816	0.659	0.00187713	down
Peaxi162Scf00353g00731.1	Thioredoxin F-type, chloroplastic	19.29	45.994	25.7	4	30	4	1.129	1.092	1.503	0.847	0.836	0.77	0.659	0.0181754	down
Peaxi162Scf00122g00181.1	Peptide-N4-(N-acetyl-beta-glucosaminyl)asparagine amidase A protein	69.058	5.9924	1.3	1	1	1	1.202	1.071	1.461	0.786	0.825	0.854	0.66	0.0121839	down
Peaxi162Scf00683g10026.1	Pre-mRNA-splicing factor SPF27 homolog	28.94	11.952	6	2	5	2	1.183	1.213	1.316	0.73	0.925	0.803	0.662	0.0054022	down
Peaxi162Scf00178g00147.1	aspartic proteinase A1	58.761	21.166	3.7	2	4	2	1.2	1.235	1.29	0.904	0.786	0.781	0.663	0.0013822	down
Peaxi162Scf00288g00045.1	Cysteine proteinases superfamily protein	39.702	35.903	14.9	5	14	5	1.175	1.164	1.35	0.798	0.797	0.852	0.663	0.00149777	down
Peaxi162Scf00603g00516.1	Glycine cleavage system H protein, mitochondrial	17.501	74.391	32.3	4	56	2	1.183	1.128	1.396	0.876	0.802	0.78	0.663	0.0051554	down
Peaxi162Scf00271g00023.1	Glycine cleavage T-protein family	43.003	26.538	8.2	2	2	2	1.14	1.247	1.329	0.814	0.82	0.83	0.663	0.0118195	down
Peaxi162Scf00038g00116.1	HD domain-containing protein 2	23.28	13.76	12.9	2	3	2	1.124	1.097	1.509	0.778	0.831	0.863	0.663	0.019824	down
Peaxi162Scf00313g00815.1	Thylakoid lumenal 16.5 kDa protein, chloroplastic	23.919	64.472	30.6	5	19	5	1.081	1.098	1.59	0.881	0.872	0.745	0.663	0.044241	down
Peaxi162Scf00016g02329.1	cinnamyl alcohol dehydrogenase 5	38.946	49.678	18.8	6	10	6	1.106	1.111	1.578	0.896	0.817	0.806	0.664	0.031618	down
Peaxi162Scf00366g00625.1	Inorganic pyrophosphatase	24.008	111.43	43.5	6	26	4	1.123	1.046	1.571	0.915	0.805	0.772	0.666	0.044243	down
Peaxi162Scf00740g00224.1	Unknown protein	43.24	28.427	9	3	7	3	1.323	1.217	1.132	0.91	0.797	0.747	0.668	0.0053218
Peaxi162Scf00694g00049.1	Subtilase family protein	85.187	147.57	17.9	11	29	8	1.134	1.086	1.509	0.871	0.889	0.743	0.671	0.029399
Peaxi162Scf00235g00427.1	Dihydrolipoyllysine-residue succinyltransferase component of 2-oxoglutarate dehydrogenase complex	48.302	62.269	20	8	26	6	1.214	1.144	1.333	0.859	0.842	0.79	0.675	0.00156119
Peaxi162Scf00785g00113.1	ascorbate peroxidase 6	34.756	33.537	16.5	4	11	4	1.063	1.082	1.495	0.863	0.781	0.816	0.676	0.029459
Peaxi162Scf00088g01322.1	oxophytodienoate-reductase 3	43.333	7.4027	2.8	1	2	1	1.247	1.232	1.185	0.783	0.818	0.882	0.678	0.0005045
Peaxi162Scf00043g01711.1	pfkB-like carbohydrate kinase family protein	39.362	41.674	11.9	4	4	4	1.21	1.251	1.205	0.805	0.838	0.846	0.679	3.8187e-05
Peaxi162Scf00038g02343.1	Plant invertase/pectin methylesterase inhibitor superfamily	119.4	31.493	3.2	4	15	3	1.259	1.193	1.16	0.68	0.945	0.828	0.679	0.0159837
Peaxi162Scf00694g00124.1	Alpha-N-acetylglucosaminidase	54.408	25.781	7.4	3	5	3	1.103	1.066	1.529	0.82	0.887	0.805	0.679	0.034545
Peaxi162Scf01100g00009.1	Dormancy/auxin associated family protein	12.891	68.204	70.6	4	7	4	1.042	1.242	1.381	0.786	0.783	0.924	0.68	0.0179782
Peaxi162Scf00313g00019.1	photosystem I P subunit	16.579	13.983	7.7	2	6	2	1.341	1.316	1.021	0.902	0.897	0.701	0.68	0.033384
Peaxi162Scf00385g00019.1	NAD(P)-binding Rossmann-fold superfamily protein	101.54	79.2	11.6	8	23	8	1.202	1.224	1.308	0.889	0.8	0.852	0.681	0.00064463
Peaxi162Scf00096g01721.1	Lysosomal Pro-X carboxypeptidase	57.181	62.687	14.7	7	20	7	1.119	1.138	1.39	0.846	0.834	0.807	0.682	0.0059991
Peaxi162Scf00038g01734.1	Dihydrolipoyllysine-residue acetyltransferase component of pyruvate dehydrogenase complex	57.123	152.34	26	13	47	13	1.125	1.085	1.49	0.804	0.887	0.834	0.682	0.023302
Peaxi162Scf00105g01429.1	PsbP domain-containing protein 5, chloroplastic	27.049	41.909	16.9	4	22	4	1.153	1.224	1.303	0.839	0.885	0.791	0.683	0.00136256
Peaxi162Scf00111g01221.1	pfkB-like carbohydrate kinase family protein	41.787	35.945	13.7	5	14	5	1.14	1.154	1.408	0.84	0.914	0.774	0.683	0.0105442
Peaxi162Scf00038g01029.1	Clavaminate synthase-like protein	37.277	8.8419	4.2	1	1	1	1.118	1.111	1.454	0.877	0.782	0.862	0.684	0.0176177
Peaxi162Scf00680g00417.1	FKBP-like peptidyl-prolyl cis-trans isomerase family protein	24.115	123.57	40.5	7	36	7	1.1	1.106	1.505	0.879	0.884	0.777	0.684	0.029738
Peaxi162Scf00071g00728.1	Mog1/PsbP/DUF1795-like photosystem II reaction center PsbP family protein	25.352	13.514	7.3	2	5	2	1.223	1.16	1.281	0.843	0.882	0.788	0.686	0.00097675
Peaxi162Scf00033g01918.1	Prolyl 4-hydroxylase subunit alpha-1	32.601	-2	4.4	1	1	1	1.235	1.132	1.307	0.928	0.802	0.795	0.687	0.0045195
Peaxi162Scf00026g01510.1	Alpha-1,4-glucan-protein synthase [UDP-forming] 2	41.866	19.172	16.1	5	12	3	1.176	1.228	1.243	0.829	0.784	0.897	0.688	0.00091684
Peaxi162Scf00399g00918.1	Adenine nucleotide alpha hydrolases-like superfamily protein	17.447	23.411	14.9	2	6	1	1.37	1.063	1.239	0.89	0.938	0.7	0.688	0.032044
Peaxi162Scf00102g00627.1	Glycine cleavage system H protein, mitochondrial	11.615	15.851	31.4	3	32	1	1.339	1.045	1.258	0.971	0.75	0.788	0.689	0.026335
Peaxi162Scf00064g01121.1	4-coumarate--CoA ligase-like 5	60.291	24.192	6.7	3	5	3	1.202	1.184	1.253	0.788	0.875	0.856	0.692	0.00051942
Peaxi162Scf00058g00218.1	Nitrogen regulatory protein P-II homolog	20.91	33.172	22.1	4	9	4	1.136	1.049	1.492	0.902	0.768	0.874	0.692	0.037763
Peaxi162Scf00180g00711.1	Fructokinase-2	34.975	150.44	35.1	8	36	8	1.199	1.159	1.225	0.827	0.902	0.755	0.693	0.002379
Peaxi162Scf00190g01011.1	Ras-related protein Rab-1A	22.488	14.44	35	4	6	1	1.333	1.214	1.073	0.822	0.794	0.896	0.694	0.0074237
Peaxi162Scf00153g00189.1	Succinate-semialdehyde dehydrogenase, mitochondrial	55.459	116.61	26.9	11	33	11	1.203	1.111	1.308	0.936	0.824	0.752	0.694	0.0096427
Peaxi162Scf00102g01878.1	Serine/threonine-protein kinase 25	115.48	13.459	1.7	2	9	2	1.104	1.118	1.437	0.824	0.853	0.864	0.694	0.0147796
Peaxi162Scf00450g00316.1	Zeaxanthin epoxidase, chloroplastic	72.13	98.809	11.8	7	20	7	1.341	1.348	0.977	0.808	0.857	0.879	0.694	0.031438
Peaxi162Scf00254g00147.1	2-phosphoglycolate phosphatase 1	40.136	223.65	42.9	14	85	14	1.113	1.112	1.425	0.935	0.876	0.727	0.695	0.031737
Peaxi162Scf00029g00015.1	Peroxiredoxin-2	28.985	46.808	31.7	6	31	4	1.064	1.051	1.51	0.866	0.808	0.85	0.696	0.044816
Peaxi162Scf00095g00221.1	PH-response transcription factor pacC/RIM101 isoform 1	34.909	103.3	27.8	5	13	5	1.053	1.103	1.484	0.878	0.878	0.788	0.699	0.037417
Peaxi162Scf00620g00056.1	PGR5-LIKE A	35.454	127.86	37.1	8	37	7	1.332	1.264	1.01	0.873	0.885	0.767	0.7	0.021822
Peaxi162Scf00358g01214.1	Pyruvate dehydrogenase E1 component subunit beta-1, mitochondrial	41.13	12.763	22.9	8	29	1	1.203	1.098	1.337	0.859	0.851	0.836	0.7	0.025381
Peaxi162Scf00035g02017.1	Glutathione S-transferase 3	26.282	17.281	13	3	4	3	1.036	1.323	1.258	0.861	0.793	0.885	0.702	0.0127644
Peaxi162Scf00170g00819.1	Plastid lipid-associated protein 3, chloroplastic	35.191	123.75	12.7	4	15	4	1.247	1.284	1.111	0.942	0.855	0.762	0.703	0.0093415
Peaxi162Scf00010g00516.1	Serine carboxypeptidase S28 family protein	50.135	32.615	8.9	4	14	4	1.16	1.286	1.159	0.901	0.853	0.783	0.704	0.0027622
Peaxi162Scf00229g00412.1	ATP-dependent zinc metalloprotease FtsH	73.914	39.746	20.9	13	75	4	1.178	1.21	1.246	0.925	0.867	0.766	0.704	0.003576
Peaxi162Scf00170g00717.1	Phospho-N-acetylmuramoyl-pentapeptide-transferase homolog	31.088	93.483	23.7	6	24	6	1.205	1.123	1.353	0.951	0.886	0.762	0.706	0.0147191
Peaxi162Scf00299g00340.1	malate dehydrogenase	37.603	126.87	23.5	10	55	3	1.188	1.209	1.281	0.878	0.906	0.822	0.709	0.00070419
Peaxi162Scf00015g00234.1	F-box/RNI-like superfamily protein	44.618	243.44	35	13	68	13	1.217	1.268	1.089	0.949	0.845	0.745	0.71	0.0144367
Peaxi162Scf00062g00113.1	Glyc function (DUF1680), putative isoform 1 [Theobroma cacao]	96.815	27.985	4.9	4	7	4	1.09	1.101	1.379	0.842	0.885	0.815	0.712	0.0142025
Peaxi162Scf00156g01212.1	V-type proton ATPase subunit G 2	16.046	24.85	16.2	2	6	2	1.019	1.221	1.353	0.791	0.955	0.813	0.712	0.029699
Peaxi162Scf00002g00311.1	Unknown protein	15.473	15.403	6.6	1	3	1	1.173	1.098	1.312	0.818	0.829	0.911	0.714	0.0056641
Peaxi162Scf00140g01119.1	Adenine nucleotide alpha hydrolases-like superfamily protein	17.459	9.006	14.7	2	4	1	1.038	1.167	1.41	0.94	0.784	0.857	0.714	0.032744
Peaxi162Scf00236g00215.1	RNA-binding (RRM/RBD/RNP motifs) family protein	28.722	77.784	33.7	7	23	7	1.1	1.106	1.372	0.857	0.902	0.805	0.717	0.0146239
Peaxi162Scf00102g01533.1	glutathione S-transferase THETA 1	26.489	47.993	23.3	4	19	4	1.291	1.225	1.041	0.973	0.855	0.724	0.717	0.03542
Peaxi162Scf00069g01330.1	Thioredoxin superfamily protein	18.947	69.882	26	4	49	3	1.104	1.06	1.44	0.805	0.891	0.893	0.718	0.03412
Peaxi162Scf00474g00313.1	Glycogen synthase	71.087	11.43	3	2	3	2	1.139	1.31	1.116	0.835	0.826	0.903	0.719	0.0047241
Peaxi162Scf00020g01516.1	Unknown protein	56.807	27.248	8.3	4	9	4	1.091	1.18	1.329	0.859	0.927	0.805	0.72	0.009662
Peaxi162Scf00299g00337.1	Methylmalonate-semialdehyde dehydrogenase [acylating]	53.176	91.184	21.3	10	27	10	1.202	1.058	1.37	0.908	0.881	0.825	0.72	0.0154033
Peaxi162Scf00293g00719.1	Bis(5'-adenosyl)-triphosphatase	18.086	26.34	22.4	4	5	4	1.12	1.064	1.407	0.819	0.873	0.894	0.72	0.023157
Peaxi162Scf00001g00369.1	sucrose synthase 3	92.803	98.183	14.3	10	21	8	1.288	1.203	1.09	0.957	0.808	0.817	0.721	0.010923
Peaxi162Scf00334g01212.1	ATP synthase subunit beta, chloroplastic	37.019	168.81	36.1	10	95	8	1.316	1.209	1.008	0.967	0.862	0.717	0.721	0.04864
Peaxi162Scf00001g00027.1	Protein phosphatase 2C family protein	86.151	17.637	3.5	2	4	2	1.174	1.146	1.131	0.792	0.897	0.808	0.724	0.00126119
Peaxi162Scf00110g02021.1	fructose-bisphosphate aldolase 2	38.575	16.956	45	15	76	2	1.119	1.116	1.347	0.875	0.872	0.85	0.725	0.037077
Peaxi162Scf00202g01112.1	NAD(P)-binding Rossmann-fold superfamily protein	67.435	72.649	9.7	5	17	5	1.26	1.121	1.169	0.869	0.904	0.804	0.726	0.0027245
Peaxi162Scf00315g00039.1	Protein kinase superfamily protein	78.799	20.779	4.3	3	6	3	1.315	1.171	1.06	0.838	0.8	0.937	0.726	0.0150766
Peaxi162Scf00449g00313.1	Adenylyl-sulfate kinase 3	32.932	20.569	11.3	3	4	3	0.993	1.237	1.338	0.822	0.87	0.897	0.726	0.027838
Peaxi162Scf00021g01915.1	nicotinamidase 2	22.209	54.496	27.6	4	12	4	1.063	1.153	1.427	0.955	0.85	0.843	0.727	0.031737
Peaxi162Scf00318g00510.1	uracil phosphoribosyltransferase	22.565	45.358	28.6	6	9	6	1.121	1.183	1.253	0.827	0.874	0.892	0.729	0.00130214
Peaxi162Scf00694g00042.1	Subtilase family protein	82.886	6.5509	3.1	2	4	1	1.073	1.203	1.287	0.834	0.947	0.819	0.73	0.0109033
Peaxi162Scf00171g01030.1	Dihydropyrimidine dehydrogenase [NADP(+)]	45.804	36.787	13.9	6	11	6	1.268	1.131	1.14	0.814	0.866	0.908	0.731	0.0030004
Peaxi162Scf00409g00093.1	Uncharacterised conserved protein UCP015417, vWA	72.544	60.607	12.1	8	14	8	1.114	1.133	1.318	0.88	0.933	0.796	0.732	0.0116822
Peaxi162Scf00173g01010.1	copper chaperone	12.034	87.373	38.4	4	42	4	1.104	1.025	1.388	0.831	0.884	0.87	0.735	0.032299
Peaxi162Scf01092g00009.1	serpin 2	41.125	62.12	12.8	4	12	4	1.119	1.09	1.35	0.908	0.807	0.903	0.736	0.0172619
Peaxi162Scf00078g00548.1	KH domain-containing protein	78.06	8.0855	2.3	1	1	1	1.221	1.176	1.121	0.782	0.872	0.944	0.738	0.0069836
Peaxi162Scf00199g00516.1	Bifunctional purine biosynthesis protein PurH	53.62	70.503	18.4	8	15	8	1.147	1.064	1.317	0.899	0.835	0.872	0.739	0.0105432
Peaxi162Scf00444g00318.1	NAD(P)-binding Rossmann-fold superfamily protein	32.215	54.787	14.3	3	10	3	1.177	1.133	1.219	0.944	0.928	0.736	0.739	0.020583
Peaxi162Scf00039g01234.1	Arginine biosynthesis bifunctional protein ArgJ 1	47.131	74.93	16.4	5	17	5	1.143	1.035	1.384	0.794	0.91	0.928	0.739	0.038965
Peaxi162Scf00253g00216.1	Non-symbiotic hemoglobin 2	17.598	65.811	29.5	4	15	4	1.184	1.226	1.13	0.954	0.893	0.771	0.74	0.0105167
Peaxi162Scf00366g00530.1	Galactose mutarotase-like superfamily protein	31.104	112.23	26.8	6	24	6	1.214	1.167	1.142	0.885	0.836	0.893	0.742	0.00039936
Peaxi162Scf00207g00440.1	Low PSII Accumulation 3	38.904	93.17	28.7	8	18	8	1.087	1.182	1.291	0.853	0.973	0.818	0.743	0.0144976
Peaxi162Scf00007g01343.1	beta-amylase 6	65.618	21.557	5.7	3	5	3	1.269	1.236	1.024	0.821	0.916	0.884	0.743	0.0171224
Peaxi162Scf01479g00012.1	3R-hydroxymyristoyl- dehydratase-hydroxymyristoyl ACP dehydrase isoform 1	17.774	38.848	28.5	5	9	5	1.074	1.056	1.371	0.846	0.883	0.883	0.746	0.028797
Peaxi162Scf00074g00745.1	UDP-glucose 4-epimerase 5	38.47	14.151	6	2	2	2	1.199	1.112	1.199	0.826	0.851	0.947	0.748	0.0038371
Peaxi162Scf00074g00154.1	purple acid phosphatase 27	68.995	13.036	5.7	3	6	2	1.117	1.057	1.351	0.83	0.903	0.905	0.748	0.023144
Peaxi162Scf00975g00132.1	proteasome inhibitor-related	32.293	16.873	9.2	2	6	2	1.053	1.177	1.265	0.774	0.836	1.003	0.748	0.034757
Peaxi162Scf00516g00664.1	RNA-binding (RRM/RBD/RNP motifs) family protein	28.862	55.977	28.8	6	14	5	1.011	1.14	1.384	0.858	0.872	0.914	0.748	0.039097
Peaxi162Scf00919g00026.1	Polyketide cyclase/dehydrase and lipid transport superfamily protein	25.067	22.806	5.9	1	4	1	1.212	1.288	1.081	0.922	0.891	0.87	0.749	0.0060972
Peaxi162Scf00771g00314.1	Ribulose bisphosphate carboxylase/oxygenase activase 1, chloroplastic	49.477	158.38	40.4	20	289	7	1.124	1.078	1.326	0.901	0.924	0.819	0.749	0.0174242
Peaxi162Scf00235g00723.1	Thioredoxin superfamily protein	29.676	75.302	29.7	7	27	7	1.127	1.141	1.269	0.875	0.919	0.861	0.751	0.0025396
Peaxi162Scf00111g00221.1	TRNA-methyltransferase	19.386	17.402	11.4	1	4	1	1.181	1.217	1.118	0.96	0.939	0.749	0.753	0.0254
Peaxi162Scf00072g00222.1	ascorbate peroxidase 1	27.427	126.53	44.8	10	81	10	1.093	1.036	1.392	0.874	0.84	0.937	0.753	0.04548
Peaxi162Scf00304g01121.1	oxidoreductase, zinc-binding dehydrogenase family protein	97.234	21.412	3.4	2	5	2	1.183	1.13	1.186	0.916	0.865	0.857	0.754	0.0004158
Peaxi162Scf00140g01221.1	beta glucosidase 11	55.939	40.698	11.6	6	8	6	1.113	1.217	1.173	0.864	0.969	0.81	0.754	0.008318
Peaxi162Scf00016g01334.1	maternal effect embryo arrest 14	23.104	19.145	9.3	3	4	3	1.076	1.101	1.349	0.907	0.944	0.806	0.754	0.031342
Peaxi162Scf00515g00133.1	Alpha-glucan water dikinase, chloroplastic	149.87	216.81	21.1	24	42	24	1.275	1.218	0.99	0.86	0.936	0.83	0.754	0.031525
Peaxi162Scf00194g00629.1	Transducin/WD40 repeat-like superfamily protein isoform 2	127.42	7.1579	1.6	1	1	1	1.284	1.205	1.014	0.934	0.931	0.775	0.754	0.039697
Peaxi162Scf01607g00112.1	chloroplast stem-loop binding protein of 41 kDa	48.41	323.31	37.8	14	129	14	1.116	1.051	1.345	0.884	0.954	0.812	0.755	0.033736
Peaxi162Scf00160g01532.1	Enoyl-CoA hydratase, mitochondrial	33.378	26.092	14.4	4	7	4	1.089	1.075	1.371	0.978	0.867	0.823	0.755	0.041941
Peaxi162Scf00021g00132.1	FASCICLIN-like arabinogalactan protein 8	43.575	139.33	18.7	6	29	6	1.084	1.072	1.366	0.845	0.862	0.955	0.756	0.034898
Peaxi162Scf00476g00046.1	Nitrate reductase [NADH]	102.38	20.302	4	3	4	3	1.218	1.077	1.217	0.976	0.907	0.783	0.759	0.022142
Peaxi162Scf00133g00613.1	RNA-binding (RRM/RBD/RNP motifs) family protein	28.967	15.992	13.1	3	8	2	1.1	1.065	1.323	0.786	0.863	0.999	0.759	0.046905
Peaxi162Scf00827g00010.1	phospholipase D alpha 1	96.632	101.67	18.8	13	28	13	1.214	1.238	1.045	0.91	0.868	0.879	0.76	0.0079597
Peaxi162Scf00069g01626.1	3-hydroxybutyryl-CoA dehydrogenase	27.282	12.076	7.5	2	2	2	1.074	1.29	1.106	0.768	0.994	0.877	0.761	0.042122
Peaxi162Scf00128g01750.1	GRAM domain family protein	31.658	15.307	11.6	2	2	2	1.031	1.145	1.327	0.901	0.948	0.82	0.762	0.033859
Peaxi162Scf01102g00015.1	ATP synthase gamma chain	40.503	323.31	37.5	13	103	13	1.222	1.223	1.026	0.988	0.879	0.783	0.763	0.03818
Peaxi162Scf00114g00117.1	phosphoglycerate/bisphosphoglycerate mutase family protein	55.937	161.41	25.6	9	32	9	1.242	1.226	1.021	0.98	0.899	0.784	0.763	0.040644
Peaxi162Scf01955g00005.1	allene oxide cyclase 3	22.78	20.619	13.4	3	6	3	1.083	1.113	1.313	0.839	0.919	0.922	0.764	0.0168999
Peaxi162Scf00089g00122.1	gamma carbonic anhydrase-like 2	27.672	107.68	27	6	26	6	1.11	1.066	1.33	0.935	0.834	0.909	0.764	0.025162
Peaxi162Scf00263g00613.1	Thioredoxin superfamily protein	27.952	32.253	17.9	3	9	3	1.191	1.137	1.155	0.919	0.853	0.898	0.767	0.00050295
Peaxi162Scf00074g01134.1	COP1-interactive protein 1	138.8	20.898	3	3	5	3	1.084	1.121	1.286	0.917	0.916	0.843	0.767	0.011204
Peaxi162Scf00097g01214.1	Protein of unknown function (DUF1350)	47.198	124.87	25.6	7	13	7	1.234	1.05	1.187	0.955	0.822	0.886	0.767	0.0153354
Peaxi162Scf00052g00819.1	peroxisomal 3-ketoacyl-CoA thiolase 3	50.459	87.763	20	8	23	7	1.154	1.103	1.211	0.868	0.89	0.907	0.768	0.0009175
Peaxi162Scf00353g00744.1	Ph isoform 2 [Theobroma cacao]	53.28	128.05	24.2	9	26	9	1.181	1.202	1.056	0.874	0.916	0.853	0.769	0.0045558
Peaxi162Scf00493g00436.1	NADP-dependent malic enzyme	59.896	147.96	26.3	12	54	10	1.196	1.206	1.057	0.875	0.973	0.819	0.771	0.0166795
Peaxi162Scf00723g00026.1	MLP-like protein 28	33.899	25.68	16	4	10	4	1.182	1.176	1.006	0.793	0.945	0.857	0.771	0.024056
Peaxi162Scf00393g00517.1	Gamma aminobutyrate transaminase 2	43.95	67.423	27.7	7	14	7	1.229	1.202	1.056	0.893	0.927	0.871	0.772	0.0070833
Peaxi162Scf00168g01127.1	HAD superfamily, subfamily IIIB acid phosphatase	30.245	14.589	9.8	2	3	2	1.111	1.07	1.297	0.914	0.915	0.86	0.773	0.0151238
Peaxi162Scf00537g00078.1	NAD(P)H dehydrogenase (quinone)	21.748	158.04	36.3	6	35	1	1.278	1.13	0.985	0.799	0.93	0.903	0.776	0.047205
Peaxi162Scf00290g00059.1	monodehydroascorbate reductase 1	47.202	323.31	49	20	98	20	1.113	1.24	1.081	0.895	0.929	0.843	0.777	0.0075217
Peaxi162Scf00171g00525.1	glutamate decarboxylase	56.547	22.983	4.8	2	13	1	1.297	1.108	1.028	0.961	0.894	0.817	0.778	0.040459
Peaxi162Scf00321g00215.1	protein tyr tyrosine phosphatase [Solanum lycopersicum]	41.864	103.62	35.1	11	22	11	1.191	1.197	1.067	0.941	0.879	0.873	0.779	0.0050575
Peaxi162Scf00016g02254.1	Cyclase family protein	96.293	75.516	20.5	5	13	5	1.156	1.12	1.17	0.904	0.979	0.803	0.779	0.0129045
Peaxi162Scf00015g00458.1	Cytochrome c oxidase subunit 5b-2, mitochondrial	18.028	31.997	34.6	5	15	4	1.055	1.08	1.26	0.889	0.85	0.907	0.779	0.0138783
Peaxi162Scf00194g00019.1	aspartic proteinase A1	79.521	58.5	11.6	6	11	6	1.129	1.235	1.08	0.985	0.872	0.832	0.781	0.0177406
Peaxi162Scf00813g00223.1	N-carbamoyl-L-amino acid hydrolase	50.862	51.89	17.3	6	14	6	1.145	1.029	1.253	0.944	0.835	0.902	0.782	0.022325
Peaxi162Scf00064g01321.1	Phot isoform 1 [Theobroma cacao]	26.994	132.47	32	6	33	6	1.101	1.071	1.287	0.952	0.934	0.818	0.782	0.030163
Peaxi162Scf00038g02031.1	Aldehyde dehydrogenase family 7 member A1	49.092	17.964	6	2	4	2	1.111	1.19	1.115	0.843	0.926	0.909	0.784	0.0025806
Peaxi162Scf00060g00020.1	UDP-glucuronic acid decarboxylase 3	38.655	80.95	38.8	10	23	5	1.182	1.025	1.235	0.916	0.858	0.924	0.784	0.0167436
Peaxi162Scf01116g00015.1	AMP-dependent synthetase and ligase family protein	71.284	7.6143	1.6	1	4	1	1.14	1.191	1.11	0.938	0.933	0.83	0.785	0.0056179
Peaxi162Scf00125g01318.1	Haloacid dehalogenase-like hydrolase (HAD) superfamily protein	26.669	46.543	23.9	5	21	5	1.05	1.027	1.291	0.93	0.88	0.834	0.785	0.040164
Peaxi162Scf00347g01016.1	NADP-dependent glyceraldehyde-3-phosphate dehydrogenase	53.051	252.18	46	18	88	18	1.105	1.098	1.197	0.92	0.908	0.852	0.788	0.0028772
Peaxi162Scf00612g00142.1	conserved hypothetical protein	36.926	7.8523	3	1	1	1	1.12	1.043	1.268	0.795	0.971	0.937	0.788	0.046603
Peaxi162Scf00482g00049.1	double-stranded DNA-binding family protein	14.686	14.759	14.1	2	6	2	1.038	1.063	1.307	0.869	0.882	0.943	0.79	0.040885
Peaxi162Scf01464g00027.1	Remorin family protein	22.992	122.52	62.2	15	52	13	1.116	1.047	1.232	0.848	0.941	0.903	0.793	0.0147781
Peaxi162Scf00013g01239.1	Succinyl-CoA ligase [ADP-forming] subunit beta, mitochondrial	44.493	284.36	46.6	20	77	7	1.084	1.046	1.268	0.895	0.918	0.882	0.793	0.0192643
Peaxi162Scf00312g00519.1	Pyruvate kinase family protein	62.833	72.864	16.9	8	20	7	1.13	1.045	1.192	0.864	0.975	0.833	0.794	0.0190585
Peaxi162Scf00005g00041.1	---	10.88	15.773	25.7	2	2	2	1.036	1.26	1.113	0.851	0.983	0.875	0.795	0.034083
Peaxi162Scf00013g00945.1	AT-rich interactive domain-containing protein 5A, putative	20.77	9.7841	13.8	1	1	1	1.128	1.056	1.232	0.872	0.892	0.955	0.796	0.0122987
Peaxi162Scf00314g00031.1	Unknown protein	18.531	248.93	54.2	11	67	11	1.18	1.202	1.036	0.993	0.847	0.88	0.796	0.026938
Peaxi162Scf02113g00016.1	Fructokinase-2	41.509	133.64	30.2	9	33	9	1.086	1.044	1.277	0.934	0.872	0.917	0.799	0.027364
Peaxi162Scf00174g00065.1	Nucleoredoxin	50.031	17.823	10.2	3	5	3	1.222	1.043	1.142	0.94	0.922	0.875	0.803	0.0127201
Peaxi162Scf00111g00412.1	Glucose-1-phosphate adenylyltransferase family protein	55.692	287.68	39.1	13	65	13	1.242	1.159	0.989	0.947	0.923	0.852	0.803	0.04426
Peaxi162Scf00169g00092.1	vacuolar protein sorting-associated protein 20.2	24.973	8.3615	5.8	1	3	1	1.155	1.069	1.17	0.901	0.812	1.015	0.804	0.034424
Peaxi162Scf00074g01819.1	monodehydroascorbate reductase 6	48.31	208.56	44.8	15	53	15	1.116	1.173	1.159	0.969	0.972	0.837	0.806	0.0133553
Peaxi162Scf01436g00006.1	serine carboxypeptidase-like 29	53.924	100.87	21.2	8	22	7	1.04	1.207	1.121	0.917	0.843	0.966	0.809	0.022556
Peaxi162Scf00982g00216.1	Pullulanase	69.648	8.588	2.2	1	4	1	1.193	1.16	1.022	0.918	0.862	0.953	0.81	0.0199208
Peaxi162Scf00225g00135.1	cysteine synthase D1	34.522	37.369	17	6	13	2	1.114	1.162	1.097	0.888	0.914	0.938	0.812	0.00088237
Peaxi162Scf00075g01625.1	NAD-dependent malic enzyme 1	69.377	102.84	19	12	26	12	1.17	1.113	1.111	0.954	0.89	0.913	0.812	0.0014151
Peaxi162Scf00164g00520.1	Dihydrolipoyl dehydrogenase 1, mitochondrial	53.035	127.4	34.1	12	53	7	1.08	1.017	1.274	0.877	0.951	0.908	0.812	0.0455
Peaxi162Scf00290g00065.1	Cell division protein FtsZ	50.551	165.23	32.7	10	36	7	1.149	1.103	1.084	0.844	0.911	0.956	0.813	0.0065623
Peaxi162Scf00002g00419.1	L-2-hydroxyglutarate dehydrogenase, mitochondrial	46.793	6.2394	2.8	1	3	1	1.147	1.039	1.199	0.899	0.932	0.92	0.813	0.0092012
Peaxi162Scf00314g00827.1	uridylyltransferase-related	30.787	89.301	26.1	6	34	6	1.165	1.104	1.108	0.972	0.947	0.826	0.813	0.0171992
Peaxi162Scf00822g00313.1	Plastid-lipid associated protein PAP / fibrillin family protein	30.314	44.1	13.2	3	11	3	1.138	1.165	1.085	0.94	0.94	0.894	0.819	0.00172391
Peaxi162Scf00074g00633.1	Glutaredoxin family protein	44.573	13.465	4.1	2	4	2	1.061	1.14	1.167	0.906	0.921	0.931	0.819	0.0025827
Peaxi162Scf01650g00050.1	rubredoxin family protein	27.53	108.72	22	5	29	5	1.194	1.111	1.071	0.923	0.988	0.857	0.82	0.0186352
Peaxi162Scf00189g01212.1	Cysteine proteinases superfamily protein	48.185	44.99	17.2	5	9	5	1.092	1.109	1.214	1.052	0.888	0.86	0.82	0.046457
Peaxi162Scf00689g00420.1	Aldehyde dehydrogenase	50.049	128.76	21.4	8	30	7	1.178	1.126	1.089	0.996	0.932	0.864	0.823	0.0139585
Peaxi162Scf01343g00158.1	Methylthioribose-1-phosphate isomerase	39.045	63.393	29.9	8	16	8	1.021	1.146	1.216	0.905	0.988	0.895	0.824	0.033156
Peaxi162Scf01662g00115.1	TLD domain-containing protein 1	46.73	19.528	9.3	3	3	3	1.156	1.062	1.157	0.919	0.91	0.954	0.825	0.0037978
Peaxi162Scf00134g02029.1	Nuclear transcription factor Y subunit C-9	32.192	16.091	7.6	2	4	2	1.169	1.035	1.156	0.932	0.898	0.941	0.825	0.0098397
Peaxi162Scf00167g01325.1	Superoxide dismutase [Mn], mitochondrial	25.6	101.91	35.8	8	27	4	1.147	1.058	1.129	1.029	0.881	0.846	0.827	0.040164
Peaxi162Scf00038g01135.1	GDSL esterase/lipase	38.62	101.52	21.3	7	43	7	1.098	1.057	1.167	0.89	0.933	0.926	0.828	0.0042981
Peaxi162Scf00842g00319.1	Transaldolase	48.283	83.025	16.6	6	20	6	1.086	1.07	1.175	0.849	0.95	0.96	0.828	0.018038
Peaxi162Scf00957g00111.1	phospholipase C 2	67.295	18.634	6.3	3	3	3	1.134	1.03	1.194	0.942	0.951	0.891	0.829	0.0177028
Peaxi162Scf00125g00710.1	Coenzyme F420 hydrogenase family / dehydrogenase, beta subunit family isoform 3	45.937	15.29	4.9	2	6	2	1.209	1.13	1.012	0.928	0.895	0.958	0.83	0.02932
Peaxi162Scf00193g00013.1	Anamorsin homolog	27.945	13.735	12.9	2	2	2	1.076	1.177	1.082	0.932	0.896	0.948	0.832	0.0054629
Peaxi162Scf00006g00088.1	Chalcone--flavonone isomerase A	47.325	58.69	15	5	17	5	1.209	0.999	1.158	0.948	0.916	0.935	0.832	0.036499
Peaxi162Scf00299g00530.1	Fructose-1,6-bisphosphatase class 1	43.439	88.853	19.3	6	10	6	1.107	1.136	1.153	1.017	0.92	0.891	0.833	0.0113587
Peaxi162Scf00123g00067.1	Glutelin type-A 1 [Morus notabilis]	38.309	14.183	4.8	2	3	2	1.097	1.134	1.103	0.903	0.935	0.941	0.834	0.00037771
Peaxi162Scf00459g00119.1	Protein TIC 55, chloroplastic	62.766	148.58	30.5	15	47	15	1.15	1.118	1.006	0.96	0.949	0.822	0.834	0.047457
Peaxi162Scf00397g00526.1	NADP-dependent malic enzyme 3	60.725	99.3	23.2	11	30	11	1.094	1.102	1.161	0.979	0.917	0.907	0.835	0.0039835
Peaxi162Scf00516g00648.1	ENTH/VHS/GAT family protein	43.824	50.035	15.2	6	15	6	1.109	1.095	1.136	0.848	0.926	1.015	0.835	0.026057
Peaxi162Scf00177g00814.1	adenylate kinase family protein	64.91	69.98	18.1	9	20	9	1.148	1.093	1.078	0.959	0.937	0.879	0.836	0.0051429
Peaxi162Scf00241g01410.1	---	10.611	7.6152	11.4	1	2	1	1.145	1.025	1.157	0.836	0.954	0.99	0.836	0.048295
Peaxi162Scf00014g00926.1	Fructose-1,6-bisphosphatase 1	88.127	73.442	16.3	10	29	7	1.079	1.185	1.092	0.967	0.995	0.848	0.837	0.035458
Peaxi162Scf00004g04314.1	Dihydropyrimidinase	57.488	37.308	9.7	5	12	5	1.089	1.108	1.142	0.968	0.963	0.871	0.839	0.0089232
Peaxi162Scf00212g00019.1	Haloacid dehalogenase-like hydrolase domain-containing protein	34.153	42.985	20	5	20	5	1.132	1.044	1.158	0.995	0.909	0.894	0.839	0.0185818
Peaxi162Scf00051g00317.1	Basic-leucine zipper (bZIP) transcription factor family protein	35.064	6.0034	2.6	1	1	1	1.066	1.036	1.237	0.925	0.962	0.914	0.839	0.038882
Peaxi162Scf00809g00036.1	Omega-amidase NIT2	41.454	136.31	11.7	4	6	4	1.052	1.155	1.071	0.897	0.875	0.982	0.84	0.0181813
Peaxi162Scf00016g02527.1	TIP41-like family protein	37.677	7.5508	4.6	1	1	1	1.091	1.065	1.171	0.949	0.915	0.938	0.842	0.0049351
Peaxi162Scf00020g01120.1	mitogen-activated protein kinase 12	43.096	6.7351	2.9	1	2	1	1.084	1.078	1.15	0.839	0.982	0.972	0.843	0.034724
Peaxi162Scf00078g00421.1	cytochrome c-2	12.092	25.247	33.9	3	7	3	1.145	1.068	1.098	0.987	0.922	0.904	0.85	0.0081361
Peaxi162Scf00536g00118.1	SNF1-related protein kinase regulatory subunit gamma 1	46.149	14.076	3.4	1	1	1	1.086	1.134	1.071	0.876	0.987	0.946	0.854	0.0149567
Peaxi162Scf00560g00617.1	3-hydroxyisobutyryl-CoA hydrolase-like protein 3, mitochondrial	42.664	64.437	23.1	9	21	9	1.032	1.062	1.155	0.916	0.968	0.902	0.857	0.0186993
Peaxi162Scf00828g00116.1	Pyruvate dehydrogenase E1 component subunit alpha, mitochondrial	43.223	122.32	32.3	14	54	14	1.051	1.049	1.186	0.972	0.967	0.877	0.857	0.043104
Peaxi162Scf00942g00127.1	xylose isomerase family protein	53.419	126.72	28.8	12	48	11	1.119	1.111	1.058	0.984	0.925	0.915	0.859	0.0060416
Peaxi162Scf01633g00011.1	copper chaperone	12.821	63.075	44.4	4	31	4	1.115	1.102	1.035	0.893	0.916	0.986	0.859	0.0156971
Peaxi162Scf00845g00027.1	Tyrosine transaminase family protein	83.03	42.354	9.2	5	10	5	1.13	1.066	1.085	0.98	0.955	0.888	0.86	0.0115618
Peaxi162Scf00035g02213.1	Unknown protein	18.142	25.837	20.9	2	5	2	1.067	1.099	1.106	0.884	1.009	0.926	0.862	0.02024
Peaxi162Scf00267g01222.1	Regulator of Vps4 activity in the MVB pathway protein	53.457	12.769	3.7	2	2	2	1.056	1.105	1.118	0.957	0.876	0.998	0.863	0.024664
Peaxi162Scf00152g01537.1	FAD/NAD(P)-binding oxidoreductase family protein	55.467	48.79	13.6	6	17	6	1.022	1.061	1.157	0.899	0.945	0.954	0.864	0.023936
Peaxi162Scf00284g00314.1	sorting nexin 2B	64.044	11.085	2.6	2	2	2	1.039	1.115	1.114	0.875	0.944	1.008	0.865	0.03616
Peaxi162Scf00231g00330.1	Fatty acid oxidation complex subunit alpha	78.071	40.91	9.1	6	11	5	1.085	1.154	0.985	0.965	0.91	0.93	0.87	0.049064
Peaxi162Scf00147g00614.1	Lactoylglutathione lyase	33.154	61.032	23	6	29	6	1.07	1.126	1.062	1	0.908	0.939	0.874	0.0159821
Peaxi162Scf00166g00932.1	early nodulin-like protein 17	19.301	6.9987	5.3	1	5	1	1.037	1.119	1.118	0.924	0.987	0.963	0.878	0.0148601
Peaxi162Scf01049g00047.1	phototropin 2	109.43	108.21	17.8	14	33	13	1.042	1.084	1.098	0.924	0.941	0.975	0.881	0.0047174
Peaxi162Scf00366g00626.1	gamma carbonic anhydrase 1	29.265	43.212	20.1	5	15	4	1.057	1.045	1.114	0.95	0.956	0.931	0.882	0.0041628
Peaxi162Scf01211g00142.1	Unknown protein	10.935	11.813	29.2	2	2	2	1.087	1.012	1.147	0.942	0.948	0.978	0.884	0.032259
Peaxi162Scf00050g02022.1	4-diphosphocytidyl-2-C-methyl-D-erythritol kinase	45.958	22.381	9.2	3	6	3	1.08	1.011	1.146	0.942	0.978	0.958	0.889	0.03696
Peaxi162Scf00129g01035.1	formate dehydrogenase	42.022	114.44	29.4	10	39	10	1.117	1.073	1.032	0.984	0.987	0.903	0.892	0.036422
Peaxi162Scf00073g02224.1	Protein kinase superfamily protein	59.995	52.032	17	7	12	7	1.058	1.053	1.061	0.95	0.961	0.921	0.893	0.00091779
Peaxi162Scf00329g00422.1	Pyruvate kinase family protein	55.176	239.46	29.4	12	43	10	1.09	1.075	1.033	0.947	0.982	0.971	0.907	0.0072377
Peaxi162Scf00402g00612.1	Citrate synthase, mitochondrial	56.913	143.95	17	8	37	8	1.043	1.103	1.041	0.978	1.011	0.927	0.915	0.047779
Peaxi162Scf00007g00833.1	Aconitate hydratase 1	103.97	323.31	35.7	28	143	15	1.07	1.033	1.033	0.976	1	0.97	0.939	0.0140038
Peaxi162Scf00120g00021.1	Rubisco accumulation factor 2, chloroplastic	51.194	257.82	38.9	16	80	16	0.98	0.958	0.98	1.031	1.024	1.069	1.071	0.0113446
Peaxi162Scf00254g00311.1	LETM1 and EF-hand domain-containing protein 1, mitochondrial	86.114	105.82	16.1	11	22	11	0.945	0.983	0.953	1.068	1.054	1.008	1.086	0.0175197
Peaxi162Scf00180g00127.1	2-isopropylmalate synthase 1	62.623	56.42	26.9	11	27	7	0.911	0.957	0.963	1.067	1.008	1.034	1.098	0.0176178
Peaxi162Scf00038g01619.1	5'-nucleotidase SurE	41.208	13.823	4.7	2	2	2	0.937	0.988	0.959	1.036	1.073	1.061	1.099	0.006899
Peaxi162Scf00163g00523.1	Cell division protein FtsZ	50.246	102.37	28	10	33	7	0.962	0.982	0.939	1.052	1.023	1.092	1.099	0.0149421
Peaxi162Scf00235g00424.1	Imidazole glycerol phosphate synthase subunit HisF	62.663	61.208	17.2	8	15	8	0.962	0.981	0.983	1.091	1.024	1.107	1.101	0.0183019
Peaxi162Scf00648g00223.1	ATP-binding cassette sub-family B member 8, mitochondrial	71.719	49.71	11.2	6	17	6	0.921	0.958	0.982	1.086	1.042	1.044	1.109	0.0109212
Peaxi162Scf00045g02262.1	isopropylmalate dehydrogenase 2	43.418	121.64	28.4	10	47	10	0.921	0.971	0.989	1.092	1.036	1.067	1.109	0.0167814
Peaxi162Scf00444g00720.1	tripeptidyl peptidase ii	66.221	95.964	19.1	11	32	11	0.945	0.968	0.948	1.044	1.069	1.07	1.113	0.00064019
Peaxi162Scf00074g00350.1	Serine/threonine-protein kinase 25	149.08	7.1911	0.9	1	1	1	0.942	0.932	0.994	1.104	1.018	1.077	1.115	0.024983
Peaxi162Scf00062g00128.1	eukaryotic translation initiation factor 4G	87.191	81.444	24.4	16	31	11	0.965	0.916	0.949	1.043	1.012	1.104	1.116	0.021218
Peaxi162Scf00314g00937.1	Ribulose bisphosphate carboxylase/oxygenase activase, chloroplast precursor, putative	38.411	75.425	19.5	6	10	6	0.977	0.998	0.891	1.043	1.102	1.07	1.122	0.038861
Peaxi162Scf00400g00047.1	Prolyl oligopeptidase family protein	82.05	33.971	7.1	5	7	5	0.919	0.992	0.911	1.031	1.057	1.099	1.129	0.020518
Peaxi162Scf01058g00161.1	Glycosyl hydrolase family protein	65.263	50.594	9.9	5	12	5	0.952	1.004	0.905	1.072	1.05	1.111	1.13	0.022925
Peaxi162Scf00420g00564.1	cystathionine beta-lyase	47.189	61.112	14.2	6	14	6	0.982	0.926	0.954	1.059	1.066	1.12	1.134	0.0068445
Peaxi162Scf01205g00172.1	Inositol-tetrakisphosphate 1-kinase 4	56.073	10.54	3.2	1	1	1	0.969	0.986	0.87	1.034	1.078	1.095	1.135	0.040042
Peaxi162Scf00640g00042.1	Sulfate adenylyltransferase	51.21	153.16	22.6	10	41	10	0.895	0.988	0.916	1.032	1.068	1.081	1.136	0.0174369
Peaxi162Scf00407g00416.1	heat shock protein 70	62.245	323.31	52.5	29	156	3	0.902	0.932	0.97	1.09	1.028	1.078	1.14	0.009057
Peaxi162Scf00990g00128.1	UTP--glucose-1-phosphate uridylyltransferase	39.854	60.769	19.5	6	22	6	0.984	0.894	0.901	1.067	1.028	1.081	1.143	0.0172405
Peaxi162Scf00397g00016.1	Bifunctional protein FolD 2	41.923	38.759	13.5	5	11	5	0.877	0.918	0.994	1.075	1.036	1.085	1.146	0.024838
Peaxi162Scf00117g00142.1	6-phosphogluconate dehydrogenase, decarboxylating 1	54.023	57.433	22.5	8	18	5	0.998	0.938	0.872	1.059	1.078	1.083	1.147	0.025018
Peaxi162Scf00469g00531.1	aspartate aminotransferase 1	46.73	58.417	16.6	8	18	8	0.918	0.94	0.95	1.058	1.074	1.104	1.152	0.00090392
Peaxi162Scf00789g00534.1	MORN (Membrane Occupation and Recognition Nexus) repeat-containing protein	64.537	66.839	17.1	7	11	7	0.975	0.887	0.911	1.108	1.023	1.063	1.152	0.0176612
Peaxi162Scf00016g00430.1	DNAJ heat shock N-terminal domain-containing protein	35.986	56.319	17.1	3	6	3	0.895	0.943	0.951	1.128	0.991	1.098	1.153	0.031839
Peaxi162Scf00892g00123.1	T-complex protein 1 subunit beta	55.833	135.35	27.9	14	41	14	0.897	0.937	0.972	1.018	1.051	1.171	1.155	0.041944
Peaxi162Scf00329g00933.1	chloroplast outer envelope protein 37	39.8	70.245	20.5	6	13	6	0.939	0.934	0.959	1.155	1.062	1.057	1.156	0.0085013
Peaxi162Scf00643g00664.1	Dihydroxyacetone kinase	59.195	61.681	13.8	6	12	6	0.916	0.985	0.887	1.037	1.052	1.135	1.156	0.025303
Peaxi162Scf00089g00326.1	Nucleic acid-binding, OB-fold-like protein	80.029	104.29	21.4	12	24	12	0.933	0.942	0.928	1.074	1.082	1.086	1.157	1.59092e-05
Peaxi162Scf00057g02723.1	---	17.102	6.0235	6	1	2	1	0.912	0.978	0.905	1.068	1.07	1.104	1.16	0.0052214
Peaxi162Scf00207g01543.1	alanine aminotransferase 2	57.861	240.57	42.1	19	60	10	0.928	0.905	0.944	1.061	1.072	1.09	1.161	0.00051639
Peaxi162Scf00416g00004.1	4-hydroxyphenylpyruvate dioxygenase	48.352	31.956	11.2	4	4	4	0.968	0.925	0.909	1.124	1.076	1.053	1.161	0.0051169
Peaxi162Scf00125g00041.1	Eukaryotic peptide chain release factor subunit 1-3	48.937	32.572	12.6	5	6	3	0.949	0.957	0.931	1.037	1.15	1.112	1.163	0.0089213
Peaxi162Scf00003g03625.1	3-hydroxyacyl-[acyl-carrier-protein] dehydratase FabZ	24.686	31.448	17	3	16	3	0.917	0.909	0.986	1.086	1.141	1.043	1.163	0.014559
Peaxi162Scf00038g01246.1	Ubiquitin-conjugating enzyme family protein	26.398	12.239	6.4	2	6	2	0.922	0.889	0.979	1.004	1.126	1.118	1.164	0.031276
Peaxi162Scf00200g01316.1	2-oxoisovalerate dehydrogenase subunit beta	47.34	63.999	13.7	4	12	4	0.954	0.906	0.902	1.16	1.047	1.01	1.165	0.028799
Peaxi162Scf00655g00330.1	Unknown protein	32.664	71.352	25.9	5	21	5	0.984	0.943	0.881	1.098	1.133	1.047	1.167	0.0171435
Peaxi162Scf00006g00715.1	UV-induced protein uvi31, putative	43.234	31.398	10.7	4	9	4	0.953	0.952	0.858	1.045	1.139	1.044	1.168	0.026144
Peaxi162Scf00058g03014.1	DNAJ homologue 2	38.892	17.537	8.2	3	3	3	0.853	0.929	1.005	1.048	1.069	1.139	1.168	0.042738
Peaxi162Scf00383g00092.1	prohibitin 3	30.533	101.6	36.9	10	41	10	0.947	0.874	0.986	1.179	1.044	1.063	1.171	0.038661
Peaxi162Scf00003g04712.1	40S ribosomal protein S5	23.982	9.0882	29.4	8	46	1	0.9	1.004	0.87	1.106	1.031	1.115	1.172	0.032478
Peaxi162Scf00071g00541.1	TOPLESS-related 3	122.9	22.25	2.9	3	3	3	0.887	0.983	0.903	1.102	1.01	1.148	1.176	0.030696
Peaxi162Scf00242g01317.1	3-isopropylmalate dehydratase large subunit	47.145	51.638	17.1	6	23	5	0.936	0.958	0.839	1.017	1.053	1.144	1.176	0.039039
Peaxi162Scf00139g00013.1	RNA-binding (RRM/RBD/RNP motifs) family protein	30.857	85.579	13.7	4	19	4	0.941	0.909	0.956	1.091	1.116	1.096	1.177	0.00057705
Peaxi162Scf00332g00534.1	Signal recognition particle 54 kDa protein 2	55.592	28.826	9.3	4	5	4	0.903	0.955	0.907	1.041	1.079	1.138	1.178	0.0065366
Peaxi162Scf00473g10011.1	Mitochondrial import inner membrane translocase subunit TIM17-2	24.49	6.7881	3.8	1	2	1	0.95	0.91	0.902	1.014	1.063	1.179	1.179	0.026279
Peaxi162Scf00204g00216.1	alanine:glyoxylate aminotransferase 2	51.563	71.287	19.5	9	19	9	0.933	0.981	0.807	1.048	1.087	1.074	1.179	0.047522
Peaxi162Scf00075g01326.1	cysteine synthase D1	41.018	182.14	25.1	9	86	6	0.859	0.912	0.982	1.122	1.122	1.02	1.186	0.027019
Peaxi162Scf00255g01121.1	Protein ApaG	31.439	12.298	6	2	2	2	0.882	0.962	0.916	1.08	1.088	1.109	1.187	0.002823
Peaxi162Scf01038g00005.1	Tyrosine--tRNA ligase	57.021	34.668	8.7	4	13	4	0.981	0.955	0.843	1.145	1.105	1.053	1.189	0.029617
Peaxi162Scf00700g00231.1	Estradiol 17-beta-dehydrogenase 12	36.041	19.772	6.6	2	5	2	0.907	0.952	0.912	1.126	0.986	1.191	1.192	0.040918
Peaxi162Scf00052g01611.1	Unknown protein	16.617	85.411	34	7	54	7	0.939	0.864	0.968	1.095	1.121	1.089	1.193	0.0072375
Peaxi162Scf00092g01019.1	conserved hypothetical protein	56.311	12.283	3.3	2	3	2	0.923	0.961	0.846	1.054	1.056	1.146	1.193	0.019243
Peaxi162Scf00037g00237.1	Serine--tRNA ligase	44.811	55.984	13.1	6	24	6	0.854	0.914	0.96	1.028	1.077	1.15	1.193	0.0197774
Peaxi162Scf00324g00718.1	metaxin-related	36.881	47.077	9.5	3	7	3	1.004	0.924	0.865	1.151	1.038	1.142	1.193	0.031343
Peaxi162Scf00002g00510.1	Elongation factor G	89.398	323.31	41.1	24	146	24	0.944	0.933	0.866	1.076	1.115	1.092	1.197	0.003364
Peaxi162Scf00463g00417.1	conserved hypothetical protein	31.407	24.313	13.4	3	5	3	0.896	0.954	0.854	1.038	1.073	1.125	1.197	0.0104971
Peaxi162Scf71358g00001.1	Histone superfamily protein	11.409	50.319	49.5	5	26	1	0.872	0.962	0.906	1.048	1.132	1.108	1.2	0.0076007
Peaxi162Scf00680g00415.1	Outer envelope pore protein 21, chloroplastic	19.678	26.264	21.6	4	8	4	0.973	0.925	0.855	1.169	1.14	0.994	1.2	0.045056
Peaxi162Scf00778g00009.1	kinesin 4	143.89	323.31	29.3	36	88	36	0.972	0.931	0.828	1.087	1.167	1.031	1.203	0.036163
Peaxi162Scf00235g00623.1	Protein GrpE	32.747	44.68	20.8	6	19	6	0.896	0.834	0.986	1.063	1.062	1.153	1.207	0.027025
Peaxi162Scf00213g00118.1	DNA repair ATPase-related	56.944	57.722	13.9	7	15	3	0.911	0.916	0.91	1.024	1.098	1.181	1.207	0.045662
Peaxi162Scf00313g00048.1	Encodes a chloroplast protein that induces tolerance to multiple environmental stresses and reduces photooxidative damage.	28.571	113.38	21.9	7	21	7	0.903	0.87	0.965	1.169	1.074	1.064	1.208	0.0113989
Peaxi162Scf01010g00217.1	Uridine 5'-monophosphate synthase	51.558	103.68	28.6	11	29	11	0.89	0.978	0.836	1.108	1.002	1.163	1.21	0.039138
Peaxi162Scf00705g00316.1	Isocitrate dehydrogenase [NADP]	45.861	243.09	40	14	55	9	0.897	0.946	0.863	1.047	1.18	1.05	1.211	0.0160161
Peaxi162Scf00048g00153.1	Eukaryotic translation initiation factor 3 subunit D	65.735	77.695	17.2	8	19	8	0.855	0.944	0.903	1.003	1.061	1.215	1.214	0.039962
Peaxi162Scf00180g00116.1	selenoprotein family protein	17.804	6.5932	7	1	1	1	0.882	0.919	0.923	1.082	1.109	1.119	1.215	0.00037989
Peaxi162Scf00320g00053.1	Mitochondrial import receptor subunit TOM7-1	8.3738	59.958	32.1	3	11	3	0.901	0.904	0.914	1.025	1.161	1.123	1.217	0.035035
Peaxi162Scf00701g00515.1	Transitional endoplasmic reticulum ATPase	89.812	34.899	32.7	25	73	3	0.858	0.894	0.929	1.071	1.023	1.175	1.219	0.0135222
Peaxi162Scf01026g00260.1	Mitochondrial import inner membrane translocase subunit Tim17/Tim22/Tim23 family protein	25.87	34.923	8.7	3	5	3	0.84	0.857	1.008	1.07	1.054	1.175	1.22	0.040079
Peaxi162Scf00382g00313.1	Alpha-glucosidase	101.15	107.92	12.3	11	31	11	0.939	0.844	0.91	1.041	1.084	1.164	1.221	0.0117361
Peaxi162Scf00078g01330.1	V-type proton ATPase subunit B2	50.802	11.184	35.5	15	68	2	0.941	0.824	0.967	1.163	1.16	1.014	1.221	0.040338
Peaxi162Scf00777g00213.1	Elongation factor Tu	49.35	192.65	44.9	17	91	10	0.843	0.897	0.999	1.172	1.013	1.158	1.221	0.042843
Peaxi162Scf00015g02219.1	dehydroascorbate reductase 2	23.688	144.89	45.3	8	36	8	0.867	0.922	0.905	1.056	1.029	1.207	1.222	0.0196998
Peaxi162Scf00463g00128.1	40S ribosomal protein S5-2	24.307	98.048	39.3	9	51	2	0.941	0.973	0.802	1.071	1.082	1.165	1.222	0.035861
Peaxi162Scf00254g00512.1	30S ribosomal protein S5	60.389	24.938	6.5	3	5	3	0.837	0.914	1.013	1.191	1.061	1.131	1.224	0.034063
Peaxi162Scf00015g00449.1	Serine-threonine kinase receptor-associated protein	35.577	27.294	13.4	4	7	4	0.896	0.834	0.986	1.089	1.108	1.131	1.225	0.0144614
Peaxi162Scf00776g00116.1	HEAT SHOCK PROTEIN 89.1	90.81	78.458	14.6	10	31	8	0.916	0.889	0.924	1.139	0.99	1.223	1.228	0.033018
Peaxi162Scf00076g00421.1	DNA gyrase subunit B	82.197	44.482	10.2	5	9	5	0.97	0.848	0.904	1.144	1.055	1.147	1.229	0.012082
Peaxi162Scf00360g00089.1	Nucleic acid-binding proteins superfamily isoform 1	58.723	51.519	15	6	7	6	0.937	0.877	0.874	1.045	1.043	1.216	1.229	0.021401
Peaxi162Scf00560g00616.1	alpha/beta-Hydrolases superfamily protein	30.157	18.962	7.4	2	3	2	0.932	0.902	0.868	1.115	1.077	1.135	1.231	0.00125916
Peaxi162Scf01039g00110.1	DEGP protease 2	60.75	89.825	20.9	8	18	6	0.924	0.898	0.857	1.17	1.059	1.069	1.231	0.005815
Peaxi162Scf00228g00327.1	ATP-citrate synthase	65.731	45.319	21.5	10	29	6	0.954	0.862	0.851	1.064	1.044	1.176	1.231	0.015779
Peaxi162Scf00374g00622.1	Ethanolamine-phosphate cytidylyltransferase	45.198	57.675	17.7	6	14	6	0.999	0.91	0.795	1.137	1.049	1.142	1.231	0.04234
Peaxi162Scf00171g00430.1	Argonaute family protein	117.18	37.963	7.4	8	13	5	0.917	0.95	0.805	1.087	1.061	1.144	1.232	0.0186554
Peaxi162Scf00214g00048.1	Peroxisomal acyl-coenzyme A oxidase 1	74.318	77.974	17.8	12	21	12	0.906	1.013	0.79	1.087	1.109	1.145	1.233	0.043217
Peaxi162Scf00002g00813.1	SKU5 similar 2	66.506	58.306	8.8	4	11	4	0.934	0.923	0.833	1.15	1.099	1.073	1.235	0.007035
Peaxi162Scf00154g00226.1	Transmembrane 9 superfamily member 3	66.54	46.642	10.8	6	13	3	0.968	0.904	0.839	1.141	1.019	1.188	1.235	0.027004
Peaxi162Scf00128g00025.1	Unknown protein	48.884	29.594	10.1	4	8	4	0.909	0.945	0.794	1.03	1.044	1.199	1.236	0.041543
Peaxi162Scf00525g00079.1	4-hydroxy-tetrahydrodipicolinate synthase	36.201	31.642	11.5	4	7	4	0.918	0.925	0.886	1.109	1.101	1.167	1.237	0.00071539
Peaxi162Scf00420g00742.1	shikimate kinase like 1	28.499	34.32	18.8	5	10	5	0.959	0.91	0.797	1.124	1.086	1.09	1.238	0.0182649
Peaxi162Scf00089g00930.1	Adenosylhomocysteinase 1	52.927	42.58	19.8	10	69	3	0.934	0.9	0.824	0.978	1.116	1.198	1.239	0.039125
Peaxi162Scf00016g00425.1	26S protease regulatory subunit 10B homolog A	44.73	75.442	22.1	8	20	8	0.902	0.932	0.861	1.109	1.072	1.16	1.24	0.002683
Peaxi162Scf00683g00027.1	GTP binding Elongation factor Tu family protein	55.638	62.717	15.8	10	22	5	0.916	0.928	0.845	1.05	1.094	1.19	1.24	0.0103626
Peaxi162Scf00285g00929.1	Mitochondrial import inner membrane translocase subunit TIM22-3	22.279	9.1688	5.1	1	5	1	0.969	0.921	0.779	1.052	1.101	1.161	1.242	0.037599
Peaxi162Scf00738g00218.1	tubulin alpha-4 chain	49.815	139.14	29.4	10	48	3	0.939	0.924	0.771	1.006	1.16	1.107	1.243	0.044441
Peaxi162Scf00799g00516.1	RNA-binding protein 47	126.56	15.643	2.9	2	9	2	0.879	0.945	0.858	1.104	1.054	1.179	1.244	0.0074406
Peaxi162Scf00198g00710.1	HXXXD-type acyl-transferase family protein	57.999	19.983	7.3	3	3	3	0.885	0.865	0.951	1.188	1.138	1.035	1.244	0.0118848
Peaxi162Scf01123g00025.1	multidrug resistance-associated protein 10	168.38	18.219	2.1	3	3	3	0.882	0.918	0.841	1.088	1.069	1.132	1.245	0.00195838
Peaxi162Scf00454g00416.1	Argininosuccinate lyase	57.614	37.912	9.6	5	14	5	0.863	0.944	0.87	1.129	1.079	1.128	1.246	0.002403
Peaxi162Scf01205g00019.1	3-oxoacyl-[acyl-carrier-protein] synthase 2	43.121	108.49	19.5	8	35	8	0.846	0.934	0.911	1.081	1.063	1.208	1.246	0.0118371
Peaxi162Scf00209g00226.1	Single-stranded DNA-binding protein WHY1, chloroplastic	30.323	10.07	4.8	1	4	1	0.862	0.852	0.941	1.072	1.029	1.208	1.246	0.0189217
Peaxi162Scf00016g00837.1	RAB GTPase homolog 7A	21.968	53.762	36.5	6	19	3	0.886	0.965	0.845	1.113	1.128	1.12	1.247	0.029578
Peaxi162Scf00499g00110.1	26S protease regulatory subunit 4 homolog	49.468	177.41	39.4	16	37	1	0.87	0.886	0.913	1.007	1.094	1.233	1.249	0.022216
Peaxi162Scf00048g00815.1	Isopentenyl-diphosphate Delta-isomerase II	33.728	98.424	38.1	8	21	5	0.981	0.878	0.802	1.045	1.125	1.16	1.251	0.026395
Peaxi162Scf00165g01810.1	heat shock protein 70	57.449	62.966	47.1	23	116	3	0.903	0.886	0.866	0.974	1.157	1.193	1.252	0.026339
Peaxi162Scf00328g01214.1	Naringenin,2-oxoglutarate 3-dioxygenase	41.115	26.065	16.7	4	6	4	0.814	0.922	0.932	1.01	1.135	1.196	1.252	0.027564
Peaxi162Scf00964g00144.1	methionine aminopeptidase 1D	43.055	18.356	8.3	3	4	3	0.846	0.915	0.844	1.027	1.135	1.103	1.253	0.0047981
Peaxi162Scf00362g00137.1	Glutamate--tRNA ligase	62.229	36.749	9.7	4	9	4	0.951	0.943	0.822	1.172	1.088	1.143	1.253	0.0120167
Peaxi162Scf00026g01511.1	6-phosphogluconolactonase 1	22.82	6.8122	4.8	1	1	1	0.987	0.866	0.809	1.034	1.09	1.211	1.253	0.038438
Peaxi162Scf00089g00933.1	alpha/beta-Hydrolases superfamily protein	78.774	14.515	3.9	2	2	2	0.907	0.963	0.793	1.103	1.015	1.218	1.253	0.044256
Peaxi162Scf01205g00156.1	high chlorophyll fluorescence phenotype 173	65.913	90.653	17.9	10	22	10	0.928	0.963	0.793	1.133	1.152	1.08	1.254	0.021555
Peaxi162Scf00029g02913.1	Outer envelope protein 80, chloroplastic	72.797	44.719	10.3	7	11	7	0.93	0.917	0.84	1.243	0.99	1.137	1.254	0.0385
Peaxi162Scf00005g00134.1	Coproporphyrinogen III oxidase	45.855	136.8	35	13	58	13	0.79	0.883	0.965	1.146	1.119	1.045	1.255	0.023218
Peaxi162Scf00047g00731.1	Bifunctional protein FolD 2	34.794	63.855	17.8	6	13	1	0.883	0.941	0.839	1.096	1.053	1.196	1.256	0.0104964
Peaxi162Scf00191g00123.1	3-oxoacyl-[acyl-carrier-protein] synthase 2	56.066	17.857	9.5	3	7	2	0.869	0.949	0.851	1.152	1.015	1.184	1.256	0.0174824
Peaxi162Scf00090g00194.1	alpha/beta-Hydrolases superfamily protein	44.625	17.735	6.1	3	3	3	0.903	0.88	0.879	1.03	1.168	1.152	1.258	0.0049832
Peaxi162Scf00103g00911.1	Domain of unknown function (DUF3598)	21.958	6.8034	5.7	1	2	1	0.932	0.907	0.825	1.074	1.169	1.109	1.258	0.0065845
Peaxi162Scf00753g00219.1	Cysteine--tRNA ligase	63.559	15.888	4.5	2	4	2	0.894	0.923	0.839	1.066	1.051	1.227	1.259	0.0158154
Peaxi162Scf00011g01425.1	heat shock protein 70	75.002	323.31	48.2	35	280	23	0.847	0.817	1.005	1.171	1.128	1.06	1.259	0.029264
Peaxi162Scf00064g01426.1	U5 small nuclear ribonucleoprotein helicase, putative	246.62	96.676	5.8	11	15	11	0.945	0.933	0.775	1.066	1.068	1.206	1.259	0.037604
Peaxi162Scf01012g00233.1	Eukaryotic translation initiation factor 1A	15.604	42.148	23.9	4	10	3	0.807	0.952	0.93	1.095	1.13	1.162	1.26	0.0127994
Peaxi162Scf01421g00012.1	polyribonucleotide nucleotidyltransferase, putative	72.177	107.6	17.5	8	24	8	0.884	0.876	0.869	1.05	1.088	1.174	1.26	0.020339
Peaxi162Scf00124g00035.1	Nascent polypeptide-associated complex subunit beta	19.783	21.556	14.2	3	18	3	0.806	0.855	1.007	1.03	1.145	1.189	1.261	0.041618
Peaxi162Scf00001g04232.1	Cryptochrome DASH	49.253	5.9463	2	1	1	1	0.911	0.929	0.81	1.078	1.107	1.169	1.266	0.0084414
Peaxi162Scf00045g01446.1	high-affinity nickel-transport family protein	45.092	6.2797	2.1	1	1	1	0.843	0.965	0.838	1.043	1.104	1.203	1.266	0.0189042
Peaxi162Scf00100g00716.1	6,7-dimethyl-8-ribityllumazine synthase	27.599	6.4042	4.5	1	3	1	0.824	0.946	0.874	0.96	1.207	1.182	1.267	0.049119
Peaxi162Scf00703g00111.1	Oligopeptidase A	87.728	323.31	35	26	100	26	0.927	0.935	0.775	1.184	1.072	1.087	1.268	0.024977
Peaxi162Scf01006g00312.1	Myosin-H heavy chain isoform 1	45.647	11.894	4.9	2	3	2	0.831	0.974	0.839	1.011	1.188	1.154	1.268	0.029165
Peaxi162Scf00842g00331.1	Glycine--tRNA ligase	79.392	127.76	19.3	12	36	9	0.945	0.952	0.762	1.136	1.087	1.151	1.269	0.031697
Peaxi162Scf00469g00217.1	ATP synthase protein I -related	32.182	11.354	7.2	2	3	2	0.958	0.903	0.783	1.085	1.153	1.126	1.272	0.0174005
Peaxi162Scf00398g00018.1	Adenylosuccinate synthetase, chloroplastic	55.02	96.995	21.4	9	23	5	0.87	0.943	0.816	1.074	1.148	1.126	1.273	0.0062842
Peaxi162Scf00069g02139.1	ubiquitin-conjugating enzyme 36	17.234	8.5677	39.9	5	16	1	0.847	0.844	0.95	0.966	1.168	1.227	1.273	0.045303
Peaxi162Scf00955g00005.1	Unknown protein	20.817	7.3477	5.4	1	3	1	0.877	0.975	0.795	1.18	1.049	1.142	1.274	0.023617
Peaxi162Scf00271g00047.1	Double Clp-N motif protein	26.77	30.772	20.3	4	10	4	0.87	0.936	0.831	1.083	1.201	1.081	1.276	0.0076791
Peaxi162Scf00145g00811.1	RNA-binding (RRM/RBD/RNP motifs) family protein with retrovirus zinc finger-like domain	32.268	18.213	14.2	3	5	3	0.908	0.798	0.951	1.194	1.093	1.107	1.277	0.0141225
Peaxi162Scf00959g00022.1	3-phosphoshikimate 1-carboxyvinyltransferase 2	55.536	99.611	23.3	11	27	5	0.929	0.839	0.885	1.15	1.222	1.02	1.279	0.0159033
Peaxi162Scf01038g00013.1	ATP-binding cassette sub-family F member 1	80.72	34.028	8.6	5	8	5	0.949	0.919	0.753	1.079	1.061	1.216	1.28	0.040864
Peaxi162Scf00107g02024.1	cytochrome B5 isoform B	15.098	26.547	27	2	3	1	0.992	0.873	0.769	1.142	1.047	1.185	1.281	0.037542
Peaxi162Scf00078g01329.1	transportin 1	103.35	6.9949	1	1	3	1	0.864	0.956	0.804	1.037	1.108	1.218	1.282	0.022281
Peaxi162Scf00714g00323.1	UDP-glucose 4-epimerase	39.056	8.0709	4	1	2	1	0.943	0.842	0.839	1.038	1.034	1.292	1.282	0.042237
Peaxi162Scf00016g01127.1	4-hydroxy-3-methylbut-2-enyl diphosphate reductase	51.912	164.64	27.4	14	40	14	0.889	0.876	0.879	1.099	1.161	1.132	1.283	0.000115904
Peaxi162Scf00747g00122.1	Chorismate synthase	47.399	42.252	15.7	6	12	6	0.872	0.882	0.89	1.038	1.181	1.173	1.283	0.028064
Peaxi162Scf00753g00332.1	myb domain protein 62	85.203	54.33	6.3	4	6	4	0.908	0.955	0.795	1.092	1.046	1.274	1.284	0.037239
Peaxi162Scf00553g00086.1	heat shock protein 90.1	94.244	42.094	18.4	14	47	4	0.91	0.895	0.819	1.026	1.119	1.228	1.285	0.0152591
Peaxi162Scf00286g01031.1	selenium-binding protein 1	55.584	125.82	23.6	9	37	9	0.853	0.933	0.832	1.073	1.125	1.168	1.286	0.0040824
Peaxi162Scf00079g01510.1	FeS cluster assembly protein SufB	60.3	83.29	21.5	10	24	10	0.93	0.889	0.786	1.107	1.147	1.096	1.286	0.0082236
Peaxi162Scf00788g10013.1	GDP-D-mannose 3',5'-epimerase	42.657	235.8	49.2	16	77	6	0.945	0.927	0.782	1.129	1.1	1.183	1.286	0.016324
Peaxi162Scf00436g00824.1	serine hydroxymethyltransferase 3	53.097	101.92	24.5	10	25	6	0.922	0.9	0.785	1.132	1.094	1.13	1.287	0.0076587
Peaxi162Scf00431g00110.1	ATPase GET3	37.908	12.73	7.7	2	2	2	0.894	0.916	0.803	0.978	1.132	1.252	1.287	0.039196
Peaxi162Scf00983g00418.1	cinnamyl alcohol dehydrogenase 9	35.694	69.086	24.5	6	19	6	0.911	0.939	0.759	1.048	1.048	1.263	1.287	0.049835
Peaxi162Scf00252g00918.1	Protein TIC 22, chloroplastic	31.207	41.996	23.8	6	13	6	0.806	0.869	0.945	1.153	1.144	1.078	1.288	0.0073031
Peaxi162Scf00189g00121.1	ATP-dependent protease La (LON) domain protein	22.881	22.044	10.4	2	7	2	0.902	0.945	0.74	1.072	1.077	1.188	1.29	0.034399
Peaxi162Scf00066g01129.1	Unknown protein	52.094	31.893	11.7	5	7	5	0.828	0.877	0.897	1.091	1.163	1.11	1.293	0.00108482
Peaxi162Scf00017g03131.1	signal peptide peptidase	87.865	86.751	15	10	21	10	0.909	0.918	0.784	1.147	1.174	1.06	1.295	0.0120779
Peaxi162Scf00814g00229.1	30S ribosomal protein 3, chloroplastic	11.772	11.1	7.8	2	4	2	0.926	0.903	0.773	1.126	1.161	1.082	1.295	0.0121808
Peaxi162Scf00796g00117.1	conserved hypothetical protein	32.366	16.09	10.1	2	4	2	0.838	0.8	1.004	1.251	1.079	1.094	1.296	0.035364
Peaxi162Scf00016g01738.1	alpha/beta-Hydrolases superfamily protein	243.05	38.222	4.3	6	14	6	0.949	0.885	0.784	1.101	1.076	1.221	1.298	0.0181839
Peaxi162Scf00268g01132.1	50S rib L21 [Arabidopsis thaliana]	23.471	38.542	23.6	5	22	5	0.853	0.954	0.794	1.192	1.033	1.155	1.3	0.0187795
Peaxi162Scf00299g00014.1	50S ribosomal protein L16, chloroplastic	20.114	154.41	31.7	6	28	6	0.859	0.899	0.828	1.103	1.154	1.111	1.302	0.00066166
Peaxi162Scf00880g00018.1	Unknown protein	32.179	49.849	24.1	6	21	6	0.978	0.907	0.716	1.154	1.162	1.07	1.302	0.04962
Peaxi162Scf00160g01756.1	DEAD-box ATP-dependent RNA helicase 39	67.209	46.14	4.8	2	4	2	0.833	0.908	0.856	1.044	1.111	1.228	1.303	0.008078
Peaxi162Scf00038g00063.1	GDP-L-fucose synthase 1	35.583	19.274	7.4	3	8	3	0.918	0.924	0.761	1.103	1.106	1.184	1.303	0.0166207
Peaxi162Scf00938g00311.1	pleiotropic drug resistance 12	150.17	150.14	9.5	11	26	1	0.874	0.96	0.765	1.069	1.1	1.217	1.303	0.025275
Peaxi162Scf00688g00009.1	dynamin-like protein 6	98.961	45.449	7.5	7	15	7	0.844	0.887	0.853	1.042	1.11	1.217	1.304	0.0051814
Peaxi162Scf01067g00113.1	dehydroquinate dehydratase, putative / shikimate dehydrogenase, putative	56.047	59.427	15.1	7	17	7	0.879	0.953	0.769	1.141	1.088	1.164	1.304	0.0148556
Peaxi162Scf01216g00070.1	Ubiquitin carboxyl-terminal hydrolase 14	84.78	25.986	5.5	4	5	4	0.82	0.929	0.865	1.023	1.129	1.257	1.304	0.0193844
Peaxi162Scf00568g00059.1	conserved hypothetical protein	39.48	6.6106	3.4	1	1	1	0.875	0.812	0.921	1.078	1.096	1.23	1.305	0.0085957
Peaxi162Scf00192g00022.1	C-1-tetrahydrofolate synthase, cytoplasmic	67.121	209.99	30.5	15	47	15	0.842	0.945	0.789	1.169	1.049	1.143	1.305	0.0126206
Peaxi162Scf00091g01310.1	serine carboxypeptidase-like 9	49.2	21.785	6.6	3	17	3	0.9	0.857	0.839	1.006	1.181	1.205	1.307	0.0121033
Peaxi162Scf00102g01550.1	Nucleic acid-binding, OB-fold-like protein	96.754	76.153	12.5	9	18	9	0.902	0.935	0.732	1.062	1.107	1.189	1.307	0.030596
Peaxi162Scf00205g00039.1	ABC-2 type transporter family protein	78.919	22.01	4.2	3	5	3	0.982	0.887	0.73	1.113	1.112	1.171	1.307	0.036316
Peaxi162Scf00011g01426.1	Phosphoribosylamine--glycine ligase	54.846	73.107	22.3	10	19	10	0.926	0.855	0.887	1.082	1.169	1.238	1.308	0.0041374
Peaxi162Scf00560g00735.1	long chain acyl-CoA synthetase 9	75.963	54.775	17	8	13	8	0.903	0.933	0.759	1.154	1.029	1.212	1.308	0.028158
Peaxi162Scf00102g00639.1	non-intrinsic ABC protein 6	53.398	57.286	13.1	8	17	8	0.857	0.945	0.801	1.136	1.107	1.164	1.309	0.0056449
Peaxi162Scf00066g00524.1	Phosphoribosylformylglycinamidine cyclo-ligase	42.32	24.577	7.2	3	10	2	0.801	0.913	0.899	1.103	1.09	1.228	1.309	0.0085815
Peaxi162Scf00835g00012.1	40S ribosomal protein S12	15.043	36.69	40.8	5	22	2	0.765	0.92	0.844	0.958	1.098	1.257	1.31	0.048161
Peaxi162Scf00673g00434.1	ATP-dependent Clp protease proteolytic subunit 1	32.201	119.63	25.3	6	41	6	0.879	0.906	0.797	1.18	1.023	1.181	1.311	0.0117807
Peaxi162Scf00904g00110.1	ATP-dependent zinc metalloprotease FtsH	89.614	21.617	2.7	2	4	2	0.973	0.861	0.796	1.174	1.039	1.236	1.311	0.02508
Peaxi162Scf00647g00325.1	Proline--tRNA ligase	59.679	125.73	24	10	33	10	0.937	0.914	0.768	1.144	1.15	1.139	1.311	0.048323
Peaxi162Scf00386g00316.1	NAD(P)-binding Rossmann-fold superfamily protein	36.535	48.784	17.5	5	20	5	0.916	0.857	0.83	1.125	1.178	1.111	1.312	0.00133881
Peaxi162Scf00546g00322.1	ATP binding	58.109	95.521	18.2	9	26	9	0.898	0.91	0.773	1.12	1.098	1.168	1.312	0.0078002
Peaxi162Scf00011g02119.1	methionine S-methyltransferase	121.09	68.476	8.2	8	17	8	0.869	0.967	0.745	1.127	1.063	1.195	1.312	0.029218
Peaxi162Scf00952g00027.1	equilibrative nucleoside transporter 6	45.497	6.2284	2.9	1	1	1	0.915	0.946	0.736	1.191	1.046	1.17	1.312	0.035717
Peaxi162Scf00042g02411.1	SKP1-like 4	17.469	14.074	24	3	4	2	0.866	0.829	0.863	1.039	1.034	1.285	1.313	0.021619
Peaxi162Scf00089g00635.1	Pre-mRNA-processing-splicing factor	269.59	72.336	5.3	10	16	10	0.921	0.904	0.736	1.174	1.052	1.139	1.314	0.024697
Peaxi162Scf00390g00828.1	40S ribosomal protein S4	29.852	8.3724	31.1	8	30	1	0.969	0.883	0.739	1.161	1.026	1.22	1.315	0.042876
Peaxi162Scf00689g00558.1	Plasma membrane ATPase 2	80.742	323.31	34.9	24	94	6	0.936	0.928	0.731	1.172	1.019	1.223	1.316	0.047156
Peaxi162Scf00516g00523.1	Alanine--tRNA ligase	117.21	96.577	21.3	21	51	8	0.902	0.896	0.774	1.083	1.138	1.169	1.318	0.0070759
Peaxi162Scf00128g00729.1	oligopeptidase, putative	25.672	95.578	24.5	5	23	5	0.906	0.909	0.764	1.077	1.189	1.133	1.318	0.0122036
Peaxi162Scf00120g01534.1	DNAJ homologue 3	35.9	70.328	26	6	20	6	0.822	0.924	0.844	0.961	1.172	1.284	1.319	0.042841
Peaxi162Scf00270g00819.1	4-hydroxy-3-methylbut-2-en-1-yl diphosphate synthase	81.977	308.5	36.9	25	87	25	0.904	0.917	0.76	1.107	1.113	1.186	1.32	0.0120405
Peaxi162Scf00270g00071.1	60S ribosomal protein L12	17.735	132.91	53.6	9	33	9	0.775	0.803	0.966	1.08	1.129	1.15	1.32	0.0162953
Peaxi162Scf01108g00120.1	T-complex protein 1 subunit theta	51.841	195.85	38.8	13	37	6	0.871	0.895	0.8	1.07	1.024	1.294	1.32	0.026075
Peaxi162Scf00217g00314.1	Glycosyl hydrolase family protein	129.44	38.448	3.4	4	8	4	0.903	0.827	0.832	0.988	1.303	1.094	1.321	0.033363
Peaxi162Scf00050g02113.1	Cysteine proteinase inhibitor	10.764	109.01	54.1	4	13	4	0.829	0.819	0.972	1.171	1.074	1.225	1.324	0.0137362
Peaxi162Scf00677g00035.1	Unknown protein	142.4	99.438	8.9	12	26	6	0.91	0.91	0.736	1.166	1.14	1.078	1.324	0.0186836
Peaxi162Scf00089g01628.1	Transitional endoplasmic reticulum ATPase	90.01	34.795	18.1	16	55	1	0.762	0.85	0.913	1.082	1.132	1.131	1.325	0.0065442
Peaxi162Scf00001g00511.1	Translocase of chloroplast 159, chloroplastic	153.58	221.34	18.6	19	49	19	0.852	0.824	0.905	1.073	1.107	1.244	1.327	0.005937
Peaxi162Scf00011g00818.1	40S ribosomal protein S12	15.12	96.055	46.2	5	30	2	0.779	0.851	0.95	1.124	1.112	1.187	1.327	0.0093565
Peaxi162Scf00110g01814.1	Enolase	46.405	44.409	41	14	113	3	0.798	0.818	0.99	1.112	1.142	1.204	1.327	0.0163169
Peaxi162Scf00102g01047.1	DYNAMIN-like 1E	68.972	81.423	16.7	9	16	8	0.896	0.904	0.795	1.027	1.102	1.32	1.329	0.030421
Peaxi162Scf00076g00210.1	Domain of unknown function (DUF543)	10.469	6.9596	10.3	1	2	1	0.903	0.897	0.794	1.267	1.161	1.021	1.33	0.0199198
Peaxi162Scf02295g00016.1	ATP-dependent Clp protease proteolytic subunit 2	33.591	107.28	34.5	10	34	10	0.854	0.929	0.774	1.107	1.149	1.147	1.331	0.0059638
Peaxi162Scf00164g01110.1	Dihydrolipoyl dehydrogenase	68.184	136.68	15	10	56	8	0.86	0.87	0.835	1.08	1.078	1.258	1.332	0.0056987
Peaxi162Scf00275g00008.1	T-complex protein 1 subunit eta	64.791	138.35	28.5	13	33	13	0.848	0.907	0.77	1.054	1.039	1.27	1.332	0.02388
Peaxi162Scf00193g00044.1	ABC transporter E family member 2	68.902	73.121	12.1	7	17	7	0.937	0.899	0.722	1.047	1.084	1.275	1.332	0.046063
Peaxi162Scf00030g02115.1	30S ribosomal protein S15, chloroplastic	16.064	32.923	28.9	3	10	3	0.848	0.95	0.777	1.164	1.11	1.159	1.333	0.0084358
Peaxi162Scf00842g00322.1	Cytochrome b-c1 complex subunit Rieske-3, mitochondrial	29.029	61.898	20.7	3	20	3	0.933	0.909	0.767	1.181	1.091	1.205	1.333	0.0133395
Peaxi162Scf00565g00065.1	Unknown protein	25.043	6.2425	4	1	3	1	0.847	0.86	0.876	1.155	1.188	1.103	1.334	0.00026233
Peaxi162Scf00377g00416.1	T-complex protein 1 alpha subunit	53.09	104.65	25	11	28	11	0.89	0.894	0.764	1.096	1.053	1.254	1.336	0.0173437
Peaxi162Scf00739g00213.1	Superoxide dismutase [Mn], mitochondrial	25.181	15.188	29.5	6	22	2	0.884	0.855	0.851	1.225	1.205	1.032	1.337	0.0067843
Peaxi162Scf00078g00352.1	Nuclear transport factor 2 (NTF2) family protein	28.668	10.404	7.1	1	3	1	0.937	0.865	0.774	1.161	1.225	1.057	1.337	0.0142632
Peaxi162Scf00690g00025.1	Cyclin-L1-1	202.41	18.277	1.4	3	5	3	0.805	0.87	0.875	1.019	1.11	1.282	1.338	0.0164402
Peaxi162Scf00643g00432.1	Alba DNA/RNA-binding protein	16.541	24.023	19.5	4	8	3	0.893	0.892	0.774	1.033	1.17	1.227	1.34	0.0138631
Peaxi162Scf00322g00310.1	Cytochrome P450 superfamily protein	60.488	97.401	24.3	12	18	12	0.914	0.899	0.735	1.008	1.234	1.177	1.342	0.033683
Peaxi162Scf00519g00053.1	40S ribosomal protein S17	16.234	47.22	37.5	6	38	6	0.786	0.922	0.847	0.947	1.272	1.209	1.342	0.047759
Peaxi162Scf00860g00047.1	Prostaglandin E synthase 2	33.652	29.065	14.9	4	9	4	0.854	0.963	0.748	1.206	1.146	1.096	1.344	0.0183011
Peaxi162Scf00075g01331.1	2-isopropylmalate synthase 1	170.71	129.95	13	14	39	6	0.774	0.87	0.889	1.053	1.114	1.24	1.345	0.0100789
Peaxi162Scf01424g00014.1	glutamine synthetase 1.3	39.257	13.274	18.3	6	36	2	0.892	0.873	0.809	1.152	1.139	1.173	1.346	0.00064185
Peaxi162Scf00065g01524.1	Dihydrolipoyllysine-residue acetyltransferase component of pyruvate dehydrogenase complex	49.95	44.901	10.2	3	6	3	0.811	0.867	0.911	1.282	1.106	1.098	1.346	0.0081764
Peaxi162Scf00450g00085.1	Protein phosphatase 2C family protein	39.671	35.927	18.8	4	6	4	0.934	0.73	0.948	1.095	1.141	1.279	1.346	0.035456
Peaxi162Scf01464g00030.1	Unknown protein	22.985	10.975	10.5	2	2	2	0.854	0.929	0.764	1.089	1.145	1.203	1.349	0.0089248
Peaxi162Scf00096g00714.1	40S ribosomal protein S14	13.391	180.01	59.3	9	38	9	0.827	0.881	0.846	0.994	1.187	1.265	1.349	0.0166991
Peaxi162Scf00815g00338.1	50S ribosomal protein L5	23.504	141.12	49.3	10	49	10	0.833	0.883	0.82	1.155	1.153	1.115	1.35	0.00028353
Peaxi162Scf00119g00083.1	Glutamate--cysteine ligase, chloroplastic	58.822	62.024	13.8	7	20	7	0.864	0.874	0.775	1.103	1.107	1.183	1.35	0.0024989
Peaxi162Scf00016g00195.1	Leucine--tRNA ligase	122.75	179.95	24.2	21	47	21	0.909	0.871	0.768	1.044	1.094	1.304	1.351	0.024157
Peaxi162Scf00441g00414.1	acidic rib P1a-like [Solanum tuberosum]	11.349	30.512	38.7	2	7	2	0.82	0.827	0.92	1.26	1.221	0.987	1.351	0.02532
Peaxi162Scf00071g00651.1	Signal peptidase subunit	14.851	7.0069	6.9	1	3	1	0.814	0.877	0.861	1.145	1.072	1.234	1.352	0.0029354
Peaxi162Scf00052g00115.1	gamma-tocopherol methyltransferase	32.438	26.036	10.4	2	4	2	0.828	0.838	0.916	1.332	1.205	0.957	1.353	0.046042
Peaxi162Scf00585g01018.1	Eukaryotic translation initiation factor 1A	16.652	6.9369	13.1	2	7	1	0.882	0.851	0.814	1.122	1.178	1.153	1.356	0.00035958
Peaxi162Scf00007g00318.1	aspartic proteinase A1	54.839	61.859	9.1	5	19	5	0.905	0.921	0.744	1.115	1.11	1.261	1.356	0.0184956
Peaxi162Scf00745g00849.1	ATPase family AAA domain-containing protein 3	73.384	44.432	7.8	7	13	6	0.86	0.899	0.823	1.122	1.114	1.27	1.358	0.0035597
Peaxi162Scf01195g00118.1	ER membrane protein complex subunit 1	109.91	37.385	5.4	4	6	4	0.834	0.883	0.786	1.078	1.005	1.322	1.36	0.027281
Peaxi162Scf00037g01217.1	Protein of unknown function (DUF1624)	15.758	11.199	10.3	2	2	2	0.889	0.772	0.886	1.085	1.236	1.145	1.361	0.006724
Peaxi162Scf00062g00224.1	Eukaryotic translation initiation factor 5A-1/2, PheIF5A-2	17.488	91.203	31.9	6	39	3	0.772	0.801	0.982	1.13	1.074	1.276	1.362	0.026203
Peaxi162Scf00500g00714.1	Sulfite exporter TauE/SafE family protein	50.208	10.525	3.3	1	3	1	0.983	0.833	0.71	1.022	1.194	1.225	1.362	0.045442
Peaxi162Scf01168g00117.1	Glutamine--tRNA ligase	84.268	60.623	12.5	9	17	9	0.92	0.905	0.74	1.156	1.17	1.167	1.362	0.046503
Peaxi162Scf00332g00004.1	40S ribosomal protein S7	22.104	91.817	46.4	9	14	5	0.787	0.876	0.857	1.005	1.173	1.256	1.363	0.0141361
Peaxi162Scf00705g00617.1	Lysine--tRNA ligase	51.026	58.191	15.8	6	13	6	0.865	0.927	0.721	1.189	1.079	1.156	1.363	0.017384
Peaxi162Scf00324g00334.1	26S proteasome non-ATPase regulatory subunit 6 homolog	41.199	64.998	13.3	5	13	5	0.895	0.915	0.696	1.089	1.084	1.242	1.363	0.032916
Peaxi162Scf00912g00111.1	Caffeic acid 3-O-methyltransferase	39.364	46.414	19.8	5	6	5	0.94	0.74	0.858	1.095	1.12	1.246	1.364	0.0174848
Peaxi162Scf00649g00027.1	Ribosome maturation factor RimM	70.08	22.744	5.2	4	4	4	0.726	1.034	0.777	1.163	1.186	1.115	1.365	0.042335
Peaxi162Scf01124g00013.1	Eukaryotic translation initiation factor 3 subunit B	82.943	139.25	18.8	11	24	11	0.894	0.941	0.684	1.11	1.073	1.256	1.365	0.044179
Peaxi162Scf00056g00316.1	ATP-dependent RNA helicase dhh1	17.896	7.6205	6.5	1	3	1	0.844	0.943	0.738	1.098	1.108	1.244	1.366	0.0179573
Peaxi162Scf00944g00011.1	Arginine--tRNA ligase	133.37	142.9	23.4	17	42	17	0.899	0.95	0.695	1.196	1.07	1.215	1.368	0.037001
Peaxi162Scf00536g00047.1	Ycf1 [Nicotiana tabacum]	12.043	15.443	33.7	2	2	2	0.894	0.878	0.752	1.119	1.104	1.236	1.37	0.0083849
Peaxi162Scf01024g00123.1	Leukotriene A-4 hydrolase homolog	65.886	12.957	3.6	2	4	1	0.993	0.84	0.69	1.087	1.184	1.185	1.37	0.040763
Peaxi162Scf00452g00229.1	DCN1-like protein 2	32.857	6.341	2.8	1	1	1	0.858	0.906	0.745	0.979	1.146	1.315	1.371	0.039224
Peaxi162Scf00421g00828.1	Nucleotide-binding oligomerization domain-containing protein 1	57.176	59.75	14.7	5	13	5	0.877	0.893	0.788	1.277	1.114	1.122	1.373	0.0058437
Peaxi162Scf00964g00025.1	calcium-dependent protein kinase 33	51.575	26.613	9.5	3	5	3	0.925	0.881	0.703	1.033	1.095	1.316	1.373	0.04638
Peaxi162Scf00058g02631.1	Carbohydrate-binding-like fold	131.63	48.779	5.7	6	12	6	0.794	0.883	0.844	1.079	1.131	1.254	1.374	0.0042219
Peaxi162Scf01343g00156.1	50S ribosomal protein L3	27.989	95.049	21.9	5	22	5	0.781	0.781	0.934	1.056	1.285	1.09	1.375	0.02024
Peaxi162Scf00129g01227.1	peptide deformylase 1B	18.145	41.861	30.9	4	10	4	0.769	0.861	0.886	1.175	1.176	1.111	1.376	0.002441
Peaxi162Scf00037g01320.1	60S ribosomal protein L22-2	13.901	53.419	48.8	5	28	4	0.731	0.845	0.928	1.093	1.196	1.156	1.376	0.0121189
Peaxi162Scf02754g00014.1	Unknown protein	22.529	104.13	18.8	4	21	4	0.866	0.954	0.694	1.108	1.182	1.169	1.376	0.027258
Peaxi162Scf00282g00336.1	Tetratricopeptide repeat (TPR)-like superfamily protein	18.054	6.0846	4.9	1	3	1	0.829	0.932	0.753	1.1	1.119	1.243	1.377	0.0113034
Peaxi162Scf00391g00436.1	Unknown protein	10.072	6.4661	7.6	1	8	1	0.926	0.888	0.679	1.095	1.162	1.178	1.378	0.029924
Peaxi162Scf00071g01212.1	beta glucosidase 17	55.978	39.787	8.8	4	15	2	0.861	0.754	0.933	1.169	1.246	1.101	1.38	0.0105789
Peaxi162Scf00017g02913.1	Tetratricopeptide repeat (TPR)-like superfamily protein	79.38	5.8638	1	1	1	1	0.897	0.882	0.733	1.14	1.131	1.204	1.383	0.0083035
Peaxi162Scf00027g00213.1	ubiquitin-conjugating enzyme 36	17.608	59.682	38.9	5	19	1	0.876	0.866	0.751	1.008	1.097	1.343	1.383	0.031584
Peaxi162Scf00745g00014.1	purine permease 11	13.691	13.7	15.6	2	7	2	0.878	0.865	0.755	1.179	1.111	1.167	1.384	0.0031373
Peaxi162Scf00071g00832.1	Sec-independent protein translocase protein TATA, chloroplastic	15.656	24.377	23.3	4	11	2	0.915	0.846	0.77	1.27	1.036	1.197	1.384	0.0144784
Peaxi162Scf00047g02454.1	Pyruvate dehydrogenase E1 component subunit alpha	47.136	110.05	31.9	11	35	11	0.875	0.903	0.711	1.111	1.064	1.27	1.384	0.023541
Peaxi162Scf00153g00093.1	Nucleic acid-binding, OB-fold-like protein	9.1677	13.813	22.6	2	2	2	0.769	0.801	0.94	1.014	1.158	1.302	1.384	0.026844
Peaxi162Scf00375g00035.1	Lysine--tRNA ligase	70.619	103.81	19.1	13	30	13	0.89	0.932	0.673	1.086	1.094	1.276	1.385	0.043742
Peaxi162Scf00017g02915.1	1-deoxy-D-xylulose 5-phosphate reductoisomerase	51.585	114.43	24.2	10	24	10	0.925	0.887	0.657	1.062	1.132	1.23	1.387	0.043923
Peaxi162Scf00802g00234.1	glucose-6-phosphate dehydrogenase 1	66.384	77.556	17.9	11	30	10	0.887	0.928	0.699	1.202	1.119	1.171	1.389	0.020561
Peaxi162Scf00128g00139.1	phosphate transporter 2	60.396	22.614	4.4	2	3	2	0.923	0.899	0.696	1.269	1.156	1.073	1.389	0.030845
Peaxi162Scf00274g00051.1	Geranylgeranyl diphosphate reductase	51.383	297.11	34.8	15	72	15	0.849	0.865	0.756	1.023	1.12	1.293	1.391	0.0150799
Peaxi162Scf00953g00316.1	carotenoid cleavage dioxygenase 1	126.62	39.297	6.6	5	7	5	0.945	0.857	0.709	1.049	1.257	1.189	1.392	0.028504
Peaxi162Scf00135g00418.1	Chloroplast J-like domain 1	32.382	19.634	10.4	2	3	2	0.959	0.796	0.748	1.206	1.053	1.235	1.396	0.019839
Peaxi162Scf00074g02036.1	AP-1 complex subunit beta	103.98	31.184	5.1	5	10	5	0.922	0.91	0.67	1.148	1.077	1.274	1.398	0.040705
Peaxi162Scf00620g00712.1	nucleotide-rhamnose synthase/epimerase-reductase	33.678	43.426	17.8	5	17	5	0.826	0.884	0.76	1.118	1.139	1.198	1.399	0.0022217
Peaxi162Scf00154g00714.1	Serine/threonine-protein phosphatase 5	62.107	33.963	10.2	5	9	5	0.864	0.883	0.738	1.081	1.083	1.313	1.399	0.0174833
Peaxi162Scf00052g01813.1	26S protease regulatory subunit 4 homolog	49.47	6.2192	39.4	16	37	1	0.769	0.935	0.782	1.073	1.121	1.286	1.4	0.0152849
Peaxi162Scf00079g01916.1	K(+)-insensitive pyrophosphate-energized proton pump	86.905	13.25	4.3	3	12	2	0.991	0.847	0.653	1.196	1.088	1.208	1.402	0.049595
Peaxi162Scf00119g00947.1	GMP synthase [glutamine-hydrolyzing]	59.478	50.645	13.1	7	12	7	0.902	0.861	0.708	1.02	1.184	1.264	1.403	0.025217
Peaxi162Scf00231g01221.1	Ribulose bisphosphate carboxylase small chain, chloroplastic	19.163	17.823	16.1	3	4	3	0.794	0.865	0.844	1.202	1.18	1.132	1.404	0.00039804
Peaxi162Scf00089g00522.1	Ribonuclease J	94.133	74.551	12.5	11	23	11	0.882	0.844	0.779	1.207	1.086	1.227	1.405	0.0029817
Peaxi162Scf00076g00920.1	Asparagine--tRNA ligase	63.814	90.845	18.7	12	23	9	0.887	0.923	0.671	1.083	1.086	1.318	1.405	0.044439
Peaxi162Scf00870g00003.1	ENTH/ANTH/VHS superfamily protein	70.491	19.422	4.9	3	5	3	0.836	0.906	0.75	1.227	1.062	1.214	1.406	0.0089422
Peaxi162Scf00392g00511.1	general regulatory factor 11	28.763	39.917	31.7	8	25	4	0.962	0.898	0.712	1.221	1.165	1.23	1.406	0.0197234
Peaxi162Scf00268g00071.1	Plant neutral invertase family protein	62.832	6.5022	1.3	1	2	1	0.837	0.96	0.681	1.082	1.176	1.226	1.406	0.030383
Peaxi162Scf00401g00003.1	60S ribosomal protein L35a-3	57.566	36.163	8.9	4	11	4	0.861	0.91	0.69	1.091	1.09	1.285	1.408	0.026315
Peaxi162Scf00225g00017.1	FASCICLIN-like arabinogalactan 1	43.986	79.532	17.1	4	21	4	0.825	0.891	0.785	1.078	1.279	1.167	1.409	0.0051637
Peaxi162Scf00791g00019.1	COP9 signalosome complex subunit 2	51.935	26.159	6.3	2	4	2	0.877	0.897	0.718	1.257	1.098	1.156	1.409	0.012901
Peaxi162Scf00102g01235.1	Hsc70-interacting protein	43.989	103.41	37.1	14	26	10	0.769	0.751	0.945	0.956	1.222	1.294	1.409	0.045203
Peaxi162Scf00421g00711.1	protein PRIN2	19.454	7.6429	5.6	1	4	1	0.744	0.815	0.921	1.072	1.194	1.231	1.41	0.0098226
Peaxi162Scf00066g00222.1	plastid transcriptionally active 6	37.176	32.325	16.7	5	6	5	0.75	0.839	0.895	1.104	1.112	1.288	1.411	0.0087964
Peaxi162Scf01211g00122.1	Proteasome subunit alpha type-5	10.495	24.188	16.3	1	3	1	0.739	0.802	0.939	1.046	1.105	1.35	1.412	0.030396
Peaxi162Scf00038g00731.1	Tetratricopeptide repeat (TPR)-like superfamily protein	181.39	270.78	17.9	26	68	22	0.788	0.8	0.885	1.113	1.109	1.273	1.413	0.0040563
Peaxi162Scf00362g00830.1	ascorbate peroxidase 3	31.564	155.11	44.3	15	51	15	0.898	0.899	0.697	1.241	1.154	1.129	1.413	0.0169842
Peaxi162Scf00406g00414.1	63 kDa inner membrane family protein	44.217	33.562	12.2	5	11	5	0.816	0.952	0.717	1.078	1.235	1.2	1.414	0.0186775
Peaxi162Scf00005g05112.1	60S ribosomal protein L4	46.974	140.63	41.2	14	51	6	0.772	0.94	0.769	1.008	1.181	1.322	1.415	0.028304
Peaxi162Scf00057g00024.1	Reticulon family protein	26.908	8.5987	4.6	1	2	1	0.849	0.891	0.734	1.16	1.077	1.266	1.416	0.0095005
Peaxi162Scf00090g00207.1	ferrochelatase 2	54.414	55.05	14.3	6	8	6	0.904	0.852	0.716	1.26	1.13	1.111	1.416	0.0119368
Peaxi162Scf00418g00024.1	10 kDa chaperonin	25.875	187.39	48.6	11	46	10	0.748	0.756	0.954	1.154	1.067	1.259	1.416	0.0191407
Peaxi162Scf00129g00106.1	Nuclear pore complex protein Nup214	32.456	63.847	20.3	4	9	4	0.882	0.918	0.642	1.127	1.135	1.197	1.416	0.034879
Peaxi162Scf00286g00729.1	Auxin-responsive family protein	43.219	20.648	5.7	2	4	2	0.877	0.916	0.683	1.109	1.326	1.074	1.417	0.035124
Peaxi162Scf00216g00037.1	ATP-dependent zinc metalloprotease FtsH	78.586	19.876	5.1	3	3	3	0.827	0.805	0.842	1.057	1.223	1.228	1.418	0.0024407
Peaxi162Scf01208g00007.1	lon protease 1	14.346	12.221	8.7	1	2	1	0.83	0.911	0.737	1.233	1.067	1.214	1.418	0.0101568
Peaxi162Scf00000g00812.1	60S ribosomal protein L8	28.172	9.9418	16.9	4	12	1	0.893	0.807	0.769	1.018	1.297	1.189	1.419	0.0141388
Peaxi162Scf00357g00428.1	ATP-citrate synthase	46.537	52.342	19.4	5	10	4	0.842	0.81	0.798	1.132	1.213	1.135	1.42	0.00022198
Peaxi162Scf00165g01015.1	Ribonuclease II/R family protein	81.732	20.982	5.6	3	6	3	0.893	0.897	0.732	1.142	1.23	1.217	1.423	0.0073387
Peaxi162Scf00075g01420.1	2-isopropylmalate synthase 1	65.253	14.07	15.3	8	18	2	0.869	0.828	0.782	1.27	1.055	1.204	1.424	0.0050798
Peaxi162Scf00395g00316.1	Obg-like ATPase 1	39.391	95.335	39.4	12	34	12	0.896	0.867	0.708	1.11	1.093	1.322	1.427	0.020278
Peaxi162Scf00427g00616.1	plastid transcriptionally active 13	37.478	11.017	6	2	3	2	0.893	0.874	0.691	1.116	1.191	1.205	1.429	0.0132408
Peaxi162Scf00263g00122.1	Unknown protein	113.93	6.3961	1	1	1	1	0.908	0.904	0.643	1.107	1.19	1.21	1.429	0.035018
Peaxi162Scf00066g01518.1	ATP-dependent zinc metalloprotease FtsH	94.903	28.59	4.9	4	8	4	0.871	0.912	0.656	1.069	1.107	1.31	1.429	0.039456
Peaxi162Scf00351g00625.1	DEAD-box ATP-dependent RNA helicase 53	66.613	20.908	5.3	3	3	3	0.828	0.837	0.797	1.134	1.138	1.248	1.43	0.00050248
Peaxi162Scf00328g00622.1	ascorbate peroxidase 3	25.991	15.86	10.1	2	5	2	0.877	0.824	0.8	1.142	1.32	1.117	1.431	0.0037794
Peaxi162Scf00258g00921.1	Activator of 90 kDa heat shock protein ATPase homolog 1	39.638	57.37	24.7	8	12	8	0.846	0.863	0.739	1.093	1.135	1.275	1.431	0.0059611
Peaxi162Scf00078g00736.1	Bifunctional aspartokinase/homoserine dehydrogenase 1	100.56	310.85	31.1	24	78	17	0.859	0.929	0.678	1.23	1.076	1.231	1.434	0.024683
Peaxi162Scf00129g00731.1	B12D protein	10.084	36.717	14.3	1	8	1	0.796	0.849	0.815	1.171	1.142	1.218	1.435	0.000164596
Peaxi162Scf00011g01423.1	Coatomer subunit delta	55.76	136.09	29.4	12	31	12	0.849	0.912	0.648	1.072	1.087	1.297	1.435	0.038283
Peaxi162Scf00025g02016.1	Carbamoyl-phosphate synthase small chain	42.006	25.611	12.5	4	25	2	0.836	0.842	0.775	1.111	1.141	1.276	1.438	0.00192499
Peaxi162Scf00338g00422.1	carbonic anhydrase 2	29.291	156.54	45.7	12	39	12	0.882	0.838	0.743	1.138	1.307	1.098	1.438	0.0078166
Peaxi162Scf00080g00211.1	Rubisco methyltransferase family protein	57.049	94.253	15.9	5	12	5	0.841	0.882	0.719	1.109	1.241	1.164	1.439	0.0062819
Peaxi162Scf00928g00230.1	3-oxoacyl-[acyl-carrier-protein] synthase 2	50.284	68.332	11.4	4	10	3	0.786	0.807	0.839	1.02	1.07	1.409	1.439	0.025983
Peaxi162Scf00073g01124.1	cellulose synthase 1	120.92	11.131	1.6	2	2	2	0.822	0.904	0.728	1.271	1.063	1.207	1.443	0.011002
Peaxi162Scf00164g00215.1	26S proteasome non-ATPase regulatory subunit 13 homolog B	44.199	38.471	11.4	4	10	1	0.855	0.914	0.671	1.135	1.115	1.27	1.443	0.021819
Peaxi162Scf00217g01216.1	Bifunctional aspartokinase/homoserine dehydrogenase 1	36.722	23.726	11.4	4	5	4	0.964	0.81	0.66	1.074	1.167	1.278	1.446	0.034904
Peaxi162Scf00097g01217.1	40S ribosomal protein S27-2	9.608	32.028	44.2	3	12	2	0.824	0.885	0.713	1.196	1.005	1.303	1.447	0.020863
Peaxi162Scf00818g00127.1	RNA binding	43.767	26.001	10.7	4	9	4	0.834	0.85	0.751	1.027	1.267	1.232	1.448	0.008538
Peaxi162Scf00683g00032.1	T-complex protein 1 subunit delta	57.857	74.123	16.5	9	12	9	0.871	0.877	0.685	1.113	1.135	1.277	1.449	0.0150423
Peaxi162Scf00376g00120.1	Protein of unknown function DUF2359, transmembrane	55.491	19.772	7	3	4	3	0.877	0.843	0.712	1.13	1.054	1.342	1.45	0.0182773
Peaxi162Scf00579g00018.1	Unknown protein	7.1721	7.031	17.6	1	2	1	0.828	0.826	0.791	1.238	1.036	1.274	1.451	0.0051555
Peaxi162Scf00540g00037.1	Pyridoxal biosynthesis lyase PdxS	36.135	112.95	28.5	11	65	11	0.806	0.779	0.877	1.251	1.271	1.05	1.451	0.0063583
Peaxi162Scf01242g00022.1	60S ribosomal protein L5	34.583	34.781	14.9	6	27	3	0.845	0.882	0.708	1.149	1.107	1.28	1.452	0.0093974
Peaxi162Scf00175g00120.1	Argininosuccinate synthase	53.034	205.09	38	16	54	16	0.892	0.858	0.7	1.258	1.093	1.209	1.453	0.0118017
Peaxi162Scf00175g00020.1	Pentatricopeptide repeat-containing protein At1g26460, mitochondrial	81.727	14.377	3.4	2	3	2	0.85	0.794	0.805	1.28	1.066	1.215	1.454	0.0030956
Peaxi162Scf00314g00334.1	D-tagatose-1,6-bisphosphate aldolase subunit GatY	140.26	105.66	12.1	15	23	15	0.84	0.844	0.739	1.037	1.215	1.27	1.454	0.0078221
Peaxi162Scf00111g01423.1	conserved hypothetical protein	67.379	22.937	6	4	4	4	0.831	0.882	0.708	1.214	1.081	1.225	1.454	0.0080637
Peaxi162Scf01327g00020.1	geranylgeranyl pyrophosphate synthase 1	75.782	17.697	2.7	2	5	2	0.887	0.868	0.695	1.233	1.218	1.111	1.454	0.0109822
Peaxi162Scf00683g00157.1	WD repeat-containing protein 1	67.593	24.152	7.2	4	5	4	0.865	0.882	0.693	1.253	1.098	1.199	1.455	0.0118554
Peaxi162Scf00046g00120.1	RNA-binding KH domain-containing protein	51.269	19.51	4.4	2	4	2	0.93	0.792	0.706	1.121	1.094	1.318	1.455	0.0188047
Peaxi162Scf00246g01119.1	Unknown protein	9.5408	16.272	25.3	2	4	2	0.872	0.86	0.693	1.064	1.216	1.25	1.456	0.0133816
Peaxi162Scf00881g00238.1	Mitochondrial import receptor subunit TOM20	22.578	43.104	19.7	3	6	3	0.893	0.807	0.706	1.129	1.144	1.234	1.458	0.0066017
Peaxi162Scf00421g00412.1	30S ribosomal protein S13	18.774	85.52	31.5	6	34	6	0.807	0.902	0.719	1.098	1.284	1.157	1.458	0.0090609
Peaxi162Scf01269g00015.1	heme oxygenase 3	32.069	67.956	30.6	9	22	9	0.833	0.838	0.746	1.097	1.275	1.154	1.459	0.0029169
Peaxi162Scf00312g00610.1	Ribose-phosphate pyrophosphokinase 1	39.861	6.8938	10.4	3	4	1	0.794	0.854	0.766	1.031	1.094	1.401	1.461	0.020145
Peaxi162Scf00115g01117.1	RuBisCO large subunit-binding protein subunit alpha	62.005	323.31	40.6	25	185	24	0.74	0.768	0.923	1.162	1.127	1.266	1.462	0.0074776
Peaxi162Scf00166g01052.1	Cystathionine gamma-synthase	52.808	47.573	14.4	7	14	4	0.82	0.855	0.716	1.241	1.031	1.223	1.462	0.0090793
Peaxi162Scf00352g00210.1	Sulfate adenylyltransferase subunit 2	23.474	19.115	9	1	1	1	0.795	0.915	0.715	1.177	1.102	1.266	1.462	0.009457
Peaxi162Scf00309g00623.1	Protoporphyrinogen oxidase	59.609	75.041	17.8	9	25	9	0.778	0.901	0.741	0.991	1.236	1.31	1.462	0.021999
Peaxi162Scf00015g00521.1	ADP,ATP carrier protein 1	66.9	28.341	6	4	4	4	0.776	0.806	0.841	1.131	1.026	1.389	1.463	0.0155228
Peaxi162Scf00066g00021.1	Pentatricopeptide repeat-containing protein	66.313	11.929	3.7	2	2	2	0.726	0.973	0.713	1.11	1.034	1.384	1.463	0.045696
Peaxi162Scf00072g00089.1	plasma membrane intrinsic protein 2	30.305	9.8774	3.9	1	3	1	0.865	0.932	0.602	1.201	1.091	1.222	1.465	0.046303
Peaxi162Scf00362g00088.1	subtilisin-like serine protease 2	81.717	30.693	5.2	3	5	3	0.781	0.787	0.851	1.015	1.289	1.247	1.468	0.0088957
Peaxi162Scf00036g00158.1	plastid transcriptionally active 14	48.712	40.572	11.9	4	9	4	0.843	0.845	0.713	1.107	1.139	1.281	1.469	0.005804
Peaxi162Scf00379g00084.1	DNA-directed RNA polymerase subunit beta''	47.231	20.2	6.9	3	3	3	0.868	0.85	0.695	1.132	1.107	1.305	1.469	0.01158
Peaxi162Scf00431g00619.1	Eukaryotic translation initiation factor 6-2	54.946	32.334	9.6	3	6	1	0.699	0.784	0.961	1.298	1.136	1.16	1.471	0.0182248
Peaxi162Scf00188g00931.1	HEAT SHOCK PROTEIN 89.1	95.351	323.31	45	31	137	19	0.898	0.836	0.656	1.251	1.063	1.202	1.471	0.021378
Peaxi162Scf00620g00241.1	Copper chaperone for superoxide dismutase	25.932	67.528	36.3	9	18	9	0.729	0.77	0.937	1.22	1.146	1.22	1.472	0.0076832
Peaxi162Scf00284g00818.1	Clathrin, heavy chain	162.27	32.5	20.8	26	72	3	0.868	0.842	0.676	1.056	1.148	1.307	1.472	0.0179217
Peaxi162Scf00067g02115.1	Peptide chain release factor 1	42.948	121.56	29.2	9	23	9	0.729	0.842	0.875	1.234	1.181	1.188	1.473	0.0024207
Peaxi162Scf00401g00035.1	eukaryotic translation initiation factor 4G	85.064	207.76	36.9	25	54	20	0.77	0.856	0.77	1.118	1.081	1.33	1.473	0.0063225
Peaxi162Scf00995g00323.1	60S ribosomal protein L5	41.724	150.07	27.4	10	47	8	0.825	0.856	0.707	1.164	1.062	1.295	1.474	0.0090418
Peaxi162Scf00305g00005.1	Leucine-rich repeat protein kinase family protein	69.311	24.642	5.2	3	5	3	0.89	0.816	0.697	1.099	1.058	1.384	1.474	0.024982
Peaxi162Scf00330g00714.1	ATP-dependent zinc metalloprotease FtsH	85.941	42.422	6.9	6	9	6	0.775	0.82	0.756	1.109	1.093	1.265	1.475	0.00178308
Peaxi162Scf00228g00333.1	conserved hypothetical protein	90.441	23.71	6.5	4	5	4	0.863	0.772	0.796	1.34	1.086	1.165	1.477	0.0052552
Peaxi162Scf00130g00111.1	Mitochondrial substrate carrier family protein	30.657	50.078	36.7	10	38	7	0.784	1.001	0.643	1.273	1.205	1.109	1.477	0.03916
Peaxi162Scf00409g00218.1	binding to TOMV RNA 1L (long form)	34.755	29.374	15.8	4	5	4	0.775	0.841	0.79	1.111	1.124	1.322	1.478	0.0031799
Peaxi162Scf00446g00212.1	50S ribosomal protein L19-1, chloroplastic	23.827	32.933	15.2	4	19	4	0.862	0.907	0.658	1.24	1.154	1.192	1.478	0.0171401
Peaxi162Scf00011g00362.1	Protein of unknown function (DUF3411)	48.298	11.078	3.6	1	3	1	0.82	0.856	0.706	1.148	1.001	1.371	1.478	0.023496
Peaxi162Scf00323g00929.1	50S ribosomal protein L18	18.65	29.519	22.3	4	17	4	0.746	0.934	0.758	1.016	1.417	1.171	1.478	0.032602
Peaxi162Scf00133g00523.1	Alanine--tRNA ligase	113.76	317.09	29	27	71	14	0.806	0.83	0.772	1.123	1.187	1.255	1.48	0.00051904
Peaxi162Scf00304g00081.1	---	31.03	67.845	24.5	6	25	6	0.876	0.839	0.703	1.184	1.189	1.206	1.48	0.027801
Peaxi162Scf00526g00521.1	60S ribosomal protein L30	12.391	30.323	24.1	2	17	1	0.773	0.938	0.645	1.03	1.197	1.261	1.48	0.031983
Peaxi162Scf00042g02314.1	plasma membrane intrinsic protein 3	30.406	10.063	10.6	2	5	1	0.829	0.934	0.641	1.225	1.032	1.3	1.48	0.038041
Peaxi162Scf00586g00015.1	Coatomer, beta subunit	108.67	43.175	11.9	9	13	4	0.843	0.878	0.694	1.106	1.083	1.39	1.482	0.022138
Peaxi162Scf00076g00821.1	polypyrimidine tract-binding protein 3	49.105	8.4708	2.5	1	2	1	0.757	0.869	0.783	1.202	1.108	1.263	1.483	0.0021996
Peaxi162Scf00075g00013.1	Importin subunit beta-1	96.099	6.4727	5.5	6	11	1	0.852	0.745	0.811	1.089	1.253	1.228	1.483	0.0025951
Peaxi162Scf00165g00062.1	2-methyl-6-phytyl-1,4-hydroquinone methyltransferase, chloroplastic	35.507	31.343	13.7	4	9	3	0.852	0.876	0.656	1.141	1.123	1.275	1.484	0.0161211
Peaxi162Scf00757g00008.1	UDP-D-apiose/UDP-D-xylose synthase 2	43.496	25.678	21.1	7	21	3	0.813	0.844	0.731	1.034	1.216	1.298	1.486	0.008002
Peaxi162Scf00362g00949.1	glycine-rich protein	45.135	36.988	12.8	5	7	5	0.754	0.746	0.85	1.049	1.069	1.374	1.486	0.0155951
Peaxi162Scf00247g00614.1	NADH-quinone oxidoreductase subunit B	23.387	34.042	26.1	5	11	5	0.901	0.859	0.661	1.267	1.15	1.181	1.486	0.0158386
Peaxi162Scf00016g00732.1	Phenylalanine--tRNA ligase alpha subunit	54.943	41.454	11.5	5	13	5	0.876	0.842	0.684	1.223	1.08	1.268	1.487	0.0116595
Peaxi162Scf00160g01527.1	acetyl-CoA carboxylase 1	249.7	28.451	2.1	4	10	4	0.832	0.855	0.698	1.006	1.198	1.343	1.487	0.020142
Peaxi162Scf00215g00510.1	cytochrome P450, family 97, subfamily A, polypeptide 3	66.578	28.023	6.7	4	5	4	0.782	0.811	0.794	1.129	1.182	1.241	1.488	0.000175756
Peaxi162Scf00438g00824.1	tubulin beta-1 chain	43.492	85.584	33.9	11	41	5	0.877	0.879	0.626	1.166	1.151	1.234	1.491	0.023142
Peaxi162Scf00540g00013.1	Asparagine synthetase [glutamine-hydrolyzing]	64.534	41.326	15.8	8	17	6	0.814	0.857	0.778	1.462	1.026	1.167	1.492	0.021938
Peaxi162Scf00332g00025.1	Unknown protein	50.605	9.6378	3.1	1	3	1	0.827	0.772	0.811	1.33	0.994	1.273	1.493	0.0133966
Peaxi162Scf00820g00056.1	Calcineurin-like metallo-phosphoesterase superfamily protein	35.018	11.107	6.1	2	2	2	0.681	0.818		1.195	1.036	1.13	1.495	0.0186792
Peaxi162Scf00073g00038.1	Elongation factor 2	93.934	323.31	41	35	210	35	0.812	0.87	0.68	1.133	1.128	1.272	1.496	0.0081591
Peaxi162Scf00789g00531.1	histone deacetylase 3	30.227	12.352	6.4	2	3	2	0.667	0.916	0.805	1.159	1.107	1.314	1.499	0.0175982
Peaxi162Scf00122g02215.1	3-hydroxyisobutyryl-CoA hydrolase-like protein 2, mitochondrial	43.969	36.689	9.4	3	6	3	0.813	0.822	0.744	1.027	1.223	1.321	1.501	0.0076753	up
Peaxi162Scf00452g00831.1	Porphobilinogen deaminase	42.441	189.36	34.4	12	67	7	0.749	0.762	0.874	1.079	1.138	1.363	1.501	0.0093386	up
Peaxi162Scf00781g00021.1	pentatricopeptide repeat 336	46.248	6.7837	2.5	1	2	1	0.687	0.903	0.799	1.199	1.13	1.262	1.503	0.0083977	up
Peaxi162Scf00038g01823.1	Developmentally-regulated GTP-binding protein 2	43.324	14.812	5.2	2	3	2	0.898	0.831	0.642	1.068	1.193	1.307	1.505	0.023838	up
Peaxi162Scf00045g00024.1	Proline--tRNA ligase	65.732	18.011	38.6	16	51	1	0.739	0.806	0.885	1.265	1.15	1.245	1.506	0.002341	up
Peaxi162Scf00383g00916.1	general regulatory factor 2	28.8	120.51	56.2	14	87	5	0.87	0.813	0.691	1.056	1.181	1.341	1.507	0.0134608	up
Peaxi162Scf00006g01615.1	ATP-dependent zinc metalloprotease FtsH 3	107.94	55.911	8.7	6	12	6	0.812	0.891	0.668	1.244	1.071	1.257	1.507	0.0140611	up
Peaxi162Scf00141g01026.1	LMBR1-like membrane protein	51.583	9.0369	2.1	1	4	1	0.938	0.765	0.671	1.153	1.082	1.344	1.508	0.023562	up
Peaxi162Scf00320g00055.1	Pre T-cell antigen receptor alpha	10.782	19.605	26	3	12	3	0.83	0.876	0.681	1.234	1.116	1.262	1.513	0.0080244	up
Peaxi162Scf00498g00314.1	beta galactosidase 1	80.595	9.5132	1.7	1	2	1	0.803	0.757	0.824	1.082	1.42	1.105	1.513	0.0110014	up
Peaxi162Scf00363g00727.1	ATP-dependent zinc metalloprotease FtsH 2	122.54	33.315	4.5	5	6	5	0.745	0.915	0.711	1.25	1.043	1.304	1.517	0.0155393	up
Peaxi162Scf00045g02134.1	multidrug resistance-associated protein 2	179.67	97.973	8.2	12	25	12	0.843	0.876	0.606	1.23	1.122	1.176	1.517	0.023156	up
Peaxi162Scf00314g00434.1	Insulinase (Peptidase family M16) family protein	141.86	41.05	5.2	7	7	7	0.716	0.88	0.754	1.186	1.139	1.243	1.518	0.0032612	up
Peaxi162Scf00382g00122.1	Serine/threonine-protein phosphatase 2A 65 kDa regulatory subunit A alpha isoform	57.103	96.987	18.3	8	26	6	0.858	0.93	0.575	1.199	1.124	1.264	1.518	0.045596	up
Peaxi162Scf00387g00068.1	Tryptophan synthase beta chain 1	50.288	109.89	27.5	12	34	11	0.793	0.851	0.712	1.102	1.201	1.277	1.52	0.0033617	up
Peaxi162Scf00270g00423.1	Serine/threonine-protein phosphatase 6 regulatory subunit 3	93.712	29.364	6.1	4	7	4	0.847	0.766	0.758	1.216	1.067	1.32	1.52	0.0043175	up
Peaxi162Scf00427g00622.1	fructokinase-like 1	68.285	54.324	10.5	5	11	5	0.85	0.872	0.651	1.2	1.145	1.269	1.523	0.0120004	up
Peaxi162Scf00201g00128.1	40S ribosomal protein S19-3	16.138	56.371	44.8	7	34	7	0.76	0.887	0.694	1.086	1.124	1.355	1.523	0.0132629	up
Peaxi162Scf00314g00528.1	ATP-dependent Clp protease ATP-binding subunit clpA homolog, chloroplastic	105.21	45.38	49	45	260	5	0.797	0.767	0.791	1.314	1.06	1.215	1.524	0.0028225	up
Peaxi162Scf00406g00011.1	Riboflavin biosynthesis protein RibBA	59.436	13.11	4.2	2	2	2	0.722	0.79	0.888	1.408	1.234	1.016	1.524	0.020618	up
Peaxi162Scf00111g01331.1	50S ribosomal protein L13	26.417	23.57	19.7	3	10	1	0.719	0.83	0.811	1.123	1.152	1.327	1.526	0.0034994	up
Peaxi162Scf00372g00069.1	60S ribosomal protein L5	34.765	53.232	12.9	7	20	4	0.759	0.918	0.657	1.129	1.144	1.291	1.527	0.0152163	up
Peaxi162Scf00141g00125.1	Acetyl-coenzyme A carboxylase carboxyl transferase subunit alpha	84.996	163.61	26.7	18	55	18	0.764	0.849	0.739	1.109	1.199	1.289	1.529	0.0021406	up
Peaxi162Scf00673g00136.1	Small COPII coat GTPase SAR1	22.922	35.615	19.4	3	13	1	0.811	0.916	0.624	1.192	1.145	1.264	1.532	0.0199601	up
Peaxi162Scf01044g00224.1	3-isopropylmalate dehydratase large subunit	52.537	6.181	3.5	2	9	1	0.728	0.855	0.783	1.25	1.21	1.17	1.534	0.00102298	up
Peaxi162Scf00282g00331.1	GDP-D-mannose 3',5'-epimerase	42.462	68.646	39.9	14	70	4	0.86	0.903	0.579	1.103	1.128	1.362	1.534	0.046939	up
Peaxi162Scf00212g00516.1	Asparagine synthetase [glutamine-hydrolyzing] 3	63.417	109.54	21.8	11	34	9	0.808	0.876	0.63	1.201	1.105	1.245	1.535	0.0143026	up
Peaxi162Scf00097g00108.1	Eukaryotic translation initiation factor 5A-4, PheIF5A-4	14.726	8.0089	20.9	3	19	1	0.695	0.773	0.884	1.145	1.098	1.371	1.537	0.0115793	up
Peaxi162Scf00546g00531.1	GTP-binding nuclear protein Ran-1	25.442	73.31	32.6	6	27	6	0.803	0.818	0.719	1.234	1.221	1.143	1.538	0.00077731	up
Peaxi162Scf00553g00538.1	hydroxycinnamoyl-CoA shikimate/quinate hydroxycinnamoyl transferase	49.296	69.597	17.1	7	16	7	0.876	0.863	0.588	1.03	1.256	1.292	1.538	0.041163	up
Peaxi162Scf00003g00059.1	60S ribosomal protein L10a-1	24.104	15.437	22.7	4	11	2	0.851	0.768	0.726	1.121	1.166	1.322	1.539	0.0031964	up
Peaxi162Scf00293g00715.1	conserved hypothetical protein	25.566	32.212	26	3	5	3	0.723	0.881	0.739	1.153	1.11	1.345	1.54	0.0072964	up
Peaxi162Scf00558g00043.1	Isoleucine--tRNA ligase	119.17	83.89	9.6	10	21	10	0.875	0.858	0.611	1.143	1.127	1.344	1.542	0.026839	up
Peaxi162Scf00438g00078.1	hexokinase 3	54.626	27.948	6.5	2	5	2	0.827	0.901	0.591	1.04	1.315	1.22	1.542	0.038437	up
Peaxi162Scf00036g00225.1	H/ACA ribonucleoprotein complex subunit 4	66.184	60.981	11.6	6	12	6	0.789	0.855	0.66	1.098	1.089	1.367	1.543	0.0153377	up
Peaxi162Scf00404g00116.1	Signal recognition particle protein	62.809	163.73	33.2	18	61	18	0.788	0.836	0.714	1.176	1.234	1.2	1.544	0.00081871	up
Peaxi162Scf00204g00079.1	Binding isoform 4	230.81	27.831	2	3	3	3	0.743	0.868	0.731	1.219	1.039	1.358	1.544	0.0105247	up
Peaxi162Scf00163g00910.1	5-methyltetrahydropteroyltriglutamate--homocysteine methyltransferase	87.283	323.31	35.4	27	148	5	0.859	0.887	0.576	1.076	1.183	1.327	1.544	0.041358	up
Peaxi162Scf00299g00625.1	FUNCTIONS IN: molecular_function unknown	22.7	17.777	12.6	2	4	2	0.846	0.729	0.776	1.199	1.206	1.228	1.545	0.00056211	up
Peaxi162Scf00111g01320.1	dTDP-D-glucose 4,6-dehydratase	75.397	180.68	30.1	18	41	18	0.851	0.843	0.639	1.058	1.239	1.307	1.545	0.0179015	up
Peaxi162Scf00774g00012.1	eukaryotic translation initiation factor 3 subunit C2	103.6	99.662	15.2	13	29	8	0.794	0.896	0.642	1.143	1.071	1.388	1.545	0.024657	up
Peaxi162Scf00362g00132.1	alpha-1,3-mannosyl-glycoprotein beta-1,2-N-acetylglucosaminyltransferase, putative	53.297	8.2984	2.2	1	2	1	0.808	0.824	0.697	1.069	1.164	1.37	1.547	0.0085036	up
Peaxi162Scf00015g00109.1	40S ribosomal protein S7-1	22.014	26.582	41.4	7	16	2	0.685	0.862	0.78	1	1.243	1.356	1.547	0.0183352	up
Peaxi162Scf00352g00074.1	eukaryotic translation initiation factor 2 beta subunit	32.137	41.179	18.6	5	9	5	0.779	0.811	0.712	1.122	1.192	1.25	1.548	0.00090476	up
Peaxi162Scf00299g01141.1	Riboflavin biosynthesis protein RibBA	60.025	91.905	19	8	12	8	0.848	0.756	0.71	1.097	1.171	1.314	1.548	0.0041384	up
Peaxi162Scf00095g00168.1	translocon at the inner envelope membrane of chloroplasts 110	111.69	323.31	38.4	34	124	34	0.822	0.839	0.663	1.149	1.133	1.316	1.548	0.0078231	up
Peaxi162Scf00252g00117.1	Omega-6 fatty acid desaturase, chloroplastic	51.144	18.679	5.7	3	3	3	0.789	0.851	0.707	1.268	1.146	1.221	1.549	0.0020168	up
Peaxi162Scf00167g01122.1	translocon at the outer envelope membrane of chloroplasts 34	33.488	14.405	18.3	5	13	2	0.803	0.801	0.728	1.13	1.131	1.352	1.549	0.003025	up
Peaxi162Scf01227g00032.1	Fe superoxide dismutase 3	28.961	25.958	11.1	3	8	3	0.788	0.843	0.716	1.208	1.126	1.304	1.55	0.0023153	up
Peaxi162Scf00071g01143.1	beta glucosidase 17	61.055	49.864	10.7	6	10	4	0.791	0.743	0.838	1.212	1.305	1.164	1.552	0.00080267	up
Peaxi162Scf00221g01113.1	S-adenosyl-L-methionine-dependent methyltransferases superfamily protein	26.195	89.24	25.7	4	17	4	0.734	0.93	0.656	1.246	1.272	1.082	1.552	0.0175242	up
Peaxi162Scf00451g00513.1	Cystathionine gamma-synthase	56.139	16.857	7.9	4	6	3	0.774	0.852	0.71	1.24	1.087	1.303	1.554	0.0042954	up
Peaxi162Scf00170g00818.1	Glycerol-3-phosphate acyltransferase, chloroplastic	41.864	26.494	9.9	4	8	4	0.798	0.753	0.762	1.125	1.324	1.151	1.556	0.00122267	up
Peaxi162Scf00021g00118.1	Signal recognition particle receptor FtsY	27.789	39.847	18.8	4	8	4	0.772	0.717	0.891	1.406	1.256	1.041	1.556	0.0155359	up
Peaxi162Scf00363g00615.1	P-loop containing nucleoside triphosphate hydrolases superfamily protein	100.92	12.268	2.1	2	2	2	0.775	0.921	0.624	1.103	1.191	1.315	1.556	0.021659	up
Peaxi162Scf00684g00224.1	Diaminopimelate decarboxylase	53.778	80.305	19.9	10	27	8	0.836	0.873	0.65	1.195	1.218	1.26	1.557	0.00844	up
Peaxi162Scf00017g03138.1	cell growth defect factor-like	23.659	22.486	16.3	3	5	3	0.791	0.885	0.68	1.335	1.045	1.289	1.557	0.0148552	up
Peaxi162Scf00059g00919.1	Nucleic acid-binding, OB-fold-like protein	16.132	26.449	15.7	2	4	1	0.666	0.737	0.948	1.319	1.065	1.281	1.559	0.022337	up
Peaxi162Scf00457g00213.1	Protein translocase subunit SecY	57.733	23.318	8.3	2	2	2	0.817	0.832	0.577	1.284	0.945	1.247	1.562	0.043158	up
Peaxi162Scf00161g00124.1	Molybdate-anion transporter	49.096	6.0881	2	1	2	1	0.841	0.761	0.702	1.016	1.058	1.528	1.563	0.036641	up
Peaxi162Scf00738g00214.1	ARM repeat superfamily protein isoform 1	123.65	48.055	5.6	7	15	3	0.78	0.769	0.77	1.081	1.189	1.357	1.564	0.021542	up
Peaxi162Scf00072g00510.1	Carbamoyl-phosphate synthase large chain	131.04	169.15	17	21	53	21	0.829	0.862	0.621	1.204	1.147	1.273	1.567	0.0130557	up
Peaxi162Scf00647g00324.1	DNA gyrase subunit A	102.87	78.005	13.2	11	15	11	0.821	0.823	0.628	1.144	1.093	1.324	1.567	0.0131552	up
Peaxi162Scf00082g00120.1	Thioredoxin z	19.998	27.06	20.5	4	10	4	0.772	0.758	0.777	1.215	1.112	1.29	1.568	0.00051681	up
Peaxi162Scf00088g01328.1	Raffinose synthase family protein	81.142	28.408	5.7	4	6	4	0.874	0.863	0.556	1.059	1.225	1.312	1.568	0.044558	up
Peaxi162Scf00011g00941.1	Coiled-coil domain-containing protein 47	53.977	18.152	6.6	2	3	2	0.862	0.861	0.616	1.014	1.304	1.354	1.57	0.034199	up
Peaxi162Scf00766g00210.1	Iron-sulfur clusters transporter atm1, mitochondrial	81.972	52.718	11.6	6	10	6	0.821	0.768	0.72	1.127	1.26	1.248	1.574	0.00095634	up
Peaxi162Scf01313g00116.1	60S acidic ribosomal protein P0	35.527	151.74	44.1	12	53	12	0.788	0.856	0.65	1.108	1.162	1.342	1.575	0.0101971	up
Peaxi162Scf00361g00045.1	protein arginine methyltransferase 10	42.309	5.8577	2.9	1	1	1	0.774	0.839	0.687	1.043	1.204	1.376	1.575	0.0102954	up
Peaxi162Scf00314g00225.1	zinc finger (Ran-binding) family protein	45.403	23.838	8	3	3	3	0.75	0.778	0.78	1.11	1.128	1.399	1.576	0.0040373	up
Peaxi162Scf00474g00521.1	Eukaryotic translation initiation factor 3 subunit K	26.177	24.392	14	4	6	4	0.79	0.844	0.672	1.113	1.214	1.307	1.576	0.005096	up
Peaxi162Scf00304g00417.1	Uroporphyrinogen decarboxylase	42.284	112.86	27.5	8	37	8	0.779	0.845	0.671	1.07	1.119	1.432	1.578	0.0161166	up
Peaxi162Scf00710g00537.1	1,4-Dihydroxy-2-naphthoyl-CoA synthase	35.388	141.49	27.4	8	22	8	0.849	0.869	0.595	1.274	1.119	1.258	1.578	0.022216	up
Peaxi162Scf00038g02533.1	glutamyl-tRNA reductase binding protein [Nicotiana tabacum]	35.806	23.917	13.4	4	7	4	0.84	0.848	0.614	1.068	1.237	1.335	1.581	0.020323	up
Peaxi162Scf00021g02414.1	Biotin carboxylase	63.605	222.74	35.2	17	82	17	0.778	0.819	0.708	1.22	1.196	1.23	1.582	0.00044473	up
Peaxi162Scf00646g00319.1	Eukaryotic translation initiation factor 2 subunit 3	50.799	78.334	14	6	15	2	0.797	0.872	0.631	1.061	1.246	1.334	1.583	0.017038	up
Peaxi162Scf01127g00031.1	Guanine nucleotide-binding protein subunit beta-like protein	35.627	152.15	36.2	10	61	6	0.749	0.812	0.727	1.133	1.149	1.342	1.584	0.00196011	up
Peaxi162Scf00071g00712.1	delta 1-pyrroline-5-carboxylate synthase 2	64.959	83.462	16.5	9	26	5	0.7	0.779	0.802	1.029	1.205	1.378	1.584	0.0084408	up
Peaxi162Scf00201g00424.1	ATP-binding cassette sub-family B member 10, mitochondrial	71.394	46.406	12.5	7	12	7	0.764	0.803	0.742	1.181	1.181	1.302	1.587	0.0003194	up
Peaxi162Scf00786g00128.1	Tetratricopeptide repeat (TPR)-like superfamily protein	198.86	130.14	8.9	14	36	11	0.829	0.83	0.627	1.165	1.156	1.31	1.588	0.0099027	up
Peaxi162Scf00689g00118.1	Anthranilate phosphoribosyltransferase	52.566	25.174	7.5	3	10	3	0.836	0.767	0.706	1.259	1.262	1.148	1.589	0.00130476	up
Peaxi162Scf00455g00057.1	Phototropic-responsive NPH3 family protein	63.875	8.7251	3.3	1	1	1	0.947	0.701	0.64	1.095	1.203	1.347	1.593	0.022936	up
Peaxi162Scf00393g00041.1	60S ribosomal protein L27-3	15.584	31.377	33.3	5	13	4	0.777	0.715	0.782	0.921	1.448	1.255	1.594	0.030195	up
Peaxi162Scf00183g00011.1	myosin 2	176.4	5.9923	0.5	1	1	1	0.755	0.853	0.671	1.026	1.224	1.385	1.595	0.0140151	up
Peaxi162Scf00413g00085.1	LL-diaminopimelate aminotransferase	47.852	91.277	29.4	10	38	10	0.802	0.81	0.693	1.225	1.229	1.225	1.596	0.0113198	up
Peaxi162Scf00282g00718.1	FAD/NAD(P)-binding oxidoreductase family protein	56.011	22.486	6.4	3	4	3	0.779	0.916	0.585	1.135	1.168	1.339	1.597	0.026536	up
Peaxi162Scf00047g01818.1	Aconitate hydratase 1	98.147	32.541	17.9	14	71	2	0.767	0.707	0.839	1.419	0.965	1.313	1.598	0.023021	up
Peaxi162Scf01003g00014.1	Unknown protein	11.206	7.2485	11.5	1	2	1	0.806	0.862	0.628	1.247	1.229	1.194	1.598	0.03896	up
Peaxi162Scf00041g01416.1	Serine/arginine-rich splicing factor 2 [Morus notabilis]	30.006	12.621	7.3	2	3	2	0.673	0.796	0.704	1.032	1.273	1.172	1.6	0.0040401	up
Peaxi162Scf00254g00215.1	Acetolactate synthase small subunit	52.268	36.561	12	5	10	4	0.793	0.807	0.665	1.133	1.085	1.411	1.602	0.0101412	up
Peaxi162Scf00015g00005.1	30S ribosomal protein S17, chloroplastic	7.6017	14.781	29.9	2	14	2	0.667	0.894	0.766	1.095	1.498	1.135	1.602	0.022838	up
Peaxi162Scf00091g01816.1	60S acidic rib P2-4 [Theobroma cacao]	15.787	102.68	54.2	5	35	3	0.76	0.775	0.707	1.335	1.131	1.13	1.604	0.00162443	up
Peaxi162Scf00912g00137.1	nascent polypeptide-associated complex subunit alpha-like protein 2	21.936	72.53	27.9	4	18	2	0.746	0.883	0.643	1.145	1.175	1.325	1.604	0.0093571	up
Peaxi162Scf00517g00019.1	Glutathione S-transferase family protein	45.582	18.402	6.7	3	3	3	0.854	0.867	0.577	1.315	1.309	1.063	1.604	0.032304	up
Peaxi162Scf00469g00138.1	ketol-acid reductoisomerase	60.319	222.33	23.7	12	50	6	0.869	0.866	0.549	1.208	1.057	1.398	1.604	0.047501	up
Peaxi162Scf00177g00121.1	NADP-dependent malic enzyme	77.083	130.37	16.9	10	24	9	0.753	0.83	0.692	1.12	1.2	1.332	1.605	0.0028812	up
Peaxi162Scf00348g00126.1	DNA-directed RNA polymerase subunit beta	21.57	7.3782	5.8	1	1	1	0.792	0.901	0.583	1.206	1.096	1.354	1.606	0.027156	up
Peaxi162Scf00013g01411.1	TRICHOME BIREFRINGENCE-LIKE 8	98.955	33.416	5.2	5	6	5	0.817	0.829	0.629	1.093	1.281	1.283	1.607	0.0100242	up
Peaxi162Scf00579g00002.1	Acyl-[acyl-carrier-protein] desaturase, chloroplastic	44.945	73.324	26.6	9	19	6	0.802	0.85	0.571	1.073	1.136	1.371	1.61	0.028262	up
Peaxi162Scf00064g01327.1	expressed protein localized to the inner membrane of the chloroplast.	17.731	46.816	18.7	3	13	2	0.803	0.832	0.654	1.124	1.292	1.272	1.611	0.0052447	up
Peaxi162Scf00111g00823.1	Tyrosine--tRNA ligase	45.991	40.945	17	5	10	5	0.766	0.715	0.832	1.353	1.401	0.974	1.612	0.0196597	up
Peaxi162Scf00488g00074.1	phenylalanine ammonia-lyase 2	77.426	27.264	6.9	4	5	4	0.757	0.793	0.696	0.966	1.158	1.498	1.613	0.025259	up
Peaxi162Scf00724g00016.1	Threonine synthase	54.542	10.456	9.5	3	12	1	0.85	0.775	0.64	1.095	1.184	1.379	1.615	0.0110155	up
Peaxi162Scf00104g00220.1	pale cress protein (PAC)	34.965	18.736	10.6	3	5	3	0.753	0.861	0.641	1.009	1.183	1.45	1.615	0.024522	up
Peaxi162Scf00003g03748.1	60S ribosomal protein L3	44.49	23.395	36	18	73	2	0.683	0.848	0.716	1.131	1.189	1.313	1.617	0.0036214	up
Peaxi162Scf00110g00044.1	30S ribosomal protein S16, chloroplastic	10.837	27.494	30.1	3	15	3	0.779	0.851	0.647	1.211	1.251	1.221	1.617	0.026763	up
Peaxi162Scf00788g00013.1	GDP-D-mannose 3',5'-epimerase	64.836	90.612	18.2	9	25	9	0.803	0.808	0.638	1.073	1.159	1.408	1.618	0.0127805	up
Peaxi162Scf00745g00016.1	Chloroplast, plasma membrane, plastid, chloroplast envelope, putative	47.604	42.279	17.3	6	12	6	0.87	0.847	0.533	1.272	1.131	1.25	1.624	0.035962	up
Peaxi162Scf00484g00003.1	Differentiation-associated protein 1, putative isoform 2	22.538	12.624	11.7	2	2	2	0.819	0.867	0.564	1.083	1.238	1.338	1.626	0.028039	up
Peaxi162Scf00299g00118.1	HXXXD-type acyl-transferase family protein	40.449	165.3	30.1	12	71	12	0.839	0.869	0.599	1.381	1.188	1.184	1.627	0.0182033	up
Peaxi162Scf00536g00311.1	adenylate kinase 1	29.436	-2	29.7	7	28	1	0.953	0.676	0.789	1.313	1.578	1.046	1.628	0.035523	up
Peaxi162Scf00045g02530.1	Clathrin, heavy chain	158.31	323.31	23.8	27	75	4	0.867	0.798	0.597	1.24	1.154	1.291	1.629	0.0132641	up
Peaxi162Scf00643g00657.1	Argonaute family protein	118.14	65.167	8	8	14	5	0.832	0.778	0.635	1	1.349	1.318	1.633	0.0178613	up
Peaxi162Scf00516g00521.1	Unknown protein	14.443	26.528	19.5	3	10	3	0.796	0.71	0.76	1.209	1.262	1.235	1.635	0.000157492	up
Peaxi162Scf00220g00211.1	cytochrome P450, family 98, subfamily A, polypeptide 3	38.387	23.43	10.4	3	6	3	0.692	0.854	0.696	1.194	1.046	1.426	1.635	0.0125413	up
Peaxi162Scf00038g00838.1	60 kDa chaperonin 1	64.082	323.31	56.5	31	192	24	0.731	0.772	0.752	1.235	1.141	1.315	1.637	0.00036279	up
Peaxi162Scf01098g00002.1	ATP synthase protein MI25	28.365	36.63	11.3	3	10	3	0.763	0.722	0.74	1.229	1.222	1.197	1.64	1.50705e-05	up
Peaxi162Scf00415g00012.1	60S rib L14, putative [Ricinus communis]	15.318	52.931	28.6	4	26	1	0.862	0.857	0.541	1.202	1.202	1.303	1.64	0.029996	up
Peaxi162Scf00472g00414.1	40S ribosomal protein S23	15.765	31.506	33.1	4	14	4	0.707	0.808	0.72	0.931	1.244	1.499	1.644	0.029478	up
Peaxi162Scf00558g00033.1	60S ribosomal protein L6	25.462	71.084	34.8	10	26	9	0.757	0.779	0.689	0.998	1.319	1.348	1.647	0.0090357	up
Peaxi162Scf00643g00435.1	40s ribosomal protein SA	32.553	184.48	41.8	10	50	1	0.838	0.783	0.612	1.09	1.2	1.391	1.648	0.0133207	up
Peaxi162Scf00188g01221.1	2-oxoglutarate (2OG) and Fe(II)-dependent oxygenase superfamily protein	35.368	49.012	21.1	7	14	6	0.682	0.889	0.637	1.057	1.27	1.312	1.648	0.0142756	up
Peaxi162Scf00423g00220.1	60S ribosomal protein L13a-2	23.461	40.806	27.2	6	14	1	0.796	0.836	0.593	1.219	1.017	1.431	1.648	0.026335	up
Peaxi162Scf00015g00840.1	Carbon catabolite repressor protein 4 homolog 3	47.272	9.6523	3.4	1	7	1	0.753	0.881	0.607	1.329	1.195	1.174	1.65	0.0112187	up
Peaxi162Scf00915g00031.1	conserved hypothetical protein	9.1044	8.5261	17.1	1	8	1	0.804	0.845	0.556	1.134	1.113	1.392	1.65	0.027	up
Peaxi162Scf00359g00123.1	Unknown protein	12.785	7.8327	10.9	1	1	1	0.764	0.817	0.659	1.194	1.163	1.342	1.651	0.0028586	up
Peaxi162Scf00021g00818.1	Acetyl-coenzyme A carboxylase carboxyl transferase subunit beta, chloroplastic	46.39	23.502	8.5	3	5	3	0.752	0.811	0.669	1.065	1.286	1.338	1.653	0.0051005	up
Peaxi162Scf00220g00042.1	40S ribosomal protein S20-2	13.68	26.609	22.1	4	8	4	0.688	0.699	0.889	1.305	1.284	1.178	1.655	0.0045587	up
Peaxi162Scf00304g00128.1	Eukaryotic translation initiation factor 2 subunit 1	30.114	37.409	17.4	5	11	3	0.809	0.781	0.62	1.141	1.18	1.339	1.656	0.006224	up
Peaxi162Scf00038g01712.1	Threonine synthase	57.352	121.57	16.8	8	35	3	0.792	0.832	0.581	1.101	1.162	1.401	1.662	0.0184647	up
Peaxi162Scf00207g01429.1	Threonine synthase	57.368	16.29	16.8	7	26	2	0.749	0.918	0.568	1.302	1.167	1.246	1.662	0.021078	up
Peaxi162Scf00003g01332.1	ATP-dependent Clp protease proteolytic subunit 1	32.003	18.093	7.9	3	8	3	0.772	0.858	0.576	1.185	1.206	1.28	1.664	0.0126234	up
Peaxi162Scf00602g00421.1	50S ribosomal protein L28	16.211	11.487	10.2	2	3	2	0.67	0.825	0.726	1.151	1.129	1.427	1.669	0.0061376	up
Peaxi162Scf00523g00013.1	Eukaryotic translation initiation factor 3 subunit L	65.238	74.511	15.3	8	20	8	0.803	0.824	0.599	1.203	1.121	1.392	1.669	0.0126244	up
Peaxi162Scf00046g00418.1	60S ribosomal protein L7-4	34.036	33.5	27	11	66	4	0.794	0.86	0.573	1.234	1.072	1.41	1.669	0.02412	up
Peaxi162Scf00683g00241.1	beta glucosidase 43	61.353	26.044	5.3	4	6	1	0.806	0.597	0.849	1.459	0.956	1.345	1.67	0.040204	up
Peaxi162Scf00876g00018.1	40S ribosomal protein S6	28.363	20.132	22.5	5	23	1	0.769	0.789	0.658	1.047	1.265	1.396	1.673	0.0073623	up
Peaxi162Scf00130g00417.1	Thioredoxin reductase	57.88	19.229	12.2	6	14	2	0.668	0.908	0.646	1.149	1.355	1.214	1.673	0.0115179	up
Peaxi162Scf00828g00118.1	RNA helicase, ATP-dependent, SK12/DOB1 protein	110.31	68.95	9.9	9	12	9	0.798	0.803	0.638	1.223	1.215	1.312	1.675	0.0028179	up
Peaxi162Scf01205g00034.1	Pectin lyase-like superfamily protein	135.64	30.585	6.3	8	40	2	0.763	0.858	0.595	1.154	1.158	1.401	1.676	0.0140371	up
Peaxi162Scf00684g00567.1	Dolichyl-diphosphooligosaccharide--protein glycosyltransferase 48 kDa subunit	42.825	24.431	7	3	9	3	0.803	0.817	0.591	1.187	1.063	1.461	1.678	0.020879	up
Peaxi162Scf00488g00813.1	Phototropic-responsive NPH3 family protein	28.615	148.71	43.2	10	68	7	0.716	0.731	0.744	1.026	1.144	1.511	1.68	0.048697	up
Peaxi162Scf00091g00615.1	60S ribosomal protein L10a-1	26.815	53.529	20.9	4	17	2	0.835	0.698	0.637	1.229	1.156	1.264	1.682	0.0032974	up
Peaxi162Scf00213g01016.1	40S ribosomal protein S6	28.337	63.874	22.5	5	20	1	0.707	0.777	0.72	1.013	1.239	1.455	1.682	0.0093596	up
Peaxi162Scf00037g01420.1	60S ribosomal protein L18-2	20.924	60.256	32.1	6	25	2	0.804	0.899	0.516	1.129	1.161	1.446	1.684	0.044022	up
Peaxi162Scf00013g03227.1	40S ribosomal protein S13	17.094	57.425	37.1	5	26	2	0.715	0.789	0.703	1.092	1.275	1.352	1.685	0.0020819	up
Peaxi162Scf00106g01124.1	S-adenosylmethionine mitochondrial carrier protein	34.954	81.744	24.4	7	30	7	0.769	0.804	0.65	1.374	1.233	1.146	1.688	0.003263	up
Peaxi162Scf02490g00007.1	nudix hydrolase homolog 19	48.018	23.258	9	3	5	3	0.797	0.786	0.626	1.159	1.316	1.255	1.689	0.0036558	up
Peaxi162Scf00760g00220.1	actin-11	41.655	35.296	49.3	14	126	1	0.703	0.828	0.671	1.254	1.179	1.296	1.693	0.00158398	up
Peaxi162Scf00222g00025.1	26S proteasome non-ATPase regulatory subunit 11 homolog	47.249	12.391	9.7	5	9	2	0.736	0.89	0.573	1.219	1.18	1.328	1.695	0.0148571	up
Peaxi162Scf00073g02022.1	translocon at the outer envelope membrane of chloroplasts 34	33.482	59.084	25.2	7	19	4	0.823	0.833	0.494	1.179	1.044	1.421	1.695	0.047876	up
Peaxi162Scf00770g00126.1	Long-chain-fatty-acid--CoA ligase 5	75.47	33.152	6.4	4	10	4	0.745	0.827	0.618	1.081	1.17	1.463	1.696	0.0132983	up
Peaxi162Scf00073g01923.1	Transcriptional coactivator/pterin dehydratase	24.028	51.693	20.6	5	22	5	0.782	0.783	0.612	1.184	1.172	1.338	1.697	0.0044574	up
Peaxi162Scf00516g00430.1	P-loop containing nucleoside triphosphate hydrolases superfamily protein	112.47	84.552	11.2	10	13	10	0.795	0.781	0.614	1.241	1.349	1.127	1.697	0.0055812	up
Peaxi162Scf00047g02240.1	DEAD-box ATP-dependent RNA helicase 53	68.218	10.62	3	2	2	2	0.698	0.865	0.625	1.081	1.222	1.411	1.697	0.0122221	up
Peaxi162Scf00961g00115.1	60S ribosomal protein L15	24.154	90.934	32.4	6	20	6	0.749	0.851	0.579	1.123	1.067	1.507	1.697	0.027578	up
Peaxi162Scf00423g00057.1	S-adenosyl-L-homocysteine hydrolase	49.09	64.992	34.2	14	96	2	0.698	0.665	0.764	1.19	1.228	1.198	1.7	0.00021934	up
Peaxi162Scf00002g00416.1	embryo sac development arrest 14	28.357	113.37	27.2	8	32	8	0.715	0.75	0.735	1.182	1.252	1.308	1.701	8.0904e-05	up
Peaxi162Scf00351g00321.1	Elongation factor 1-alpha	49.325	133.51	27.5	13	93	3	0.793	0.788	0.597	1.139	1.173	1.393	1.701	0.0089438	up
Peaxi162Scf00522g00314.1	60S ribosomal protein L31	13.895	6.6893	14.2	2	5	1	0.709	0.9	0.568	1.037	1.288	1.387	1.705	0.026762	up
Peaxi162Scf01006g00026.1	Protein kinase superfamily protein	85.981	106.99	15.8	11	21	10	0.811	0.808	0.573	1.279	1.102	1.36	1.707	0.0142849	up
Peaxi162Scf00106g01318.1	Unknown protein	116.95	6.9442	0.9	1	1	1	0.715	0.822	0.634	1.007	1.15	1.549	1.707	0.023917	up
Peaxi162Scf00200g00419.1	chaperonin 60 beta	76.8	323.31	41.3	28	214	21	0.683	0.716	0.778	1.2	1.187	1.339	1.712	0.00057901	up
Peaxi162Scf00442g00415.1	60S ribosomal protein L6	25.4	42.762	29.6	7	29	6	0.71	0.778	0.674	1.109	1.219	1.374	1.712	0.0020182	up
Peaxi162Scf00481g00322.1	translocon at the outer envelope membrane of chloroplasts 75-III	88.481	195.41	29	19	51	19	0.746	0.786	0.637	1.183	1.162	1.369	1.712	0.002742	up
Peaxi162Scf00047g00011.1	UDP-D-glucuronate 4-epimerase 6	46.252	250.79	39.6	15	100	5	0.718	0.824	0.625	1.106	1.205	1.403	1.714	0.0069623	up
Peaxi162Scf00017g02640.1	Glycine cleavage T-protein family	37.448	12.605	8.4	2	4	2	0.71	0.722	0.771	1.251	1.357	1.17	1.715	0.00041638	up
Peaxi162Scf00119g01015.1	UDP-N-acetylmuramoyl-L-alanyl-D-glutamate--2,6-diaminopimelate ligase	86.339	41.716	6.7	5	7	5	0.856	0.684	0.65	1.286	1.22	1.264	1.721	0.0030601	up
Peaxi162Scf00301g00033.1	Chlorophyll A-B binding family protein	24.821	92.415	37.3	7	19	7	0.797	0.794	0.55	1.179	1.167	1.342	1.723	0.0131971	up
Peaxi162Scf00518g00316.1	Unknown protein	8.546	6.2991	11.7	1	2	1	0.708	0.821	0.626	0.986	1.21	1.522	1.725	0.022284	up
Peaxi162Scf00681g00117.1	glutamate-1-semialdehyde 2,1-aminomutase 2	50.212	142.79	30	10	74	7	0.76	0.778	0.617	1.19	1.212	1.317	1.726	0.0023442	up
Peaxi162Scf00039g01223.1	actin depolymerizing factor 4	16.041	38.706	36.7	3	4	2	0.802	0.646	0.753	1.283	1.463	1.053	1.726	0.0093237	up
Peaxi162Scf00003g01123.1	Ribosomal protein S25 family protein	11.924	12.299	15.7	2	8	2	0.661	0.742	0.772	0.885	1.612	1.26	1.727	0.044917	up
Peaxi162Scf00141g00130.1	Cysteine proteinases superfamily protein	25.587	25.827	17.3	3	4	3	0.753	0.762	0.66	1.215	1.425	1.124	1.731	0.0028565	up
Peaxi162Scf01086g00015.1	Potassium/sodium hyperpolarization-activated cyclic nucleotide-gated channel 1	25.013	41.783	30.5	6	9	6	0.687	0.821	0.7	1.46	1.237	1.126	1.731	0.0044771	up
Peaxi162Scf00789g00110.1	Bifunctional polymyxin resistance protein ArnA	46.461	60.254	20.3	7	16	3	0.699	0.852	0.609	1.049	1.371	1.323	1.733	0.0126825	up
Peaxi162Scf00102g01738.1	V-type proton ATPase subunit E	29.399	18.711	30.9	8	25	2	0.917	0.65	0.625	1.461	1.153	1.188	1.734	0.0171571	up
Peaxi162Scf00493g00318.1	GTP-binding protein TypA/BipA homolog	74.165	167.49	34.4	16	40	16	0.713	0.81	0.626	1.027	1.262	1.441	1.736	0.0113959	up
Peaxi162Scf00288g00822.1	Delta-aminolevulinic acid dehydratase	46.185	83.844	19.3	7	18	7	0.699	0.781	0.702	1.134	1.259	1.401	1.739	0.00148427	up
Peaxi162Scf00375g00615.1	40S ribosomal protein S29	6.4155	9.3276	19.6	1	7	1	0.734	0.816	0.588	1.164	1.157	1.399	1.74	0.0082561	up
Peaxi162Scf00455g00019.1	60S ribosomal protein L10	24.763	48.601	22.4	5	21	5	0.704	0.775	0.666	1.181	1.104	1.45	1.741	0.0041243	up
Peaxi162Scf00375g00210.1	60S ribosomal protein L9-1	22.104	194.17	48.7	9	57	3	0.784	0.803	0.559	1.16	1.182	1.394	1.741	0.0124964	up
Peaxi162Scf00110g00117.1	60S ribosomal protein L24	18.527	12.616	9.2	2	9	2	0.762	0.828	0.559	1.042	1.313	1.392	1.744	0.0194232	up
Peaxi162Scf00493g00005.1	Insulin-degrading enzyme	169.03	56.377	3.5	5	14	5	0.762	0.871	0.52	1.275	1.139	1.347	1.747	0.023499	up
Peaxi162Scf00004g02340.1	Chaperonin-like RbcX protein	22.618	27.876	18.3	3	6	3	0.806	0.613	0.784	1.465	1.481	0.902	1.747	0.043443	up
Peaxi162Scf00377g00074.1	Acetolactate synthase 2, chloroplastic	72.309	98.044	18.4	11	29	11	0.746	0.809	0.554	1.08	1.158	1.449	1.748	0.0178799	up
Peaxi162Scf00401g00717.1	Transmembrane 9 superfamily member 4	59.672	53.86	14	7	18	4	0.802	0.856	0.521	1.127	1.146	1.536	1.748	0.036937	up
Peaxi162Scf00317g00114.1	Pyruvate dehydrogenase E1 component subunit beta	44.543	33.816	8.8	4	13	4	0.755	0.876	0.5	1.167	1.047	1.51	1.748	0.045565	up
Peaxi162Scf00345g00113.1	pentatricopeptide (PPR) repeat-containing protein	133.78	13.197	2	2	4	2	0.654	0.827	0.688	1.337	1.225	1.236	1.751	0.00179953	up
Peaxi162Scf00445g01023.1	Threonine--tRNA ligase	82.521	106.22	19.6	12	25	12	0.74	0.797	0.612	1.279	1.108	1.38	1.753	0.0051813	up
Peaxi162Scf00591g00053.1	40S ribosomal protein S15a-1	14.79	52.307	49.2	6	22	6	0.752	0.829	0.551	1.144	1.164	1.439	1.758	0.0162556	up
Peaxi162Scf00119g01214.1	plasma membrane intrinsic protein 1	29.291	44.639	20.6	4	13	1	0.709	0.871	0.562	1.243	1.126	1.402	1.761	0.0151012	up
Peaxi162Scf00213g01416.1	Tryptophan--tRNA ligase	36.269	25.695	12.5	4	7	4	0.748	0.814	0.578	1.196	1.203	1.375	1.764	0.0069235	up
Peaxi162Scf00057g00074.1	geranylgeranyl pyrophosphate synthase 1	38.947	6.9442	2.5	1	2	1	0.758	0.754	0.625	1.19	1.126	1.459	1.766	0.0049836	up
Peaxi162Scf01058g00150.1	proliferating cell nuclear antigen 2	29.282	73.708	28.4	7	12	7	0.728	0.755	0.654	1.092	1.119	1.569	1.769	0.0110179	up
Peaxi162Scf00240g00106.1	40S ribosomal protein S3-3	26.641	188.29	59.1	14	61	14	0.767	0.785	0.538	1.174	1.149	1.379	1.771	0.0125357	up
Peaxi162Scf00284g00529.1	Eukaryotic translation initiation factor 2 subunit 1	38.831	11.623	8.7	4	7	2	0.78	0.83	0.553	1.231	1.262	1.34	1.772	0.0103611	up
Peaxi162Scf00629g00026.1	Protein kinase superfamily protein	58.667	29.072	8	4	7	4	0.818	0.73	0.586	1.259	1.063	1.461	1.773	0.0129241	up
Peaxi162Scf00783g00122.1	EKC/KEOPS complex subunit bud32	31.645	22.384	10.4	3	4	3	0.739	0.745	0.649	1.185	1.178	1.422	1.774	0.00169734	up
Peaxi162Scf01168g00111.1	ATP-dependent Clp protease ATP-binding subunit clpA homolog, chloroplastic	104.27	323.31	49.5	45	266	5	0.747	0.809	0.572	1.319	1.233	1.227	1.776	0.0055381	up
Peaxi162Scf00334g00121.1	glutamate-1-semialdehyde 2,1-aminomutase 2	47.78	63.911	28.6	10	54	7	0.714	0.794	0.612	1.23	1.211	1.327	1.777	0.00198238	up
Peaxi162Scf00089g01316.1	DEHYDRATION-INDUCED 19, putative isoform 8	49.283	141.52	41.8	16	126	8	0.754	0.751	0.636	1.335	1.17	1.302	1.778	0.00112357	up
Peaxi162Scf00351g00910.1	Pentatricopeptide repeat-containing protein	53.621	17.129	4.7	1	2	1	0.758	0.751	0.618	1.082	1.374	1.327	1.779	0.0045355	up
Peaxi162Scf03271g00013.1	---	17.588	77.9	48.7	9	26	9	0.68	0.832	0.572	0.942	1.317	1.467	1.788	0.028538	up
Peaxi162Scf01340g00216.1	MATE efflux family protein	52.54	6.2206	1.6	1	2	1	0.723	0.806	0.588	1.19	1.222	1.383	1.793	0.0046763	up
Peaxi162Scf00860g00017.1	Alba DNA/RNA-binding protein	28.126	25.112	13.4	3	5	3	0.809	0.712	0.592	1.167	1.164	1.459	1.794	0.0075425	up
Peaxi162Scf00626g00719.1	Glutamyl-tRNA reductase family protein	59.151	57.282	15.9	8	12	8	0.714	0.627	0.716	1.04	1.274	1.381	1.796	0.0036372	up
Peaxi162Scf00151g00077.1	P-loop containing nucleoside triphosphate hydrolases superfamily protein	69.146	22.069	8.2	3	3	3	0.774	0.73	0.61	1.17	1.377	1.267	1.804	0.002285	up
Peaxi162Scf00084g00921.1	S-adenosyl-L-methionine-dependent methyltransferases superfamily protein	26.043	6.68	4.8	1	1	1	0.693	0.79	0.622	1.222	1.106	1.474	1.806	0.0056763	up
Peaxi162Scf00071g00529.1	40S ribosomal protein S10-3	23.988	50.225	27.4	6	30	2	0.773	0.808	0.517	1.137	1.203	1.457	1.81	0.0194979	up
Peaxi162Scf00071g00533.1	60S ribosomal protein L22-2	15.202	28.253	27.2	3	14	2	0.677	0.657	0.806	1.425	1.43	1.028	1.814	0.0096838	up
Peaxi162Scf00900g00010.1	30S ribosomal protein S10	20.342	22.19	15.5	3	7	3	0.726	0.708	0.703	1.554	1.326	1.009	1.82	0.043958	up
Peaxi162Scf00763g00046.1	60S ribosomal protein L27a-3	16.499	25.582	8.1	1	10	1	0.69	0.703	0.686	0.994	1.223	1.566	1.82	0.047601	up
Peaxi162Scf00269g00514.1	Magnesium-chelatase subunit ChlI	33.072	219.88	48.2	13	72	13	0.639	0.724	0.734	1.195	1.27	1.359	1.824	0.00047867	up
Peaxi162Scf01096g00033.1	Octicosapeptide/Phox/Bem1p (PB1) domain-containing protein / tetratricopeptide repeat (TPR)-containing protein	85.865	6.814	5.6	5	6	1	0.677	0.868	0.531	1.002	1.337	1.447	1.824	0.027983	up
Peaxi162Scf00026g03012.1	40S ribosomal protein S9-2	22.18	8.9679	31.4	7	19	1	0.691	0.788	0.612	1.293	1.053	1.478	1.829	0.0081223	up
Peaxi162Scf00053g00258.1	40S ribosomal protein S4	31.388	95.125	37.7	11	41	3	0.778	0.718	0.585	1.293	1.089	1.427	1.83	0.0064201	up
Peaxi162Scf00362g00091.1	cold shock domain protein 3	15.411	199.75	36.8	3	12	3	0.602	0.695	0.8	1.142	1.075	1.62	1.83	0.0173953	up
Peaxi162Scf00006g00535.1	heat shock protein 81-2	37.402	178.49	38.9	13	61	7	0.674	0.751	0.646	1.172	1.181	1.44	1.831	0.00174032	up
Peaxi162Scf00469g00530.1	60S ribosomal protein L11-1	20.773	31.838	26	5	19	5	0.741	0.817	0.529	1.178	1.168	1.478	1.832	0.0156217	up
Peaxi162Scf00452g00832.1	Protein Iojap, chloroplastic	26.237	18.942	7.3	3	8	3	0.66	0.776	0.656	1.22	1.254	1.372	1.838	0.00073712	up
Peaxi162Scf00333g00213.1	40S ribosomal protein S4	28.993	39.078	40.2	11	33	3	0.677	0.776	0.61	1.153	1.098	1.564	1.849	0.0097223	up
Peaxi162Scf00071g02312.1	Nucleolar protein 58	57.116	30.322	6.6	3	7	3	0.71	0.764	0.616	1.266	1.021	1.578	1.849	0.0127822	up
Peaxi162Scf00011g00092.1	ATP phosphoribosyltransferase	40.612	28.528	7.5	3	11	3	0.739	0.744	0.591	1.254	1.288	1.294	1.85	0.0147796	up
Peaxi162Scf00443g00612.1	60S ribosomal protein L18A-1	21.465	8.2463	28.7	6	21	1	0.737	0.765	0.564	1.247	1.013	1.564	1.851	0.0182214	up
Peaxi162Scf01060g00145.1	Phospho-2-dehydro-3-deoxyheptonate aldolase 2, chloroplastic	127.15	162.01	12.6	13	42	11	0.694	0.815	0.538	1.251	1.188	1.353	1.852	0.00766	up
Peaxi162Scf00411g00049.1	60S ribosomal protein L35	14.331	22.913	11.4	2	9	2	0.613	0.807	0.627	0.934	1.246	1.615	1.854	0.029461	up
Peaxi162Scf00802g00014.1	FASCICLIN-like arabinogalactan 2	43.781	33.794	8.1	2	3	2	0.706	0.751	0.595	0.878	1.5	1.427	1.854	0.032137	up
Peaxi162Scf00134g02031.1	NEDD8-activating enzyme E1 catalytic subunit	49.374	24.287	10.6	4	5	4	0.716	0.76	0.577	1.078	1.294	1.455	1.864	0.0067621	up
Peaxi162Scf00156g00215.1	Basic leucine zipper and W2 domain-containing protein 2	46.87	86.878	24.4	8	20	8	0.767	0.718	0.51	1.248	1.161	1.311	1.865	0.008321	up
Peaxi162Scf01114g00011.1	expressed protein localized to the inner membrane of the chloroplast.	16.87	20.987	22.8	3	7	2	0.726	0.675	0.688	1.085	1.211	1.608	1.869	0.0068354	up
Peaxi162Scf00421g00062.1	RNA-binding (RRM/RBD/RNP motifs) family protein	46.788	26.046	9	4	5	4	0.615	0.702	0.739	1.115	1.354	1.375	1.87	0.0019823	up
Peaxi162Scf00049g02222.1	Single-stranded DNA-binding protein	34.004	40.345	17.2	5	12	5	0.689	0.727	0.599	1.118	1.148	1.507	1.872	0.0050952	up
Peaxi162Scf00071g00913.1	T-complex protein 1 subunit theta	58.921	8.1302	21.8	8	28	1	0.76	0.733	0.554	1.148	1.268	1.427	1.877	0.0057565	up
Peaxi162Scf00013g03114.1	3-phosphoshikimate 1-carboxyvinyltransferase 2	55.19	15.993	16.7	8	19	2	0.778	0.702	0.553	1.127	1.321	1.373	1.879	0.0056443	up
Peaxi162Scf00102g00088.1	Chlorophyll A-B binding family protein	27.871	31.79	12.1	3	10	3	0.743	0.753	0.543	1.117	1.204	1.521	1.884	0.0109175	up
Peaxi162Scf00901g00217.1	Ribose-phosphate pyrophosphokinase 1	39.878	34.481	11.1	3	7	1	0.677	0.716	0.653	1.166	1.251	1.441	1.886	0.00074041	up
Peaxi162Scf00224g00818.1	conserved hypothetical protein	21.063	13.622	9.7	2	5	2	0.699	0.717	0.646	1.271	1.449	1.171	1.887	0.00081582	up
Peaxi162Scf00202g02025.1	Protein transport protein Sec61 subunit alpha	51.887	26.535	7.8	4	7	4	0.765	0.758	0.446	1.123	1.1	1.492	1.887	0.032458	up
Peaxi162Scf00057g00322.1	rRNA 2'-O-methyltransferase fibrillarin	26.392	89.496	22.1	5	11	5	0.706	0.791	0.539	1.228	1.03	1.596	1.893	0.020535	up
Peaxi162Scf00818g00326.1	60S ribosomal protein L7a	26.148	20.776	14.3	3	10	3	0.691	0.772	0.519	1.088	1.185	1.495	1.901	0.0130156	up
Peaxi162Scf01713g00018.1	BTB/POZ domain-containing protein TNFAIP1 isoform 1	24.667	19.037	5.4	1	3	1	0.715	0.751	0.559	1.179	1.115	1.558	1.902	0.0097551	up
Peaxi162Scf01053g00310.1	T-complex protein 1 subunit gamma	59.49	67.581	17.4	10	24	5	0.72	0.809	0.508	1.193	1.244	1.443	1.905	0.01204	up
Peaxi162Scf00299g00114.1	30S ribosomal protein S8, chloroplastic	32.875	56.144	14.6	6	20	6	0.744	0.792	0.486	1.431	1.137	1.287	1.907	0.016595	up
Peaxi162Scf00241g00035.1	P-loop containing nucleoside triphosphate hydrolases superfamily protein	60.529	24.93	7.2	3	4	3	0.674	0.735	0.648	1.13	1.348	1.454	1.912	0.00151946	up
Peaxi162Scf00255g01021.1	60S ribosomal protein L36a	11.87	13.042	18.3	2	6	2	0.708	0.768	0.524	0.976	1.344	1.523	1.921	0.021156	up
Peaxi162Scf00390g00225.1	Trans-cinnamate 4-monooxygenase	42.265	48.714	17.9	6	10	6	0.764	0.729	0.513	1.172	1.289	1.413	1.931	0.0080397	up
Peaxi162Scf00036g02018.1	40S ribosomal protein S15	17.294	60.295	19.5	2	15	2	0.605	0.822	0.536	1.007	1.305	1.479	1.931	0.0177167	up
Peaxi162Scf00987g00058.1	60S ribosomal protein L14-1	15.402	16.111	28.4	4	15	2	0.68	0.865	0.457	1.273	1.187	1.424	1.94	0.023079	up
Peaxi162Scf00160g01333.1	UDP-Glycosyltransferase superfamily protein	54.535	32.955	9.7	5	10	4	0.817	0.68	0.488	1.03	1.457	1.375	1.946	0.02166	up
Peaxi162Scf00089g01842.1	Triose phosphate/phosphate translocator, chloroplastic	44.614	29.949	7.9	2	6	2	0.691	0.7	0.597	1.201	1.097	1.573	1.947	0.0053624	up
Peaxi162Scf01205g00170.1	60S ribosomal protein L18A-1	21.451	39.13	28.7	6	27	1	0.731	0.784	0.464	1.181	1.067	1.606	1.947	0.030062	up
Peaxi162Scf00025g01317.1	tubulin beta chain 2	49.969	166.54	31.5	11	51	4	0.733	0.796	0.44	1.206	1.089	1.55	1.953	0.031664	up
Peaxi162Scf00038g01528.1	beta galactosidase 1	87.213	14.602	3.9	2	7	2	0.633	0.686	0.692	1.161	1.552	1.242	1.967	0.00191521	up
Peaxi162Scf00050g00417.1	---	7.2705	6.258	10.9	1	2	1	0.544	0.739	0.704	1.203	1.177	1.53	1.968	0.0058987	up
Peaxi162Scf00017g02228.1	Pentatricopeptide repeat-containing protein	96.811	6.3365	1.2	1	2	1	0.648	0.771	0.549	1.008	1.309	1.557	1.968	0.0137365	up
Peaxi162Scf00468g00721.1	GTPase Era	43.854	52.627	18.9	6	17	6	0.693	0.728	0.54	1.209	1.328	1.34	1.977	0.0021752	up
Peaxi162Scf00523g00625.1	P-loop containing nucleoside triphosphate hydrolases superfamily protein	36.167	23.816	4.7	1	2	1	0.787	0.658	0.506	1.151	1.253	1.512	2.007	0.009576	up
Peaxi162Scf00695g00042.1	pentatricopeptide (PPR) repeat-containing protein	79.763	65.283	13.5	9	19	9	0.675	0.772	0.48	1.25	1.206	1.419	2.011	0.0088011	up
Peaxi162Scf00786g00435.1	DEAD-box ATP-dependent RNA helicase 31	94.767	255.09	23.5	17	38	17	0.657	0.734	0.546	1.141	1.376	1.39	2.017	0.002801	up
Peaxi162Scf00579g00626.1	2-oxoglutarate (2OG) and Fe(II)-dependent oxygenase superfamily protein	37.613	11.551	7.8	3	3	2	0.587	0.735	0.61	1.101	1.121	1.69	2.025	0.0115378	up
Peaxi162Scf00329g00117.1	40S ribosomal protein S26-3	14.534	62.538	40.9	5	17	3	0.573	0.808	0.543	1.213	1.191	1.494	2.026	0.0076422	up
Peaxi162Scf01807g00002.1	60S ribosomal protein L3	44.375	144.28	35	18	78	2	0.663	0.73	0.569	1.233	1.088	1.658	2.028	0.0085194	up
Peaxi162Scf00332g00780.1	terpene synthase 10	62.235	26.498	4.3	2	4	1	0.57	0.634	0.79	1.74	1.204	1.103	2.03	0.0147165	up
Peaxi162Scf00026g00034.1	HEAT SHOCK PROTEIN 89.1	89.37	224.98	34.4	24	79	12	0.636	0.712	0.6	1.16	1.203	1.599	2.034	0.0034416	up
Peaxi162Scf00252g00311.1	Protein DCL, chloroplastic	24.321	11.694	8.1	2	2	2	0.639	0.699	0.592	1.049	1.404	1.48	2.038	0.0038987	up
Peaxi162Scf53700g00004.1	Glutathione S-transferase family protein	24.774	12.343	12.7	4	5	2	0.652	0.64	0.661	1.257	1.6	1.137	2.045	0.02022	up
Peaxi162Scf01081g00002.1	S-adenosylmethionine synthase 1	42.706	29.634	24.9	9	38	2	0.645	0.721	0.562	0.997	1.149	1.799	2.046	0.023036	up
Peaxi162Scf00075g01421.1	2-isopropylmalate synthase 1	59.272	11.515	2.9	2	2	2	0.592	0.747	0.597	1.343	1.251	1.385	2.055	0.00089854	up
Peaxi162Scf01412g00012.1	Aluminium induced protein with YGL and LRDR motifs	27.673	62.449	27.3	7	14	7	0.605	0.731	0.604	1.379	1.298	1.314	2.057	0.00038478	up
Peaxi162Scf00147g00511.1	Phosphoadenosine phosphosulfate reductase	51.231	82.288	20.4	7	27	4	0.774	0.683	0.442	1.106	1.366	1.447	2.064	0.0167388	up
Peaxi162Scf00629g00316.1	Protein of unknown function (DUF179)	33.858	19.799	9.2	3	5	3	0.636	0.698	0.542	1.232	1.283	1.367	2.069	0.00078326	up
Peaxi162Scf01248g00313.1	40S ribosomal protein S24-2	15.474	81.924	16.4	2	9	2	0.615	0.753	0.533	0.954	1.592	1.389	2.07	0.0174216	up
Peaxi162Scf00120g01317.1	7-methylguanosine phosphate-specific 5'-nucleotidase	38.231	7.1978	3.8	1	2	1	0.583	0.86	0.469	1.432	1.104	1.449	2.084	0.0186774	up
Peaxi162Scf00853g00422.1	Pentatricopeptide repeat-containing protein	61.914	41.177	11.7	5	8	5	0.645	0.682	0.566	1.234	1.325	1.404	2.094	0.00037698	up
Peaxi162Scf00390g00324.1	Unknown protein	23.152	14.89	18.2	4	19	2	0.661	0.787	0.43	1.124	1.253	1.586	2.11	0.020525	up
Peaxi162Scf00673g00440.1	Nucleolar protein 56	61.62	68.906	12.9	6	11	6	0.612	0.733	0.508	1.218	1.077	1.626	2.116	0.0099249	up
Peaxi162Scf01372g00049.1	40S ribosomal protein S13	18.976	25.41	26.6	4	28	1	0.68	0.617	0.603	1.168	1.344	1.547	2.136	0.00106448	up
Peaxi162Scf00381g00086.1	Phospho-2-dehydro-3-deoxyheptonate aldolase 2, chloroplastic	57.765	86.096	18.5	8	35	5	0.623	0.697	0.527	1.194	1.299	1.498	2.161	0.00180169	up
Peaxi162Scf00413g00827.1	Tetrapyrrole-binding protein, chloroplastic	26.625	19.285	16.7	2	5	2	0.595	0.699	0.557	1.182	1.261	1.579	2.173	0.0022164	up
Peaxi162Scf00578g00032.1	40S ribosomal protein S15	17.183	49.383	19.2	2	14	2	0.574	0.743	0.534	1.017	1.556	1.466	2.182	0.009683	up
Peaxi162Scf00110g00122.1	tonoplast intrinsic protein 1	25.268	12.266	6.5	1	2	1	0.654	0.571	0.607	0.898	1.812	1.315	2.197	0.02234	up
Peaxi162Scf00071g00918.1	40S ribosomal protein S16	21.555	6.0055	30.4	6	23	1	0.603	0.701	0.511	1.153	1.305	1.546	2.206	0.0031448	up
Peaxi162Scf00037g01127.1	40S ribosomal protein S10-3	19.994	5.9923	25.8	5	23	1	0.642	0.821	0.363	1.318	1.242	1.471	2.208	0.026744	up
Peaxi162Scf00016g00355.1	beta-galactosidase 3	79.006	6.8869	1.7	1	2	1	0.559	0.675	0.58	1.049	1.707	1.3	2.236	0.0066209	up
Peaxi162Scf00004g02222.1	Unknown protein	61.284	35.514	8.1	4	6	4	0.641	0.636	0.531	1.354	1.283	1.447	2.259	0.00031945	up
Peaxi162Scf00057g00227.1	HXXXD-type acyl-transferase family protein	49.733	62.054	20.9	8	25	8	0.614	0.709	0.432	1.041	1.315	1.702	2.312	0.014819	up
Peaxi162Scf00015g01028.1	CRM family member 3B	89.238	32.34	6.3	3	4	3	0.6	0.628	0.528	1.148	1.195	1.723	2.315	0.0040619	up
Peaxi162Scf00362g01048.1	Pentatricopeptide repeat (PPR) superfamily protein	119.07	26.785	3.6	4	8	4	0.623	0.637	0.503	1.124	1.623	1.353	2.326	0.0029812	up
Peaxi162Scf00333g00004.1	60S ribosomal protein L32-1	15.675	31.029	36.8	4	12	4	0.526	0.723	0.481	0.885	1.497	1.666	2.34	0.022985	up
Peaxi162Scf00071g00129.1	DEAD-box ATP-dependent RNA helicase 53	82.439	173.81	22.4	15	52	15	0.543	0.636	0.57	1.179	1.405	1.512	2.342	0.00063555	up
Peaxi162Scf01098g00001.1	Unknown protein	34.781	-2	3.8	1	2	1	0.578	0.8	0.379	1.482	1.26	1.387	2.35	0.0154002	up
Peaxi162Scf00793g00337.1	60S ribosomal protein L37a	10.257	18.595	26.1	2	3	2	0.54	0.697	0.475	0.877	2.078	1.17	2.409	0.040824	up
Peaxi162Scf00015g00228.1	Zinc phosphodiesterase ELAC protein 2	25.068	9.8069	4.4	1	4	1	0.588	0.702	0.414	1.349	1.139	1.645	2.425	0.0088021	up
Peaxi162Scf00665g00018.1	elongation factor Ts family protein	48.238	16.748	11.2	5	14	2	0.609	0.556	0.497	1.125	1.092	1.906	2.481	0.0099233	up
Peaxi162Scf00016g02621.1	SWIB/MDM2 domain superfamily protein	13.232	11.493	12.3	2	3	2	0.538	0.622	0.494	1.15	1.516	1.513	2.527	0.00125705	up
Peaxi162Scf00008g00025.1	pentatricopeptide (PPR) repeat-containing protein	75.832	60.56	13.1	8	16	8	0.589	0.613	0.41	1.324	1.246	1.597	2.585	0.0029232	up
Peaxi162Scf00351g00524.1	ATP-binding cassette sub-family F member 2	67.229	20.498	4.7	3	4	3	0.584	0.647	0.347	1.133	1.35	1.668	2.631	0.0113557	up
Peaxi162Scf00310g00019.1	tRNA modification GTPase MnmE	53.831	9.4197	4.2	1	1	1	0.481	0.764	0.35	1.219	1.534	1.469	2.647	0.0126562	up
Peaxi162Scf00013g00124.1	60S ribosomal protein L14-1	15.301	19.011	28.6	4	23	1	0.555	0.621	0.302	1.244	1.395	1.575	2.851	0.0096363	up
Peaxi162Scf00683g00230.1	Guanine nucleotide-binding protein subunit beta-like protein	35.753	11.411	21.7	6	31	2	0.443	0.706	0.293	1.23	1.146	1.923	2.981	0.0199985	up
Peaxi162Scf00059g00128.1	methyltransferase	41.839	10.98	3.7	2	2	2	0.496	0.525	0.369	1.247	1.602	1.56	3.172	0.0010162	up
Peaxi162Scf00316g00328.1	Early light-induced protein, chloroplastic	20.187	29.406	11.4	2	5	2	0.436	0.51	0.439	1.616	1.736	1.129	3.235	0.00124125	up
Peaxi162Scf00658g00730.1	Radical SAM superfamily protein	38.302	11.629	8	2	3	2	0.346	0.745	0.242	1.296	1.232	1.874	3.302	0.022496	up
Peaxi162Scf00034g00315.1	tonoplast intrinsic protein 2	24.931	16.049	4.5	1	4	1	0.522	0.451	0.365	1.35	1.478	1.636	3.336	0.00050092	up
Peaxi162Scf00130g00022.1	Magnesium-chelatase subunit H	152.6	274.71	21.6	25	79	25	0.498	0.44	0.393	1.298	1.427	1.719	3.339	0.00035908	up
Peaxi162Scf00126g00526.1	ATP-dependent RNA helicase DBP10	55.828	15.442	3	1	1	1	0.559	0.542	0.196	1.184	1.517	1.739	3.423	0.021839	up
Peaxi162Scf00207g00632.1	Ubiquitin system component Cue protein	29.312	6.4304	2.7	1	1	1	0.317	0.398	0.335	1.404	1.412	1.879	4.471	0.00022279	up
Peaxi162Scf00763g00045.1	Elongation factor Tu, chloroplastic	64.967	323.31	40.8	19	206	11	0.841	0.879	0.671	1.293	1.163	1.131	1.5	0.0115577
Peaxi162Scf00393g00021.1	40S ribosomal protein S16	16.585	49.707	40.1	7	23	2	0.753	0.885	0.595	0.998	1.093	1.515	1.615	0.049958
Peaxi162Scf00015g00816.1	Eukaryotic aspartyl protease family protein	49.363	12.967	4.8	2	6	2	1.055	1.044	1.261	0.896	0.977	0.909	0.828	0.049998
Peaxi162Scf00126g01030.1	[Pyruvate dehydrogenase (acetyl-transferring)] kinase, mitochondrial	42.206	27.888	11.3	4	6	4	0.979	0.968	0.841	1.044	1.062	1.128	1.16	0.05032
Peaxi162Scf00498g00036.1	Mitochondrial ATP synthase subunit G protein	16.573	21.385	17.2	3	10	1	0.952	0.84	0.59	1.341	1.092	1.172	1.513	0.050341
Peaxi162Scf00078g01219.1	Chitinase family protein	36.306	31.077	11.8	3	8	2	1.127	1.04	2.112	0.808	0.699	0.574	0.486	0.050484
Peaxi162Scf00030g01715.1	Phospho-2-dehydro-3-deoxyheptonate aldolase 1, chloroplastic	58.893	35.877	14.8	7	30	4	0.909	0.906	0.734	0.998	1.14	1.349	1.368	0.050523
Peaxi162Scf00074g00741.1	ATP-dependent zinc metalloprotease FtsH 1	102.58	7.9919	2	1	2	1	0.569	0.718	0.392	1.706	0.771	1.716	2.497	0.050544
Peaxi162Scf00004g01917.1	Dihydrolipoyllysine-residue acetyltransferase component of pyruvate dehydrogenase complex	34.332	38.503	18.2	6	13	6	0.877	0.942	0.811	0.963	1.116	1.214	1.252	0.050555
Peaxi162Scf00441g00213.1	DnaJ/Hsp40 cysteine-rich domain superfamily protein	20.109	24.229	18	2	4	2	1.07	1.091	1.423	0.85	0.979	0.782	0.729	0.050557
Peaxi162Scf00405g00135.1	ATP synthase subunit beta, chloroplastic	28.705	323.31	68.9	12	229	10	1.287	1.23	0.989	0.949	0.901	0.755	0.743	0.050559
Peaxi162Scf00462g00089.1	alpha/beta-Hydrolases superfamily protein	30.284	252.32	39.4	8	43	8	1.102	1.03	1.511	0.905	0.808	0.849	0.703	0.050675
Peaxi162Scf00111g00527.1	Translation initiation factor IF-2	107.48	179.02	23.7	19	58	19	0.749	0.871	0.807	1.016	1.493	1.038	1.461	0.050802
Peaxi162Scf00071g00429.1	Importin subunit alpha-1	58.455	32.762	13.4	7	14	2	0.828	0.88	0.817	1.045	0.996	1.395	1.361	0.050837
Peaxi162Scf00380g00411.1	methionine aminopeptidase 1B	34.365	50.162	15.5	4	7	4	0.894	0.992	0.952	1.059	1.011	1.037	1.095	0.050882
Peaxi162Scf00017g02830.1	Phosphoglycerate mutase family protein	26.31	18.034	10.9	3	4	3	1.241	1.263	1.298	0.972	0.782	0.671	0.638	0.050978
Peaxi162Scf00166g00647.1	Chaperone protein ClpB 2	109.15	323.31	40.5	36	112	31	0.954	0.889	0.997	1.115	1.009	1.091	1.132	0.051177
Peaxi162Scf00207g00642.1	alpha/beta-Hydrolases superfamily protein	37.308	16.612	5.9	2	9	2	1.244	1.175	1.013	0.971	0.941	0.802	0.791	0.051216
Peaxi162Scf00016g00727.1	NADH dehydrogenase [ubiquinone] iron-sulfur protein 8, mitochondrial	26.324	53.074	24.5	5	13	5	0.941	0.971	0.795	1.14	1.021	1.12	1.212	0.051375
Peaxi162Scf00365g00936.1	Ribonuclease III family protein	61.575	21.491	4.8	2	5	2	0.966	0.82	0.827	1.004	1.076	1.288	1.289	0.051457
Peaxi162Scf00244g01416.1	Plant neutral invertase family protein	73.214	14.057	3.8	2	2	2	0.986	0.891	0.974	1.011	1.079	1.106	1.121	0.051476
Peaxi162Scf00578g00525.1	Acylamino-acid-releasing enzyme	80.321	19.026	3.9	3	5	3	0.912	0.921	0.671	1.03	1.269	1.162	1.382	0.051518
Peaxi162Scf00684g00229.1	Sec14p-like phosphatidylinositol transfer family protein	69.961	6.0176	1.6	1	3	1	1.143	1.109	1.048	0.834	1.01	0.948	0.846	0.051615
Peaxi162Scf00140g00015.1	gamma carbonic anhydrase 2	29.436	100.58	33.5	7	20	7	1.057	1.035	1.213	0.9	0.922	0.993	0.852	0.051717
Peaxi162Scf00404g00027.1	Myelin-associated oligodendrocyte basic protein isoform 1	34.505	25.761	7.5	2	4	2	0.99	0.938	0.84	1.165	1.103	1.016	1.186	0.051784
Peaxi162Scf00171g01023.1	40S ribosomal protein S3a	29.711	139.73	45.6	15	55	3	0.822	0.882	0.492	1.22	1.075	1.396	1.681	0.051785
Peaxi162Scf01650g00041.1	TMPIT-like protein	37.667	11.738	5.7	2	3	2	1.118	1.066	1.342	0.815	1.025	0.805	0.75	0.051816
Peaxi162Scf00683g00043.1	Calcium-binding EF-hand family protein	18.148	89.25	46.4	5	11	5	1.177	1.022	1.746	0.902	0.782	0.69	0.602	0.05198
Peaxi162Scf00549g00023.1	Unknown protein	38.328	110.71	30.9	9	32	9	1.063	1.053	1.114	0.944	1.025	0.886	0.884	0.052096
Peaxi162Scf00620g00315.1	serine protease [Solanum lycopersicum]	158.26	13.586	17.2	20	95	2	1.25	0.955	2.479	0.579	0.778	0.42	0.379	0.052161
Peaxi162Scf00060g00124.1	actin depolymerizing factor 1	17.097	26.252	21.5	2	11	1	1.04	1.035	1.116	1.015	0.952	0.958	0.917	0.052199
Peaxi162Scf00068g02114.1	Nuclear transport factor 2 (NTF2) family protein with RNA binding (RRM-RBD-RNP motifs) domain	53.771	47.526	7.7	3	3	3	0.849	0.883	0.908	0.956	1.121	1.27	1.268	0.052215
Peaxi162Scf00000g00335.1	early nodulin-like protein 2	32.496	63.252	20.9	4	8	4	1.135	1.221	2.022	0.682	0.638	0.643	0.448	0.052222
Peaxi162Scf00021g01518.1	Brefeldin A-inhibited guanine nucleotide-exchange protein 2	199.15	11.712	0.9	2	2	2	0.831	0.846	0.837	1.094	1.04	1.329	1.377	0.052303
Peaxi162Scf00234g00713.1	SPFH/Band 7/PHB domain-containing membrane-associated protein family	32.567	26.936	13.4	4	6	4	1.131	1.009	1.064	0.99	0.969	0.932	0.902	0.052616
Peaxi162Scf00016g10236.1	Prefoldin chaperone subunit family protein	68.317	67.307	16.7	10	16	10	0.825	0.842	1.046	1.119	1.074	1.147	1.231	0.052715
Peaxi162Scf00271g00031.1	ATP-dependent Clp protease proteolytic subunit 2	32.171	61.207	16.3	5	24	5	0.897	0.863	0.694	1.13	1.164	1.123	1.392	0.05272
Peaxi162Scf00017g02836.1	Protein kinase superfamily protein	31.638	11.777	5.6	2	2	2	0.963	0.87	0.688	1.077	1.075	1.29	1.365	0.052759
Peaxi162Scf00120g00720.1	Mitochondrial glycoprotein family protein	22.655	6.9463	4.9	1	1	1	0.978	0.898	0.869	1.008	1.056	1.201	1.189	0.052779
Peaxi162Scf00845g00118.1	26S proteasome non-ATPase regulatory subunit 2 homolog A	103.24	109.8	17.7	15	28	7	0.896	0.896	0.745	0.975	1.111	1.315	1.341	0.052805
Peaxi162Scf00056g00313.1	Acetyl-coenzyme A carboxylase carboxyl transferase subunit alpha	82.75	12.5	2.4	1	2	1	0.852	0.959	0.9	0.983	1.092	1.216	1.214	0.052898
Peaxi162Scf00047g02228.1	Reticulon family protein	27.151	21.619	10.1	2	5	2	0.856	1.02	0.744	1.155	1.114	1.081	1.279	0.052916
Peaxi162Scf00591g00412.1	Phosphoribosylformylglycinamidine cyclo-ligase	41.054	30.147	10.6	4	5	3	0.983	0.986	0.963	1.009	1.045	1.103	1.077	0.052938
Peaxi162Scf00152g01428.1	Transmembrane 9 superfamily member 3	52.31	6.9557	5.7	3	7	1	0.722	0.892	0.598	1.215	0.931	1.528	1.661	0.052942
Peaxi162Scf00629g00043.1	UDP-glucose 6-dehydrogenase family protein	52.97	96.07	20.6	8	15	2	0.791	0.816	0.552	0.924	1.222	1.548	1.711	0.052958
Peaxi162Scf00525g00018.1	3'(2'),5'-bisphosphate nucleotidase	38.619	109.25	21.3	5	20	5	1.059	1.056	1.473	0.796	0.853	0.924	0.717	0.053336
Peaxi162Scf00159g00143.1	GDSL esterase/lipase	40.582	38.494	16.3	5	6	5	1.224	1.034	1.375	0.862	0.844	0.852	0.704	0.053515
Peaxi162Scf00163g00104.1	copper ion binding	29.001	6.1637	3	1	3	1	1.003	1.201	1.216	0.95	0.968	0.817	0.8	0.05364
Peaxi162Scf00374g00734.1	Calcium-dependent protein kinase family protein	36.671	69.028	25.2	7	24	7	1.115	1.056	1.037	1.023	0.963	0.93	0.909	0.053656
Peaxi162Scf00583g00223.1	Uridylate kinase	35.647	7.2128	4	1	2	1	0.949	0.798	0.882	1.102	0.989	1.286	1.285	0.053699
Peaxi162Scf01305g00038.1	Ycf1 protein	127.78	63.762	8.5	9	13	9	0.881	0.908	0.652	1.222	0.985	1.317	1.444	0.053796
Peaxi162Scf00111g00924.1	Unknown protein	49.511	129.27	17.3	6	37	6	1.064	1.093	1.916	0.772	0.838	0.639	0.552	0.05402
Peaxi162Scf00076g01042.1	glutamate dehydrogenase 1	44.354	103.24	30.9	9	18	4	1.056	1.059	1.933	0.725	0.719	0.796	0.553	0.054037
Peaxi162Scf00322g00915.1	Glucan endo-1,3-beta-glucosidase 6	52.87	62.947	13.9	6	11	5	0.999	1.113	1.385	0.806	0.948	0.843	0.743	0.054061
Peaxi162Scf00017g02641.1	Importin subunit beta-4	115.14	35.434	4.8	5	8	5	0.827	0.964	0.693	1.104	1.024	1.34	1.396	0.054119
Peaxi162Scf01086g00142.1	Thiamine thiazole synthase 1, chloroplastic	37.907	70.499	13.7	4	18	4	0.939	0.807	0.849	0.96	1.131	1.287	1.302	0.054142
Peaxi162Scf00019g00012.1	Protein of unknown function, DUF642	41.019	45.214	19.5	6	10	6	0.927	0.921	0.747	1.144	0.993	1.275	1.315	0.054177
Peaxi162Scf00133g01415.1	OsI_17606 [Oryza sativa Indica Group]	35.436	47.85	20.2	6	21	6	1.238	1.199	0.994	0.954	0.944	0.805	0.788	0.05418
Peaxi162Scf00285g00046.1	Polygalacturonase inhibitor	37.143	37.813	15.1	5	13	5	1.082	1.045	1.758	0.836	0.687	0.815	0.602	0.054359
Peaxi162Scf00444g00717.1	tripeptidyl peptidase ii	52.67	72.122	18.5	7	24	7	0.963	0.975	0.83	1.027	1.093	1.086	1.158	0.054496
Peaxi162Scf00324g00322.1	ER membrane protein complex subunit 8/9 homolog	22.617	11.253	8.5	2	3	2	0.966	0.916	0.916	0.987	1.069	1.169	1.153	0.054557
Peaxi162Scf00360g00011.1	Peroxidase superfamily protein	38.769	67.727	26.3	8	15	8	1.194	0.978	1.615	0.827	0.751	0.882	0.65	0.054563
Peaxi162Scf00404g00030.1	Cytidine/deoxycytidylate deaminase family protein	18.257	30.012	21.7	3	10	3	0.823	0.967	0.827	0.973	1.15	1.287	1.303	0.054595
Peaxi162Scf00192g00025.1	peroxidase 2	32.367	259.27	40.5	7	58	7	1.111	0.979	2.623	0.556	0.73	0.471	0.373	0.054642
Peaxi162Scf00111g00115.1	Persulfide dioxygenase ETHE1 homolog, mitochondrial	26.169	13.415	8.9	2	8	2	1.088	1.101	1.907	0.866	0.785	0.636	0.558	0.05468
Peaxi162Scf00089g00431.1	adenylate kinase 1	26.5	120.89	39.3	9	42	3	1.063	1.045	1.324	0.931	0.899	0.941	0.807	0.054738
Peaxi162Scf00111g00627.1	Glutathione S-transferase family protein	49.685	41.078	13.2	6	29	6	1.016	1.124	1.45	0.924	0.884	0.838	0.737	0.054741
Peaxi162Scf00579g00048.1	Voltage-gated potassium channel subunit beta-2	46.834	182.09	28.1	11	32	11	1.068	1.096	1.029	0.923	1.026	0.922	0.899	0.054776
Peaxi162Scf00328g00127.1	protein kinase family protein	99.167	46.168	6.8	6	16	6	1.136	1.081	1.012	0.946	1	0.881	0.876	0.055098
Peaxi162Scf00929g00519.1	Acylamino-acid-releasing enzyme, putative isoform 1	78.34	47.694	10.4	6	8	6	1.014	1.152	1.126	0.994	0.845	0.95	0.847	0.055624
Peaxi162Scf00131g00510.1	conserved hypothetical protein	63.98	15.33	5.4	2	4	2	1.128	1.062	1.211	0.779	0.908	1.021	0.796	0.055718
Peaxi162Scf00037g00325.1	Domain of Uncharacterized protein function (DUF1995) isoform 1	38.062	41.347	12.6	2	2	2	1.014	0.859	0.71	1.157	1.208	1.064	1.328	0.055745
Peaxi162Scf00257g00078.1	60S ribosomal protein L8	28.183	35.993	19.6	5	14	2	0.618	0.85	0.516	0.874	1.723	1.275	1.952	0.055942
Peaxi162Scf00689g00224.1	EXECUTER1 protein, chloroplast, putative isoform 3	72.38	20.991	6.4	3	4	3	0.812	0.857	1.048	1.122	1.149	1.074	1.231	0.055956
Peaxi162Scf00047g00226.1	beta galactosidase 9	105.01	27.357	5	4	7	4	1.036	1.059	1.247	0.861	0.949	0.967	0.831	0.056079
Peaxi162Scf00541g00629.1	40S ribosomal protein S9-2	23.03	53.485	34	8	24	2	0.91	0.919	0.816	1.066	0.986	1.27	1.256	0.056198
Peaxi162Scf00241g00420.1	Acid beta-fructofuranosidase	70.731	143.45	20.9	11	45	10	1.084	1.041	1.551	0.865	0.887	0.812	0.697	0.056339
Peaxi162Scf01061g00134.1	haloacid dehalogenase-like hydrolase family protein	112.47	140.88	13.6	12	38	12	1.119	1.053	1.256	1.016	0.914	0.8	0.796	0.056341
Peaxi162Scf00395g00118.1	DEAD-box ATP-dependent RNA helicase 52	63.668	15.99	7.6	4	12	2	0.611	0.889	0.843	1.257	0.952	1.275	1.487	0.05646
Peaxi162Scf00166g00342.1	Eukaryotic translation initiation factor 3 subunit M	46.359	83.534	21.5	6	12	6	0.955	0.94	0.723	1.088	1.079	1.258	1.308	0.056483
Peaxi162Scf00498g00723.1	40S ribosomal protein S21-2	9.2012	15.009	31.7	2	6	2	0.872	0.891	1.031	1.127	1.029	1.113	1.17	0.056484
Peaxi162Scf00234g00317.1	Elongation factor 1-beta	23.299	241.33	61.7	9	72	8	0.912	0.914	0.985	1.028	1.022	1.168	1.145	0.056495
Peaxi162Scf01164g00018.1	nuclear factor Y, subunit B3	20.35	11.356	8.2	2	4	2	1.044	1.119	1.173	1.04	0.861	0.908	0.842	0.056903
Peaxi162Scf00323g00815.1	Protein kinase superfamily protein	44.494	69.571	19	6	16	4	0.929	0.943	0.753	1.074	1.025	1.222	1.265	0.057038
Peaxi162Scf00218g00013.1	Mitochondrial substrate carrier family protein	38.714	20.083	8.5	3	3	3	0.987	0.953	0.916	1.006	1.044	1.129	1.113	0.057343
Peaxi162Scf00177g00220.1	ATP-dependent RNA helicase dbp2	55.609	35.083	12	5	7	5	0.947	0.974	0.907	1.013	1.028	1.151	1.129	0.057425
Peaxi162Scf00078g01015.1	Sucrose-phosphate synthase family protein	116.74	43.324	5.7	7	14	5	1.423	1.291	0.985	0.939	0.888	0.693	0.681	0.057781
Peaxi162Scf00174g00813.1	chloroplastic drought-induced stress protein of 32 kD	29.13	76.941	38.5	8	33	8	1.105	1.09	1.425	0.856	0.822	0.853	0.699	0.057842
Peaxi162Scf00372g00719.1	Mitochondrial import receptor subunit TOM40-1	34.199	45.268	17.5	4	12	4	0.971	0.897	0.89	1.007	1.036	1.197	1.175	0.057864
Peaxi162Scf00131g01117.1	Aminomethyltransferase, mitochondrial	44.35	244.2	44.2	18	176	18	1.108	1.042	1.435	0.933	0.92	0.765	0.73	0.057881
Peaxi162Scf00148g00114.1	Embryo-specific protein 3, (ATS3)	19.406	23.313	18.7	3	7	3	1.067	1.057	1.775	0.745	0.886	0.71	0.6	0.058138
Peaxi162Scf00559g00415.1	Oxidoreductase, putative isoform 2	38.385	32.308	6.6	3	7	3	0.96	0.888	0.662	1.084	1.099	1.193	1.345	0.05816
Peaxi162Scf00013g00028.1	50S ribosomal protein L13	26.311	61.871	26.6	4	13	2	0.925	0.991	0.802	1.014	1.128	1.142	1.208	0.058181
Peaxi162Scf00081g00049.1	beta glucosidase 17	51.446	42.708	13	7	16	7	0.799	0.815	0.81	0.976	1.167	1.322	1.429	0.058199
Peaxi162Scf01390g00031.1	40s ribosomal protein SA	150.41	51.44	9.1	7	15	7	1.176	1.161	2.148	0.643	0.658	0.618	0.428	0.058421
Peaxi162Scf00037g01227.1	---	25.816	70.931	23.1	7	37	7	0.982	0.926	0.785	1.116	1.019	1.209	1.242	0.058538
Peaxi162Scf00362g00143.1	Aminoacylase-1	44.745	84.192	16	5	13	5	1.111	1.04	1.23	0.856	0.945	1.016	0.833	0.058681
Peaxi162Scf00041g02619.1	S-adenosyl-L-methionine-dependent methyltransferases superfamily protein	70.416	52.835	11.7	7	12	7	0.874	0.87	0.576	1.006	1.171	1.426	1.553	0.058959
Peaxi162Scf00064g00827.1	Glutathione S-transferase family protein	23.974	79.027	41.4	9	33	9	1.061	1.051	1.381	0.97	0.865	0.837	0.765	0.059015
Peaxi162Scf00228g00225.1	Adenine nucleotide alpha hydrolases-like superfamily protein	17.911	24.082	19.8	4	7	4	1.095	1.086	1.175	0.856	1.059	0.887	0.835	0.059019
Peaxi162Scf00003g01226.1	glycine-rich RNA-binding protein 2	30.663	139.66	47.9	12	54	9	0.695	0.761	0.914	0.931	1.153	1.424	1.48	0.059124
Peaxi162Scf00517g00021.1	Unknown protein	15.015	25.725	26.4	3	14	3	0.797	0.92	0.794	1.01	1.31	0.986	1.317	0.059477
Peaxi162Scf00688g00349.1	Elongation factor 1-gamma 2	47.227	233.06	35.3	13	83	13	0.914	0.922	0.638	1.111	1.071	1.299	1.407	0.059555
Peaxi162Scf00362g01176.1	ribosome-binding factor A family protein	25.243	15.806	8.4	2	9	2	0.762	0.822	0.996	1.168	1.175	1.159	1.357	0.059623
Peaxi162Scf00194g01044.1	PHD finger protein ALFIN-LIKE 7	27.847	7.6031	4	1	3	1	0.867	0.953	0.661	1.1	1.045	1.323	1.398	0.05964
Peaxi162Scf00234g00074.1	Calcium-binding EF-hand family protein	16.543	16.724	57.8	8	25	2	1.118	1.081	1.257	0.785	0.852	1.052	0.778	0.059682
Peaxi162Scf00177g00215.1	Ubiquitin carboxyl-terminal hydrolase 6	54.069	61.738	13.7	5	13	5	0.935	0.974	0.748	1.099	1.052	1.162	1.247	0.059817
Peaxi162Scf00066g01127.1	40S ribosomal protein S2-3	30.208	82.425	15.9	6	26	2	0.994	0.905	0.801	1.156	1.005	1.259	1.267	0.059858
Peaxi162Scf00801g00731.1	31-kDa RNA binding protein	28.889	129.45	35.4	7	44	7	1.018	1.074	1.241	0.962	0.955	0.919	0.851	0.060081
Peaxi162Scf00472g00222.1	syntaxin of plants 71	29.614	19.883	11	3	5	3	1.025	0.896	0.884	1.024	1.078	1.124	1.15	0.060081
Peaxi162Scf00126g00002.1	60S ribosomal protein L27-3	15.516	13.479	18.7	3	10	2	0.82	0.945	0.744	0.956	1.124	1.311	1.352	0.060136
Peaxi162Scf00063g02323.1	glutamate decarboxylase	57.923	187.8	26.6	14	72	13	1.248	1.282	0.942	0.901	0.903	0.842	0.762	0.060217
Peaxi162Scf00384g00123.1	Ras-related protein Rab-11A	24.084	6.9976	15.7	3	7	1	0.96	0.947	0.762	1.037	1.089	1.195	1.244	0.060277
Peaxi162Scf00818g00531.1	Bifunctional aspartokinase/homoserine dehydrogenase 1	97.7	22.993	11.6	10	26	3	0.769	0.927	0.767	1.072	0.971	1.399	1.397	0.060322
Peaxi162Scf00618g00020.1	30S ribosomal protein, putative	31.478	134.74	43.1	7	31	7	0.883	0.806	1.025	1.175	1.207	1.018	1.253	0.0605
Peaxi162Scf00008g03318.1	Proteasome subunit beta type-1	24.618	34.826	21.1	5	11	5	1.04	1.056	1.255	0.95	0.89	0.975	0.84	0.060517
Peaxi162Scf00558g00518.1	fumarylacetoacetase, putative	50.455	31.752	14.3	5	8	5	1.167	1.142	0.991	0.967	0.894	0.973	0.859	0.060677
Peaxi162Scf00003g04738.1	Disease resistance protein (CC-NBS-LRR class) family	195.8	30.065	1.7	4	12	4	1.356	1.328	1.005	1.032	0.677	0.752	0.667	0.060817
Peaxi162Scf00396g01321.1	2-succinyl-5-enolpyruvyl-6-hydroxy-3-cyclohexene-1-carboxylate synthase	121.87	10.569	1.3	2	2	2	0.872	1.01	0.8	1.241	1.038	1.076	1.251	0.060923
Peaxi162Scf01333g00014.1	ethylene-responsive-element-binding factor 7 [Petunia x hybrida]	32.879	12.292	5.7	2	4	2	1.095	1.059	1.351	0.843	1.021	0.811	0.763	0.061079
Peaxi162Scf00073g01110.1	Alba DNA/RNA-binding protein	12.257	12.755	28.2	3	5	2	0.711	0.981	0.905	1.18	1.029	1.211	1.317	0.0611
Peaxi162Scf00146g01316.1	60S ribosomal protein L4	51.114	53.937	36.4	13	47	5	0.641	0.884	0.705	0.864	1.365	1.377	1.617	0.061197
Peaxi162Scf00026g00225.1	glycine-rich protein	30.625	11.887	4.3	1	2	1	0.906	0.946	0.982	1.008	1.041	1.154	1.13	0.061204
Peaxi162Scf00102g01144.1	vesicle associated protein	26.291	19.962	3.8	1	2	1	0.926	0.963	0.715	1.121	1.042	1.219	1.299	0.061364
Peaxi162Scf00084g01221.1	FG-GAP repeat-containing protein	78.718	19.913	4.1	3	3	3	0.946	0.943	0.775	0.997	1.119	1.206	1.247	0.061458
Peaxi162Scf00173g00068.1	NFU1 iron-sulfur cluster scaffold homolog, mitochondrial	30.798	25.993	12.1	3	6	3	1.024	1.061	1.472	0.896	0.863	0.837	0.73	0.061756
Peaxi162Scf00643g00055.1	kunitz trypsin inhibitor 1	43.48	77.835	21.3	6	23	6	1.071	1.032	1.409	0.846	0.964	0.802	0.744	0.061764
Peaxi162Scf00439g00312.1	RAC-like GTP binding protein 5	19.792	6.4381	4.4	1	1	1	0.902	0.914	0.718	1.118	0.984	1.33	1.354	0.061896
Peaxi162Scf00835g00326.1	MtN19-like protein, putative isoform 2	50.893	30.564	8.2	4	6	4	1.122	1.007	1.626	0.834	0.879	0.804	0.67	0.061899
Peaxi162Scf00167g00009.1	Gamma-glutamyltranspeptidase 1	63.481	8.6651	2.1	1	3	1	1.175	0.987	1.173	0.996	0.901	0.913	0.843	0.062156
Peaxi162Scf00091g00515.1	Transmembrane 9 superfamily member 1	65.974	6.2378	1.4	1	3	1	0.928	0.938	0.737	1.13	0.994	1.211	1.281	0.062262
Peaxi162Scf00171g00129.1	Asparagine--tRNA ligase	58.846	79.183	19.6	9	15	8	1.023	0.894	0.882	1.108	1.096	1.014	1.15	0.062276
Peaxi162Scf00698g00018.1	Glucan endo-1,3-beta-glucosidase	51.152	23.786	8.2	3	7	3	1.077	1.069	1.304	1.023	0.822	0.883	0.791	0.062356
Peaxi162Scf00029g02813.1	ADP/ATP carrier 1	47.543	131.84	24.1	11	83	2	0.924	0.969	0.715	1.195	1.026	1.185	1.306	0.062439
Peaxi162Scf00102g00529.1	AP-2 complex subunit mu	44.714	7.99	3.8	1	1	1	0.892	0.926	0.676	1.154	0.991	1.324	1.391	0.062523
Peaxi162Scf00351g00225.1	Isovaleryl-CoA dehydrogenase, mitochondrial	37.531	19.833	8.5	2	4	2	1.077	1.006	1.174	0.988	0.958	0.929	0.883	0.062695
Peaxi162Scf00216g00033.1	Phosphomethylpyrimidine synthase	72.264	199.65	27.9	17	53	2	0.854	0.819	0.544	0.97	1.152	1.529	1.647	0.062745
Peaxi162Scf00293g00517.1	Ubiquitin carboxyl-terminal hydrolase 2	38.166	38.069	11.7	4	8	4	0.941	0.948	0.724	1.049	1.099	1.295	1.318	0.062899
Peaxi162Scf00027g00058.1	plastid developmental protein DAG, putative	46.415	57.551	10.1	3	11	3	0.845	0.906	1.023	1.144	1.013	1.155	1.194	0.063203
Peaxi162Scf00047g00922.1	RNA ligase/cyclic nucleotide phosphodiesterase family protein	21.297	28.559	16.6	2	5	2	1.024	1.069	1.176	0.993	0.903	0.977	0.879	0.063377
Peaxi162Scf01588g00002.1	NADH dehydrogenase subunit 9	17.479	21.355	16.3	2	13	2	0.942	0.984	0.733	1.138	1.063	1.169	1.267	0.063664
Peaxi162Scf00038g02444.1	15-cis-phytoene desaturase, chloroplastic/chromoplastic	64.436	73.636	15.1	7	17	7	0.875	0.915	0.583	1.026	1.176	1.305	1.478	0.063798
Peaxi162Scf02035g00017.1	Threonine--tRNA ligase	79.41	63.87	11.7	7	11	7	0.867	0.907	0.655	1.151	1.189	1.199	1.457	0.063859
Peaxi162Scf00485g00104.1	Peptidase M20/M25/M40 family protein	49.46	26.495	8.2	4	6	4	0.945	1.286	1.564	0.694	0.732	0.962	0.629	0.063879
Peaxi162Scf00656g00006.1	Coatomer, alpha subunit	136.95	193.06	22.2	24	47	9	0.896	0.951	0.676	1.064	1.078	1.331	1.377	0.063882
Peaxi162Scf00026g00288.1	NAD(P)-linked oxidoreductase superfamily protein	20.832	23.469	22	4	5	4	0.902	0.952	0.896	1.167	1.189	0.958	1.205	0.063897
Peaxi162Scf00147g00615.1	60S ribosomal protein L19-1	24.817	92.535	20.3	4	12	2	0.825	0.814	0.536	0.9	1.297	1.496	1.698	0.063943
Peaxi162Scf00488g00061.1	adenosine kinase 2	37.547	163.77	37.2	9	39	9	0.953	0.938	0.746	1.029	1.089	1.237	1.272	0.064002
Peaxi162Scf00362g00720.1	Calcium-dependent lipid-binding (CaLB domain) family protein	59.516	20.934	6.5	3	8	3	0.893	1.013	0.855	1.029	1.047	1.159	1.172	0.064224
Peaxi162Scf00041g00314.1	Glycosyl hydrolase family protein	83.238	71.039	16.7	9	15	9	0.85	0.925	0.729	1.017	1.023	1.363	1.359	0.064381
Peaxi162Scf00386g00004.1	cullin 1	83.248	6.6025	1.1	1	1	1	0.739	0.896	0.65	0.92	1.147	1.526	1.572	0.064478
Peaxi162Scf00184g00109.1	methionine aminopeptidase 2B	55.765	20.845	5.5	3	8	3	0.89	0.979	0.933	1.032	1.004	1.155	1.139	0.064604
Peaxi162Scf01302g00031.1	DNA double-strand break repair rad50 ATPase, putative isoform 1	44.35	218.01	34.1	10	58	7	1.17	1.146	1.052	0.99	0.96	0.766	0.806	0.064717
Peaxi162Scf00014g01814.1	60S ribosomal protein L7-4	63.46	20.953	17.6	12	68	3	0.867	0.923	0.539	1.185	1.072	1.409	1.574	0.064836
Peaxi162Scf00625g00027.1	ATP synthase subunit alpha, mitochondrial	42.117	107.16	19.8	8	51	8	0.98	0.987	0.829	1.113	1.059	1.065	1.158	0.0649
Peaxi162Scf00152g01330.1	conserved hypothetical protein [Asparagus officinalis]	27.313	204.74	37.2	7	33	7	1.14	0.994	1.245	0.938	0.956	0.777	0.79	0.064963
Peaxi162Scf00815g00012.1	Unknown protein	17.122	12.494	10.7	2	4	2	0.952	0.865	0.977	0.991	1.092	1.157	1.16	0.065101
Peaxi162Scf00618g00222.1	P-loop containing nucleoside triphosphate hydrolases superfamily protein	41.314	6.8733	5.1	1	1	1	1.013	0.846	0.833	1.084	1.013	1.222	1.233	0.06512
Peaxi162Scf00931g00118.1	Maf-like protein	25.215	37.344	32	5	13	5	1.142	0.978	1.606	0.869	0.854	0.768	0.669	0.06518
Peaxi162Scf00177g00072.1	Transmembrane 9 superfamily member 4	74.195	15.733	4.1	2	3	2	1.016	0.542	0.738	1.227	1.423	1.06	1.616	0.065182
Peaxi162Scf00039g01224.1	Eukaryotic translation initiation factor 3 subunit A	110.77	132.88	17.3	16	30	16	0.838	0.983	0.874	0.967	1.139	1.19	1.223	0.065197
Peaxi162Scf00498g00079.1	conserved hypothetical protein	14.802	9.4067	10.8	1	3	1	1.122	1.064	1.459	0.746	1.033	0.77	0.699	0.065257
Peaxi162Scf00692g00415.1	multiprotein bridging factor 1B	15.301	30.316	27.1	4	14	4	0.899	0.94	0.932	0.958	1.154	1.1	1.159	0.065323
Peaxi162Scf00119g00023.1	H/ACA ribonucleoprotein complex subunit 2-like protein	23.13	14.71	9.6	2	2	2	0.736	0.855	0.797	0.912	1.128	1.484	1.476	0.065564
Peaxi162Scf00062g00225.1	Uncharacterised BCR, YbaB family COG0718	18.1	114.21	44.3	6	37	6	0.788	0.787	1.037	1.162	1.106	1.041	1.267	0.065721
Peaxi162Scf00003g05355.1	Magnesium-protoporphyrin IX monomethyl ester [oxidative] cyclase 3	49.255	165.35	34.4	12	52	12	0.849	0.896	0.469	1.283	1.07	1.363	1.678	0.065801
Peaxi162Scf00415g00214.1	Glutathione gamma-glutamylcysteinyltransferase 1	52.314	6.3209	2.1	1	1	1	0.977	1.009	0.911	1.033	1.085	1.036	1.089	0.065923
Peaxi162Scf00341g00823.1	Protein of unknown function, DUF642	41.07	143.96	26	8	35	8	1.198	1.074	1.06	0.803	1.029	0.893	0.818	0.066182
Peaxi162Scf00015g02916.1	Unknown protein	20.095	15.377	11.8	2	8	2	0.875	0.836	1.02	1.085	1.034	1.264	1.239	0.066217
Peaxi162Scf00192g01118.1	5'-nucleotidase SurE	32.396	39.948	17.5	5	11	5	1.087	1.153	1.58	0.807	0.844	0.793	0.64	0.066442
Peaxi162Scf00745g00015.1	GroES-like family protein	15.274	63.511	43.9	5	19	5	0.729	0.775	1.015	1.108	1.01	1.239	1.333	0.066565
Peaxi162Scf00003g02635.1	ATP-dependent Clp protease proteolytic subunit 2	39.435	79.189	27.2	8	28	8	0.925	0.923	0.729	1.156	1.149	1.125	1.331	0.066723
Peaxi162Scf00211g00233.1	ATP synthase subunit alpha, chloroplastic	16.924	7.6462	6.2	1	12	1	1.295	1.286	0.924	0.926	0.806	0.849	0.736	0.067077
Peaxi162Scf01205g00175.1	---	37.686	42.234	16	4	7	4	1.126	1.066	1.04	0.951	0.878	1.025	0.883	0.067322
Peaxi162Scf00365g00924.1	Unknown protein	59.744	10.014	4.2	2	3	1	1.064	1.035	1.485	0.814	0.835	0.946	0.724	0.067476
Peaxi162Scf00207g00538.1	Tetratricopeptide repeat (TPR)-like superfamily protein	168.07	27.112	6	9	24	4	0.769	0.861	0.687	0.905	1.131	1.531	1.539	0.067616
Peaxi162Scf00006g00159.1	Thiosulfate/3-mercaptopyruvate sulfurtransferase 2	41.025	13.832	19.1	6	20	2	0.991	0.983	0.855	1.115	1.074	1.032	1.139	0.067617
Peaxi162Scf00358g00512.1	Unknown protein	34.24	17.433	8	2	4	2	1.104	1.026	1.095	1.02	0.897	0.975	0.897	0.067835
Peaxi162Scf00607g00051.1	nascent polypeptide-associated complex subunit alpha-like protein 3	21.674	156.91	47	5	21	2	0.774	0.813	1.019	1.087	1.029	1.294	1.309	0.067963
Peaxi162Scf00037g00515.1	Metallopeptidase M24 family protein	72.845	69.656	15.3	8	21	8	0.924	0.968	0.64	1.108	1.204	1.156	1.37	0.067985
Peaxi162Scf00691g00219.1	Prolyl oligopeptidase family protein	105.95	161.76	20.9	15	41	15	0.979	0.946	0.784	1.039	1.15	1.066	1.202	0.068036
Peaxi162Scf00063g02322.1	Isocitrate dehydrogenase [NADP]	48.472	29.91	19.1	7	18	3	0.972	0.935	0.909	0.995	1.043	1.169	1.139	0.068164
Peaxi162Scf00057g10027.1	Sec-independent protein translocase protein TATB, chloroplastic	27.68	47.851	25.4	7	21	7	0.915	0.979	0.785	1.044	1.181	1.026	1.214	0.068205
Peaxi162Scf00001g00604.1	FKBP-like peptidyl-prolyl cis-trans isomerase family protein	22.298	21.169	16.2	3	5	3	1.263	1.207	1.034	1.025	0.897	0.736	0.759	0.068261
Peaxi162Scf00135g00086.1	2-oxoglutarate (2OG) and Fe(II)-dependent oxygenase superfamily protein	43.411	6.0923	2.4	1	1	1	1.04	1.115	1.032	0.953	0.923	1.021	0.909	0.068385
Peaxi162Scf00516g00327.1	3-oxoacyl-[acyl-carrier-protein] synthase 3	45.347	12.814	4.7	2	4	2	0.909	1.013	0.805	1.072	1.187	1.038	1.209	0.068399
Peaxi162Scf00025g10312.1	26S proteasome non-ATPase regulatory subunit 12 homolog A	49.281	82.741	33.3	13	24	13	0.936	0.963	0.728	1.104	1.038	1.274	1.3	0.068456
Peaxi162Scf00167g01221.1	Chalcone-flavanone isomerase family protein	23.519	40.613	24.8	3	4	3	0.934	0.994	0.822	1.004	1.102	1.151	1.184	0.068496
Peaxi162Scf00128g00627.1	T-complex protein 1 subunit epsilon	59.08	89.929	26.4	11	30	11	0.885	0.945	0.674	1.039	1.063	1.311	1.363	0.068784
Peaxi162Scf01313g00117.1	plasma membrane intrinsic protein 1	30.548	21.076	8	2	9	2	1.459	1.298	0.924	0.936	0.673	0.806	0.656	0.06888
Peaxi162Scf00027g00016.1	phosphoenolpyruvate carboxylase 3	110.14	87.672	30.4	26	111	7	0.838	1	0.759	0.984	1.142	1.26	1.304	0.068998
Peaxi162Scf00957g00227.1	Eukaryotic translation initiation factor 3 subunit F	30.961	28.123	13.9	4	7	4	1.028	0.87	0.716	1.067	1.126	1.21	1.302	0.069016
Peaxi162Scf00314g00750.1	succinate dehydrogenase assembly factor 2	27.445	11.373	6.1	1	4	1	1.017	1.088	1.542	0.846	0.816	0.919	0.708	0.069183
Peaxi162Scf01172g00031.1	eukaryotic initiation factor 4A-III	28.109	48.065	18.1	6	12	6	0.884	0.968	0.742	0.995	1.085	1.239	1.279	0.069358
Peaxi162Scf00680g00017.1	Calcium-binding EF hand family protein	106.15	28.882	3.9	4	10	3	1.043	1.105	1.316	0.979	0.775	0.947	0.78	0.069359
Peaxi162Scf00708g00211.1	plant UBX domain containing protein 4	29.778	55.459	29.9	6	12	6	1.091	1.023	1.241	0.829	1.027	0.827	0.8	0.069419
Peaxi162Scf00253g00061.1	Acyl-[acyl-carrier-protein] desaturase, chloroplastic	44.733	20.905	13.7	5	10	2	1.045	0.845	0.735	1.073	1.124	1.173	1.284	0.06954
Peaxi162Scf00146g01119.1	NAD(P)-binding Rossmann-fold superfamily protein	27.625	6.4666	6.5	1	1	1	1.111	1.138	1.146	0.853	0.839	1.021	0.799	0.069596
Peaxi162Scf00305g00099.1	Plant basic secretory protein (BSP) family protein	28.981	37.176	23.7	6	17	4	0.973	1.348	1.251	0.747	0.762	1.02	0.708	0.069895
Peaxi162Scf00634g00116.1	Complex I subunit NDUFS6	12.581	45.232	45.3	3	9	3	0.981	1.127	1.167	0.911	0.936	0.987	0.865	0.070076
Peaxi162Scf01149g00318.1	Ferritin-2, chloroplastic	27.07	15.584	13.3	3	9	2	0.937	0.809	0.96	0.978	1.191	1.117	1.214	0.07008
Peaxi162Scf00420g00452.1	Cytochrome c1-1, heme protein, mitochondrial	38.574	16.606	25.5	6	14	2	1.229	1.057	1.029	0.949	0.856	0.986	0.842	0.070118
Peaxi162Scf00619g00092.1	ARM repeat superfamily protein	63.616	5.994	1.8	1	3	1	1.059	1.077	1.49	0.957	0.892	0.751	0.717	0.070119
Peaxi162Scf00139g00714.1	40S ribosomal protein S21	9.2363	16.435	13.4	1	2	1	0.923	0.877	0.756	0.955	1.108	1.332	1.328	0.070156
Peaxi162Scf00071g01034.1	RmlC-like cupins superfamily protein	10.678	86.011	57.3	4	14	4	1.143	1.037	1.392	0.996	0.899	0.731	0.735	0.070176
Peaxi162Scf00037g01125.1	ATP-dependent Clp protease proteolytic subunit	76.843	66.59	12.1	7	27	7	0.945	0.998	0.807	1.091	1.088	1.039	1.17	0.070337
Peaxi162Scf00811g00111.1	Trafficking protein particle complex subunit 5	20.2	11.4	10.6	2	3	2	0.797	1.059	0.69	1.093	1.164	1.171	1.346	0.070402
Peaxi162Scf01097g00315.1	Inositol-1,4,5-trisphosphate 5-phosphatase 4 isoform 1	61.403	7.7975	2.4	1	2	1	0.993	1.18	1.339	0.744	0.967	0.917	0.748	0.070558
Peaxi162Scf00024g02411.1	Electron transfer flavoprotein subunit beta	27.651	68.879	25.5	5	15	5	1.108	0.986	1.396	0.915	0.901	0.865	0.768	0.070642
Peaxi162Scf00149g00222.1	HISTIDINE TRIAD NUCLEOTIDE-BINDING 2	19.57	52.306	27.1	4	12	4	1.103	0.99	1.538	0.896	0.843	0.827	0.707	0.070696
Peaxi162Scf00688g00424.1	ATP-dependent protease La (LON) domain protein	34.522	13.204	5.5	2	4	2	0.778	0.767	0.596	0.994	1.906	1.017	1.83	0.070696
Peaxi162Scf00166g00933.1	Domain of unknown function (DUF3598)	41.406	41.726	19.8	6	10	6	1.038	0.911	0.932	1.102	1.031	1.077	1.114	0.070801
Peaxi162Scf00699g00520.1	Haloacid dehalogenase-like hydrolase family protein isoform 2	61.105	5.8872	1.3	1	2	1	0.907	0.953	0.958	0.967	1.123	1.122	1.14	0.070895
Peaxi162Scf00149g00919.1	Cathepsin B-like cysteine proteinase 6	42.312	62.209	19.2	5	16	5	0.986	1.1	1.496	0.883	0.896	0.773	0.712	0.071276
Peaxi162Scf00254g00617.1	Protein transport protein Sec24-like	117.21	14.593	1.7	2	5	2	0.946	0.951	0.671	1.066	1.142	1.192	1.324	0.071303
Peaxi162Scf00003g05357.1	Proteasome subunit alpha type-3	27.246	76.148	36.1	9	32	4	0.939	0.961	0.934	0.98	1.052	1.147	1.122	0.071483
Peaxi162Scf00220g00235.1	proline-rich family protein	26.115	108.35	37.8	6	32	6	1.045	1.053	1.411	0.954	0.898	0.834	0.765	0.071536
Peaxi162Scf00803g00423.1	ATP-dependent Clp protease proteolytic subunit 2	35.072	38.786	14.6	6	20	6	0.812	0.935	0.638	1.15	1.185	1.163	1.467	0.07172
Peaxi162Scf00171g00030.1	conserved hypothetical protein	13.279	13.917	11.4	2	5	2	1.079	1.05	1.412	0.963	0.924	0.778	0.753	0.071981
Peaxi162Scf00620g00242.1	serine protease [Solanum lycopersicum]	312.58	323.31	20.6	35	157	16	1.092	1.015	1.686	0.848	0.876	0.765	0.656	0.072297
Peaxi162Scf00401g00525.1	serine carboxypeptidase-like 22	46.367	13.821	4.8	2	3	2	0.993	0.754	0.694	1.142	0.971	1.381	1.431	0.072422
Peaxi162Scf00125g01116.1	26S proteasome non-ATPase regulatory subunit 13 homolog B	50.392	21.911	10	4	10	3	0.841	0.946	0.545	1.034	1.189	1.478	1.587	0.072684
Peaxi162Scf00241g00417.1	Monocopper oxidase-like protein SKU5	65.746	10.55	2.5	2	3	2	1.084	1.013	1.288	0.836	0.936	0.975	0.812	0.072755
Peaxi162Scf00023g00931.1	conserved hypothetical protein	35.262	35.082	10.6	3	4	3	1.306	1.295	0.948	0.905	0.94	0.742	0.729	0.072782
Peaxi162Scf00083g01223.1	fructose-bisphosphate aldolase 2	42.223	97.257	44.6	16	174	3	0.919	0.865	0.758	1.26	1.253	0.914	1.348	0.072898
Peaxi162Scf00011g00355.1	Transmembrane emp24 domain-containing protein 10	23.111	11.983	8.7	2	2	2	0.935	0.979	0.754	1.026	1.095	1.198	1.244	0.073142
Peaxi162Scf00137g00016.1	Peroxidase superfamily protein	38.965	84.705	19.4	5	32	2	1.043	0.984	1.885	0.804	0.723	0.724	0.575	0.073225
Peaxi162Scf01111g00114.1	Glucan endo-1,3-beta-glucosidase 4	54.944	12.972	3.9	2	3	2	1.105	1.027	1.314	0.776	0.915	0.995	0.779	0.073516
Peaxi162Scf00809g00422.1	V-type proton ATPase subunit G 1	12.467	44.011	38.7	5	18	5	1.012	1.123	1.378	0.785	0.998	0.876	0.757	0.073665
Peaxi162Scf00358g00810.1	40S ribosomal protein S3a	19.411	8.8396	42.4	10	32	1	1.063	1.045	1.304	0.932	0.781	0.977	0.788	0.073777
Peaxi162Scf00254g00012.1	Valine--tRNA ligase	122.67	101.78	12.2	12	27	8	0.968	0.979	0.911	0.995	1.068	1.157	1.127	0.073821
Peaxi162Scf00193g00726.1	nudix hydrolase homolog 3	161.68	33.063	3.9	5	6	5	1.122	1.065	1.497	0.844	0.838	0.84	0.685	0.07398
Peaxi162Scf00767g00611.1	L-galactono-1,4-lactone dehydrogenase	62.664	52.337	14.3	6	15	6	0.981	0.983	0.817	1.134	1.125	1.022	1.18	0.073997
Peaxi162Scf00284g00223.1	biotin/lipoyl attachment domain-containing protein	33.745	57.931	19.9	5	18	5	0.721	0.893	0.904	0.943	1.092	1.265	1.311	0.074862
Peaxi162Scf00525g00073.1	S-adenosyl-L-methionine-dependent methyltransferases superfamily protein	91.779	50.426	7.8	6	11	4	0.785	0.823	0.709	0.861	1.141	1.463	1.495	0.074981
Peaxi162Scf00575g00211.1	ethylene-dependent gravitropism-deficient and yellow-green-like 2	58.373	23.36	3.3	1	4	1	1.192	1.185	0.958	0.947	0.885	0.942	0.832	0.075038
Peaxi162Scf00353g00743.1	Biotin carboxyl carrier protein of acetyl-CoA carboxylase [Morus notabilis]	33.117	20.801	9.4	3	13	3	0.812	0.839	1.014	1.118	1.129	1.118	1.263	0.075319
Peaxi162Scf00341g00036.1	Eukaryotic aspartyl protease family protein	53.771	31.607	9.9	5	11	5	1.023	1.106	1.712	0.889	0.849	0.797	0.66	0.075442
Peaxi162Scf00352g00711.1	Calcium-binding protein 39-like	52.371	16.734	6.1	3	4	3	0.866	0.999	0.812	0.972	1.129	1.207	1.236	0.075482
Peaxi162Scf00523g00112.1	RNA recognition motif (RRM)-containing protein	53.993	105.04	26	11	23	11	0.82	0.815	0.997	1.063	1.01	1.321	1.29	0.075621
Peaxi162Scf00682g00012.1	Lactoylglutathione lyase	22.996	52.813	32.2	6	19	6	1.051	1.018	1.274	0.952	0.952	0.884	0.834	0.075624
Peaxi162Scf00397g00424.1	phosphomannomutase	28.468	63.82	29	6	17	6	0.938	0.933	0.621	1.141	1.208	1.077	1.375	0.075739
Peaxi162Scf00732g00144.1	Protein kinase superfamily protein	37.952	5.8614	2.1	1	4	1	1.214	0.984	1.427	0.982	0.869	0.694	0.702	0.075936
Peaxi162Scf00392g00124.1	Import inner membrane translocase subunit tim21, mitochondrial precursor, putative	34.225	6.204	4.2	1	1	1	1.014	0.795	0.873	1.26	1.005	1.107	1.257	0.075963
Peaxi162Scf01413g00017.1	tubulin beta chain 2	34.627	14.99	34.7	8	29	1	0.833	0.905	0.553	1.082	1.022	1.497	1.572	0.076025
Peaxi162Scf00017g00015.1	RAB GDP dissociation inhibitor 2	49.829	85.834	28.6	11	28	7	0.94	0.914	0.738	1.105	1.111	1.132	1.292	0.076363
Peaxi162Scf00987g00214.1	30S ribosomal protein S7, chloroplastic	35.694	39.922	17.4	5	22	5	0.863	0.98	0.673	0.994	1.261	1.149	1.353	0.076379
Peaxi162Scf00060g00511.1	Pre-mRNA-splicing factor rse1	134.78	28.697	4	4	7	4	0.774	1.04	0.718	1.061	1.072	1.336	1.37	0.076563
Peaxi162Scf00382g00117.1	Disease resistance protein (CC-NBS-LRR class) family	100.13	39.99	5.7	4	4	4	1.312	1.119	1.02	0.898	0.877	0.895	0.774	0.0767
Peaxi162Scf00540g00127.1	methionine aminopeptidase 2B	42.799	182.76	38.2	13	58	10	0.866	0.894	1.025	1.005	1.091	1.109	1.151	0.076785
Peaxi162Scf00444g00847.1	CAP160 protein	67.851	53.192	12.6	7	10	7	1.114	1.096	2.487	0.581	0.582	0.572	0.369	0.076964
Peaxi162Scf00001g00434.1	Small nuclear ribonucleoprotein family protein	12.489	19.924	26.9	3	4	3	0.719	0.856	1.044	1.043	1.24	1.156	1.313	0.076984
Peaxi162Scf00014g00412.1	Rhodanese/Cell cycle control phosphatase superfamily protein	24.738	22.122	11.3	2	7	2	0.852	1.006	0.788	1.124	1.104	1.139	1.272	0.07704
Peaxi162Scf00073g02025.1	alpha/beta-Hydrolases superfamily protein	53.313	11.126	4.3	2	4	2	0.943	0.915	0.654	1.043	1.328	1.091	1.378	0.077144
Peaxi162Scf00745g00846.1	exportin 1A	119.05	6.9577	0.8	1	4	1	0.97	0.965	0.725	1.145	1.052	1.149	1.258	0.077196
Peaxi162Scf00172g00079.1	Protein disulfide-isomerase	52.064	140.44	32.2	14	52	13	0.923	0.932	0.99	1.021	1.026	1.182	1.135	0.077362
Peaxi162Scf00362g01035.1	Translocon-associated protein subunit alpha	28.283	15.005	5.8	1	3	1	0.981	0.966	0.782	1.113	1.026	1.148	1.204	0.077364
Peaxi162Scf01327g00132.1	Regulator of chromosome condensation (RCC1) family protein	41.467	8.1785	2.6	1	3	1	1.209	0.967	1.413	0.891	0.74	0.963	0.723	0.077557
Peaxi162Scf01123g00017.1	Delta(24)-sterol reductase	66.386	6.2932	1.8	1	1	1	1.076	1.274	1.028	0.964	0.801	0.965	0.808	0.077558
Peaxi162Scf00714g00017.1	Pathogenesis-related thaumatin superfamily protein	27.175	39.179	22.3	3	10	3	1.088	1.031	1.757	0.763	0.952	0.668	0.615	0.078157
Peaxi162Scf00304g00091.1	glutamate dehydrogenase 2	46.87	28.607	9.3	4	10	1	0.938	1.147	1.867	0.805	0.726	0.797	0.589	0.078198
Peaxi162Scf00320g00717.1	ribophorin II (RPN2) family protein	74.33	82.043	13.3	8	24	8	0.929	0.948	0.752	1.096	0.986	1.25	1.267	0.07824
Peaxi162Scf00069g00611.1	sorting nexin 1	46.041	38.627	15.3	6	7	6	0.986	0.915	0.941	0.978	1.07	1.124	1.116	0.078301
Peaxi162Scf00159g01111.1	MLP-like protein 43	16.725	9.1688	7.5	1	3	1	0.57	0.559	0.876	0.843	1.187	1.808	1.914	0.078365
Peaxi162Scf00341g00821.1	Cytochrome b-c1 complex subunit 7	14.548	33.887	26	3	17	1	1.037	1.071	1.67	0.91	0.857	0.738	0.663	0.078382
Peaxi162Scf00493g00221.1	Glycosyl hydrolase family protein	68.221	25.638	6.1	4	10	4	1.177	0.969	1.198	0.923	0.833	0.985	0.82	0.078416
Peaxi162Scf00096g01719.1	Branched-chain-amino-acid aminotransferase 6	34.087	56.413	28.5	7	12	7	0.8	0.813	0.778	0.948	1.189	1.395	1.477	0.078705
Peaxi162Scf00069g01214.1	Eukaryotic translation initiation factor 3 subunit E	36.382	29.069	12.3	3	9	3	0.884	0.942	0.695	1.119	0.967	1.306	1.345	0.078956
Peaxi162Scf00052g00326.1	Protein of unknown function (DUF760)	41.301	62.347	26.8	7	12	7	0.935	0.991	0.811	1.11	1.113	1.105	1.216	0.079136
Peaxi162Scf00045g01233.1	Pectinacetylesterase family protein	118.56	37.384	5.4	5	9	5	1.164	1.152	1.16	0.767	1.025	0.834	0.755	0.079139
Peaxi162Scf00038g02342.1	alanine aminotransferase 2	60.396	42.103	31.7	14	37	5	0.651	0.654	0.981	1.523	1.394	0.89	1.665	0.079159
Peaxi162Scf00397g00427.1	Carbonyl reductase [NADPH] 1	79.04	42.472	12	5	8	5	1.102	1.137	1.048	0.988	0.976	0.785	0.836	0.079185
Peaxi162Scf00301g00317.1	ATP-dependent Clp protease proteolytic subunit	35.027	98.936	21.9	5	25	5	0.971	0.999	0.861	1.158	1.05	1.032	1.144	0.079362
Peaxi162Scf00284g00131.1	alpha-soluble NSF attachment protein 2	32.514	39.135	23.2	5	9	3	0.871	0.958	0.801	0.958	1.067	1.243	1.243	0.079477
Peaxi162Scf00263g00321.1	serine carboxypeptidase-like 42	52.544	7.2153	1.9	1	2	1	1.031	0.75	0.903	1.194	1.143	1.039	1.258	0.079562
Peaxi162Scf00069g01513.1	proton pump interactor 1	70.523	68.577	15.2	9	15	9	0.837	0.885	0.981	0.963	1.092	1.197	1.203	0.079576
Peaxi162Scf01969g00022.1	2-succinylbenzoate--CoA ligase	56.185	18.31	5.2	3	6	3	1.389	1.279	1.217	1.186	0.622	0.576	0.614	0.079801
Peaxi162Scf00519g00212.1	Ubiquitin carboxyl-terminal hydrolase 12	128.93	18.313	6	7	9	2	0.975	0.919	0.845	0.966	1.105	1.191	1.191	0.079844
Peaxi162Scf00016g02841.1	Zinc finger protein-like 1 homolog	34.92	11.347	7.5	2	2	2	0.749	1.058	0.651	1.06	1.12	1.3	1.416	0.080084
Peaxi162Scf00802g00025.1	Acetyl-CoA acetyltransferase	41.262	101.35	29.2	7	22	7	0.979	1.082	1.415	0.874	0.817	0.931	0.754	0.080161
Peaxi162Scf00486g01025.1	Unknown protein	22.273	44.772	28.9	5	13	5	1.034	1.064	1.518	0.865	0.946	0.821	0.728	0.080201
Peaxi162Scf00660g00120.1	Dihydrolipoyllysine-residue succinyltransferase component of 2-oxoglutarate dehydrogenase complex	48.713	119.03	27.8	12	41	10	1.104	1.051	1.466	0.863	0.834	0.838	0.7	0.080204
Peaxi162Scf00864g00009.1	NADH dehydrogenase subunit 7	60.737	12.144	3.2	2	3	2	0.852	1.03	0.617	1.339	1.109	1.126	1.43	0.080281
Peaxi162Scf00016g01935.1	Methylcrotonoyl-CoA carboxylase beta chain, mitochondrial	61.728	19.126	6.2	3	3	3	1.015	0.966	0.868	1.03	1.069	1.087	1.118	0.080485
Peaxi162Scf00611g00017.1	Hematological and neurological expressed 1-like protein	33.243	28.675	15.3	3	3	3	1.021	1.082	1.114	0.926	0.911	1.039	0.894	0.080717
Peaxi162Scf00698g00417.1	14 kDa zinc-binding protein	19.291	41.545	23.7	4	11	4	1.036	1.006	1.166	0.927	0.962	0.977	0.893	0.080777
Peaxi162Scf00314g00023.1	uvrB/uvrC motif-containing protein	42.624	35.239	9.4	3	6	3	1.17	1.102	1.077	1.065	0.954	0.86	0.86	0.080898
Peaxi162Scf00540g00422.1	Cyclophilin-like peptidyl-prolyl cis-trans isomerase family protein	25.257	21.327	18.7	5	25	3	1.066	1.056	1.303	0.912	0.906	0.902	0.794	0.081324
Peaxi162Scf00047g00132.1	glycine-rich RNA-binding protein 2	14.984	55.879	37.5	4	13	4	0.754	0.819	0.91	0.97	1.036	1.462	1.397	0.081557
Peaxi162Scf00376g00128.1	ARM repeat superfamily protein	91.396	38.527	6.2	4	5	4	0.935	0.988	0.742	1.161	1.008	1.18	1.257	0.081825
Peaxi162Scf00207g00645.1	methyl-CPG-binding domain 10	34.508	26.395	12.8	3	8	3	1.058	1.086	1.243	0.874	0.802	1.055	0.806	0.082359
Peaxi162Scf00640g00018.1	Coatomer, alpha subunit	136.93	46.585	18.6	20	44	5	0.835	0.958	0.684	0.978	1.077	1.374	1.384	0.082543
Peaxi162Scf00045g01947.1	glutathione peroxidase 7	22.199	43.956	30.7	6	33	5	1.103	1.014	1.583	0.94	0.877	0.761	0.697	0.08258
Peaxi162Scf00451g00429.1	T4P13.26 protein isoform 1	49.236	43.795	11.1	4	9	4	1.036	0.924	0.845	1.146	1.104	1.022	1.166	0.082796
Peaxi162Scf00074g00140.1	alcohol dehydrogenase 1	42.089	26.792	8	3	3	3	0.88	0.909	0.721	1.046	0.98	1.407	1.368	0.082862
Peaxi162Scf00493g00312.1	Aspartate carbamoyltransferase	45.279	48.219	18.3	7	14	7	1.024	0.934	0.775	1.06	1.099	1.141	1.207	0.083015
Peaxi162Scf00211g01734.1	Peroxiredoxin-2	25.949	103.36	36.4	6	52	4	1.057	1.005	1.628	0.893	0.83	0.789	0.681	0.083065
Peaxi162Scf00235g00727.1	Trigger factor	59.556	323.31	45.5	23	129	23	0.831	0.853	1.029	1.019	1.063	1.215	1.215	0.083298
Peaxi162Scf00553g00013.1	ATP synthase subunit alpha, chloroplastic	20.865	35.202	15.4	3	24	2	1.334	1.355	0.892	0.907	0.854	0.761	0.704	0.083465
Peaxi162Scf00558g00217.1	Acyl-protein thioesterase 1	23.467	20.928	6.9	1	2	1	1.011	0.958	0.965	1.041	1.003	1.081	1.065	0.083543
Peaxi162Scf00209g00324.1	Mitochondrial outer membrane protein porin 1	29.482	40.107	25.4	6	21	3	1.047	1.049	1.324	0.979	0.845	0.948	0.811	0.083737
Peaxi162Scf00879g00020.1	Secretory carrier-associated membrane protein 4	29.848	17.904	5.7	2	3	2	0.883	0.926	0.978	0.968	1.091	1.178	1.161	0.083778
Peaxi162Scf00502g00825.1	S-adenosyl-L-methionine-dependent methyltransferases superfamily protein	29.746	20.657	10	3	5	3	1.335	1.127	1.035	1.046	0.864	0.759	0.763	0.084096
Peaxi162Scf00558g00111.1	Dehydrogenase/reductase SDR family member 4	27.006	13.861	7.5	2	3	2	1.114	1.04	1.582	0.618	0.87	0.956	0.654	0.08444
Peaxi162Scf00423g00610.1	Protein transport protein SEC23	85.167	24.149	4.4	3	9	3	0.961	0.969	0.731	1.066	1.068	1.159	1.238	0.084461
Peaxi162Scf00140g01337.1	60S ribosomal protein L19-1	24.923	38.827	30.4	4	9	2	1.005	0.621	0.755	1.037	1.057	1.463	1.494	0.084623
Peaxi162Scf00710g00528.1	Pectin lyase-like superfamily protein	55.985	6.0273	1.4	1	2	1	1.09	1.09	1.61	1.045	0.777	0.67	0.658	0.085379
Peaxi162Scf00394g00813.1	Major facilitator superfamily protein	57.061	20.666	5.4	3	6	3	0.957	0.935	0.702	1.049	1.053	1.266	1.298	0.085475
Peaxi162Scf00332g00632.1	Chaperone protein DnaJ	51.63	49.506	11.1	6	17	6	1.005	0.975	0.88	1.034	1.11	1.033	1.111	0.085497
Peaxi162Scf00529g00710.1	conserved hypothetical protein	34.228	36.371	13.2	4	9	4	0.948	0.948	0.701	1.294	1.135	1.003	1.322	0.085558
Peaxi162Scf00943g00418.1	serine hydroxymethyltransferase 2	55.27	217.56	37.7	16	127	9	1.051	1.125	1.115	1.048	0.926	0.819	0.849	0.08572
Peaxi162Scf01178g00016.1	alpha/beta-Hydrolases superfamily protein	36.639	13.631	4.9	1	2	1	0.807	1.002	0.64	0.977	1.353	1.164	1.427	0.085739
Peaxi162Scf00129g01425.1	Protein of unknown function (DUF1421)	43.996	8.8211	2.5	1	2	1	1.066	1.054	1.416	0.733	0.991	0.898	0.742	0.086162
Peaxi162Scf00404g00021.1	Zeta-carotene desaturase, chloroplastic/chromoplastic	64.417	88.3	17.9	9	18	9	0.865	0.919	0.616	1.148	1.17	1.205	1.468	0.086242
Peaxi162Scf01097g00110.1	Electron transfer flavoprotein subunit alpha, mitochondrial	37.301	14.916	5	2	3	2	0.975	1.124	1.509	0.924	0.893	0.79	0.723	0.086399
Peaxi162Scf00096g00086.1	RNA-binding family protein	14.066	13.881	20	2	3	2	1.04	1.023	1.235	0.89	0.949	0.986	0.857	0.086579
Peaxi162Scf00286g00445.1	metacaspase 4	45.48	17.85	6.7	3	7	3	0.992	1.131	1.181	0.844	0.957	1	0.848	0.086705
Peaxi162Scf00468g00213.1	Unknown protein	9.3384	22.921	23.5	2	5	2	0.946	0.949	0.642	1.15	1.039	1.245	1.354	0.086777
Peaxi162Scf00411g00817.1	Sarcoplasmic/endoplasmic reticulum calcium ATPase 3	115.98	30.661	4.8	5	7	5	0.963	0.933	0.778	1.069	0.983	1.174	1.206	0.087102
Peaxi162Scf00975g00130.1	13 kDa ribonucleoprotein-associated protein	13.407	6.8209	5.7	1	4	1	0.725	0.778	0.926	1.07	0.944	1.513	1.452	0.087179
Peaxi162Scf01328g00009.1	Peroxidase superfamily protein	40.427	172.09	22.2	7	43	5	1.114	0.948	1.895	0.765	0.868	0.675	0.583	0.087444
Peaxi162Scf00149g00610.1	Glutathione S-transferase family protein	41.344	66.829	19.9	6	14	6	1.206	1.245	0.926	0.869	0.945	0.876	0.797	0.087481
Peaxi162Scf00498g00315.1	Carbamoyl-phosphate synthase small chain	42.041	44.55	18.8	6	23	4	0.854	0.93	0.61	1.176	1.152	1.218	1.481	0.087818
Peaxi162Scf00160g00022.1	cysteine proteinase1	50.82	88.321	12.3	4	24	3	1.065	1.027	1.416	0.919	0.964	0.803	0.766	0.087824
Peaxi162Scf00670g00346.1	plastid transcriptionally active 12	60.284	46.093	11.3	5	10	5	0.801	0.944	0.971	1.045	1.005	1.193	1.194	0.088095
Peaxi162Scf00402g00084.1	Calcium-binding EF-hand family protein	15.363	142.41	55	7	37	7	1.037	1.018	1.528	0.866	0.914	0.811	0.723	0.088178
Peaxi162Scf00176g01415.1	Vacuolar protein-sorting-associated protein 33 homolog	66.222	7.3526	2.2	1	1	1	0.904	0.916	0.916	0.974	1.136	1.167	1.198	0.088224
Peaxi162Scf00171g00927.1	50S ribosomal protein L29, chloroplastic	18.774	54.701	25.9	6	27	6	0.543	0.953	0.747	0.947	1.502	1.126	1.594	0.08832
Peaxi162Scf00030g10015.1	Eukaryotic aspartyl protease family protein	50.602	22.25	5.7	2	3	2	0.97	0.877	0.826	1.011	1.012	1.291	1.24	0.088518
Peaxi162Scf00226g00416.1	Protein kinase superfamily protein	77.327	12.344	2.5	2	4	2	1.194	1.066	1.065	1.064	0.864	0.887	0.847	0.088742
Peaxi162Scf00207g01445.1	Subtilase family protein	81.238	110.75	18.7	11	46	11	1.087	1.063	1.497	0.864	0.852	0.826	0.697	0.088762
Peaxi162Scf00128g01626.1	Delta(3,5)-Delta(2,4)-dienoyl-CoA isomerase, mitochondrial	29.753	42.587	14.9	4	11	4	1.104	1.038	1.461	0.86	0.862	0.839	0.711	0.088823
Peaxi162Scf00347g00020.1	Cyclophilin-like peptidyl-prolyl cis-trans isomerase family protein	32.728	85.428	29.1	7	18	7	1.071	1.065	1.56	0.848	1.001	0.697	0.689	0.088824
Peaxi162Scf00484g00213.1	Lon protease homolog, mitochondrial	62.272	31.027	11	4	6	2	0.892	1.007	0.674	1.246	1.019	1.162	1.332	0.088881
Peaxi162Scf00423g00512.1	serine hydroxymethyltransferase 4	51.903	146.37	19.1	9	54	9	0.881	0.94	0.774	0.95	1.075	1.31	1.285	0.088897
Peaxi162Scf00053g00199.1	metallopeptidase M24 family protein	33.33	10.228	14.8	4	16	1	1.141	1.056	1.082	1.035	0.841	0.967	0.867	0.089043
Peaxi162Scf00157g00039.1	AP-2 complex subunit alpha-1	113.29	9.9621	1.6	1	1	1	0.993	0.871	0.57	1.213	1.051	1.263	1.449	0.089143
Peaxi162Scf00479g00065.1	---	6.6585	19.802	71.2	4	12	2	0.849	0.851	0.864	1.373	1.151	0.981	1.367	0.089282
Peaxi162Scf00007g02516.1	Protein THYLAKOID FORMATION1, chloroplastic	38.62	83.782	18.4	6	33	6	0.951	0.968	0.754	1.077	1.269	1.019	1.259	0.089442
Peaxi162Scf00207g00840.1	N-alpha-acetyltransferase 16, NatA auxiliary subunit	103	17.883	5.7	5	8	2	0.853	0.984	0.712	1.042	1.015	1.345	1.335	0.089741
Peaxi162Scf00569g00415.1	general regulatory factor 2	29.14	304.6	63	16	100	9	0.945	0.95	0.659	1.06	1.078	1.253	1.328	0.089778
Peaxi162Scf00067g02524.1	tetratricopeptide repeat (TPR)-containing protein	49.049	75.296	11.6	4	9	4	0.977	0.939	0.938	1.118	1.163	0.969	1.139	0.089782
Peaxi162Scf00186g01211.1	Pyruvate kinase family protein	54.306	95.126	30.7	13	34	11	1.055	1.036	1.102	1.035	0.931	0.985	0.924	0.089915
Peaxi162Scf00420g00847.1	Mitochondrial phosphate carrier protein 3, mitochondrial	38.448	45.356	11.1	5	22	4	0.943	0.961	0.602	1.294	1.064	1.177	1.411	0.089918
Peaxi162Scf01667g00005.1	Bifunctional inhibitor/lipid-transfer protein/seed storage 2S albumin superfamily protein	30.831	6.8735	3	1	4	1	1.211	1.076	1.422	0.566	1.045	0.841	0.661	0.08992
Peaxi162Scf00595g00310.1	RNA-binding protein 45A	40.479	6.1164	4.4	2	3	1	0.798	0.8	1.074	1.048	1.106	1.209	1.259	0.090004
Peaxi162Scf12724g00012.1	Isocitrate dehydrogenase [NAD] subunit 2, mitochondrial	39.503	23.216	28.1	8	35	1	1.073	1.127	0.987	0.991	0.945	0.969	0.912	0.090258
Peaxi162Scf00357g00065.1	ADP-ribosylation factor 1	20.621	87.532	20.4	3	22	3	0.953	0.941	0.641	1.173	1.014	1.339	1.391	0.09046
Peaxi162Scf00089g01127.1	31-kDa RNA binding protein	33.17	232.02	30.2	8	74	8	1.061	1.028	1.344	0.991	0.918	0.869	0.809	0.090705
Peaxi162Scf00276g01016.1	FRIGIDA-like protein	49.959	9.9721	2.6	1	3	1	0.526	0.996	0.602	0.864	1.35	1.505	1.751	0.090838
Peaxi162Scf00003g04210.1	Mitochondrial import inner membrane translocase subunit Tim17/Tim22/Tim23 family protein	16.851	8.357	6.9	1	4	1	0.983	0.951	0.676	1.109	1.197	1.082	1.298	0.090963
Peaxi162Scf00516g00518.1	Cysteine proteinase inhibitor 6	28.381	109.73	44.8	8	26	8	1.064	1.112	1.995	0.713	0.681	0.738	0.511	0.091141
Peaxi162Scf00016g00522.1	Diaminopimelate decarboxylase	92.376	6.6227	7.4	3	9	1	0.853	0.99	0.967	1.066	1.089	1.082	1.152	0.091424
Peaxi162Scf00000g00271.1	Ras-related protein Rab-11A	28.701	54.733	26.6	7	16	3	0.92	0.948	0.787	1.051	0.961	1.186	1.205	0.091461
Peaxi162Scf01305g00002.1	Peptide methionine sulfoxide reductase	28.753	33.838	16	4	25	4	1.024	1.066	1.62	0.868	0.929	0.789	0.697	0.091538
Peaxi162Scf00762g00111.1	myosin 1	176.62	14.217	1.3	2	2	2	1.008	0.957	0.857	1.005	1.074	1.123	1.135	0.091564
Peaxi162Scf00015g01122.1	Very-long-chain enoyl-CoA reductase	37.455	14.165	5.6	2	4	2	0.981	0.965	0.7	1.12	1.075	1.155	1.266	0.091642
Peaxi162Scf01211g00143.1	Proteasome subunit alpha type-5	26.068	58.305	55.7	10	47	1	1.095	1.024	1.623	0.727	0.696	1.027	0.655	0.091765
Peaxi162Scf00643g00323.1	Spliceosome RNA helicase DDX39B	46.747	94.478	25.6	9	18	3	0.964	0.917	0.749	1.189	0.95	1.234	1.283	0.091804
Peaxi162Scf01073g00115.1	Polyadenylate-binding protein 8	71.961	237.31	36.7	16	43	12	0.846	0.873	1.016	1.006	1.046	1.213	1.194	0.092056
Peaxi162Scf00700g00071.1	Protein transport protein SEC13	32.543	10.31	12.6	3	5	1	1.083	0.995	1.265	0.959	0.869	0.972	0.838	0.092099
Peaxi162Scf00322g01111.1	evolutionarily conserved C-terminal region 5	64.486	15.027	3.6	2	2	2	1.086	1.006	1.264	0.845	0.902	1.02	0.824	0.092175
Peaxi162Scf00345g00023.1	Importin-alpha re-exporter	109.55	15.123	2.1	2	4	2	0.866	0.929	0.569	0.988	1.12	1.425	1.495	0.092183
Peaxi162Scf00045g00533.1	S-adenosyl-L-methionine-dependent methyltransferases superfamily protein	67.907	29.824	6.6	4	10	2	0.959	0.947	0.673	1.023	1.129	1.232	1.312	0.092285
Peaxi162Scf01044g00110.1	3-isopropylmalate dehydratase large subunit	43.749	7.0235	6	2	7	1	1.339	1.041	1.17	1.071	0.71	0.854	0.742	0.092396
Peaxi162Scf00815g00117.1	SPFH/Band 7/PHB domain-containing membrane-associated protein family	44.613	8.4039	7.9	3	10	1	1.095	1.031	1.136	1.041	0.869	0.958	0.879	0.092536
Peaxi162Scf00585g00318.1	Mechanosensitive ion channel protein	51.349	25.261	9.2	4	6	4	0.962	0.999	0.792	1.083	1.029	1.146	1.183	0.092536
Peaxi162Scf01042g00111.1	Serine/threonine-protein phosphatase PP2A catalytic subunit	35.768	85.029	35.5	8	20	3	1.012	0.865	0.695	0.988	1.155	1.247	1.318	0.092595
Peaxi162Scf00225g00527.1	Mitochondrial import inner membrane translocase subunit TIM44-2	53.062	24.103	6.1	3	4	3	0.933	0.919	1.011	1.119	0.982	1.104	1.119	0.092781
Peaxi162Scf00452g00331.1	Phosphoglycerate kinase family protein	42.389	189.37	48.6	15	113	12	1.056	1.036	1.038	1.027	0.949	0.996	0.95	0.092785
Peaxi162Scf00030g00133.1	EXORDIUM like 2	33.075	15.723	4.5	1	3	1	1.201	0.988	1.11	0.951	1.003	0.877	0.858	0.092855
Peaxi162Scf01421g00011.1	polyribonucleotide nucleotidyltransferase, putative	30.15	36.177	16.8	5	11	5	0.807	0.873	1.067	1.074	1.159	1.072	1.203	0.092862
Peaxi162Scf00004g00378.1	Saccharopine dehydrogenase isoform 2	40.511	28.517	8.6	3	6	3	1.275	1.251	0.937	0.915	0.962	0.782	0.768	0.092877
Peaxi162Scf00580g00028.1	high mobility group B3	19.942	13.16	12.3	2	2	2	1.072	1.406	1.001	0.752	0.975	0.883	0.75	0.093022
Peaxi162Scf00293g00510.1	Cystathionine beta-synthase (CBS) family protein	22.621	81.579	41.5	8	47	8	1.087	1.049	1.594	0.825	0.813	0.795	0.652	0.093195
Peaxi162Scf00140g10025.1	Ribosomal protein L31	15.494	47.276	33.3	4	22	4	0.877	0.967	0.968	1.018	1.214	1.026	1.159	0.093465
Peaxi162Scf00211g00089.1	Coatomer, beta subunit	105.66	124.05	17	12	17	7	0.869	0.936	0.608	0.987	1.093	1.429	1.454	0.093561
Peaxi162Scf00281g00003.1	Eukaryotic aspartyl protease family protein	46.261	18.329	5.3	2	6	2	0.883	0.877	1.023	1.006	1.079	1.257	1.201	0.093683
Peaxi162Scf00315g00029.1	Serine/threonine-protein phosphatase 2A catalytic subunit A	34.927	25.138	19	6	9	4	0.979	0.968	0.8	0.997	1.109	1.135	1.18	0.093684
Peaxi162Scf00111g01220.1	Chalcone-flavanone isomerase family protein	30.451	34.025	14.8	3	7	3	0.985	0.87	0.908	1.105	0.956	1.073	1.134	0.093739
Peaxi162Scf00020g00728.1	Unknown protein	31.525	81.545	27.7	8	28	6	1.047	1.018	1.31	0.953	0.952	0.897	0.83	0.093976
Peaxi162Scf00226g00320.1	HSP20-like chaperones superfamily protein	20.674	16.493	15.6	3	3	3	1.081	1.001	1.367	0.884	0.827	0.995	0.785	0.094061
Peaxi162Scf00171g01025.1	Mitochondrial phosphate carrier protein 3, mitochondrial	38.888	18.064	9.6	4	9	3	1.157	1.072	1.03	1.05	0.914	0.901	0.879	0.094201
Peaxi162Scf00017g00315.1	CUGBP Elav-like family member 5	43.991	12.636	5.6	2	4	2	0.709	0.726	0.918	0.839	1.345	1.438	1.539	0.094616
Peaxi162Scf00658g00314.1	delta 1-pyrroline-5-carboxylate synthase 2	76.435	130.52	21	15	42	11	0.949	1.012	0.975	1.102	1.08	0.996	1.082	0.094925
Peaxi162Scf00310g00416.1	Replication factor C subunit 4	37.645	6.911	2.9	1	2	1	0.899	0.93	0.623	0.981	1.111	1.376	1.414	0.095056
Peaxi162Scf00616g00312.1	Trans-2-enoyl-CoA reductase, mitochondrial	32.1	16.278	8.5	2	3	2	0.955	0.956	0.705	1.061	1.041	1.255	1.283	0.095083
Peaxi162Scf00069g01737.1	30S rib S20, putative [Ricinus communis]	19.711	25.789	13.3	2	9	2	0.672	0.864	0.659	0.931	1.805	1.001	1.703	0.095403
Peaxi162Scf00120g00723.1	Phosphoribosylaminoimidazole carboxylase	68.48	11.031	2.4	2	3	2	0.901	0.986	0.903	1.073	0.969	1.192	1.159	0.095602
Peaxi162Scf03271g00016.1	Plant basic secretory protein (BSP) family protein	35.668	88.507	29.8	10	20	8	0.925	1.307	1.154	0.816	0.888	0.944	0.782	0.095961
Peaxi162Scf00089g00936.1	MA3 domain-containing protein	160.61	116.34	16.3	14	23	14	1.06	0.919	0.808	1.061	1.1	1.145	1.186	0.096157
Peaxi162Scf01029g00046.1	Lycopene beta cyclase, chloroplastic	56.387	14.823	5.2	2	5	2	0.904	0.904	0.572	0.937	1.285	1.306	1.482	0.096583
Peaxi162Scf00769g00028.1	Unknown protein	18.328	7.1139	6.1	1	2	1	1.241	0.947	1.276	0.772	0.917	0.981	0.771	0.097055
Peaxi162Scf00732g00133.1	Protein of unknown function (DUF3411)	51.812	11.743	2.5	1	3	1	0.83	1.019	0.682	1.203	0.959	1.283	1.361	0.097337
Peaxi162Scf00098g00116.1	7-dehydrocholesterol reductase	49.547	15.992	4.6	2	2	2	0.814	0.984	0.777	0.952	1.082	1.341	1.311	0.097425
Peaxi162Scf00362g00641.1	Heavy metal transport/detoxification superfamily protein	16.346	18.675	21.5	3	4	3	1.177	1.112	1.115	0.826	0.758	1.105	0.79	0.097622
Peaxi162Scf00095g00720.1	glutamine synthetase 2	47.427	256.05	40	16	155	14	1.103	0.977	1.324	0.972	0.927	0.806	0.795	0.097984
Peaxi162Scf00123g01116.1	adenosine kinase 2	33.25	134.9	33.6	7	33	7	0.987	0.899	0.89	0.971	1.077	1.227	1.18	0.098061
Peaxi162Scf00074g01325.1	V-type proton ATPase subunit E	26.374	108.19	43.3	10	36	3	1.035	1.031	1.39	0.907	0.969	0.858	0.791	0.098281
Peaxi162Scf00126g00525.1	DEAD-box ATP-dependent RNA helicase 50	19.961	8.5288	6.7	1	1	1	0.686	0.877	1.01	1.005	1.113	1.303	1.33	0.098485
Peaxi162Scf00389g00935.1	Elongation factor 1-alpha	93.171	45.795	27.5	13	83	3	0.802	0.806	0.971	0.947	1.073	1.351	1.307	0.09852
Peaxi162Scf00299g00546.1	RNA-binding KH domain-containing protein	64.895	11.362	3	2	2	2	0.575	0.697	1.073	1.321	0.955	1.397	1.566	0.098601
Peaxi162Scf00175g00523.1	cytochrome B5 isoform A	11.532	37.824	42.3	2	7	2	0.911	0.952	0.842	0.957	1.009	1.148	1.151	0.098619
Peaxi162Scf00016g01734.1	nitrite reductase	63.145	170.79	19.4	11	48	10	1.198	1.211	0.937	0.927	0.961	0.845	0.817	0.09922
Peaxi162Scf00847g00008.1	ABC transporter B family member 1	144.14	37.988	4.3	4	4	4	0.752	1.016	0.606	1.178	0.943	1.43	1.496	0.099241
Peaxi162Scf00282g00419.1	Sec-independent protein translocase protein TATA, chloroplastic	15.835	7.9562	15.4	3	11	1	1.003	0.977	0.747	1.061	1.13	1.135	1.22	0.099244
Peaxi162Scf00705g00028.1	Mitochondrial dicarboxylate carrier	31.753	96.567	33	9	33	4	0.96	0.975	0.786	1.282	0.987	1.122	1.246	0.099419
Peaxi162Scf00095g00920.1	alpha/beta-Hydrolases superfamily protein	25.801	13.848	10.9	2	3	2	1.046	1.834	0.962	0.915	0.697	0.7	0.602	0.099742
Peaxi162Scf00159g00112.1	Nicotinate-nucleotide pyrophosphorylase [carboxylating]	38.03	65.229	16.2	5	13	5	0.93	0.962	0.776	0.947	1.196	1.148	1.234	0.100035
Peaxi162Scf00130g00828.1	S-formylglutathione hydrolase YeiG	30.465	166.19	41.7	10	36	10	1.152	1.095	0.979	1.001	0.942	0.935	0.892	0.10004
Peaxi162Scf00110g00819.1	Cytochrome P450 superfamily protein	59.371	28.777	8.6	4	9	4	0.97	1.005	0.764	1.086	1.063	1.133	1.198	0.100162
Peaxi162Scf00546g00223.1	Aldehyde dehydrogenase family 2 member C4	177.2	124.57	14.7	11	33	11	1.013	1.043	1.194	0.94	0.998	0.954	0.89	0.100302
Peaxi162Scf00119g00624.1	glutathione peroxidase 6	30.236	94.4	32.8	6	39	3	1.086	1.087	1.705	0.784	0.847	0.803	0.628	0.100337
Peaxi162Scf00034g00413.1	AMP-dependent synthetase and ligase family protein	59.9	23.336	7	3	7	3	0.786	0.966	0.741	0.924	1.094	1.393	1.368	0.100439
Peaxi162Scf00016g00826.1	Adenylyl cyclase-associated protein	46.882	9.8782	4.3	2	8	1	0.832	0.954	1.035	1.07	1.05	1.115	1.147	0.10054
Peaxi162Scf00876g00219.1	60S ribosomal protein L7-3	28.866	149.76	41.1	13	63	4	0.833	0.915	0.657	0.933	1.03	1.37	1.386	0.1007
Peaxi162Scf00074g00132.1	Granule-bound starch synthase 1, chloroplastic/amyloplastic	65.043	108.79	21.2	11	31	11	1.953	1.59	0.787	0.55	0.62	0.632	0.416	0.100856
Peaxi162Scf00242g00913.1	Kinase-related protein of unknown function (DUF1296)	87.266	30.269	5.6	4	8	4	0.79	0.99	0.91	0.954	1.21	1.149	1.232	0.100885
Peaxi162Scf00575g00006.1	30S ribosomal protein S14, chloroplastic	8.3986	16.786	31.1	2	4	2	0.94	0.999	0.685	1.234	1.092	1.063	1.292	0.100897
Peaxi162Scf00842g00214.1	PsbP domain-containing protein 2, chloroplastic	23.979	11.17	5.5	1	1	1	1.072	1.033	1.364	1.028	0.893	0.809	0.787	0.100998
Peaxi162Scf00002g04713.1	---	27.721	39.881	42.1	9	22	2	1.28	1.206	0.928	0.904	0.813	0.964	0.785	0.101039
Peaxi162Scf00126g01412.1	Dihydrolipoyl dehydrogenase 1, mitochondrial	53.286	323.31	43	15	136	10	1.094	1.055	1.291	1.054	0.92	0.784	0.802	0.10112
Peaxi162Scf00650g00232.1	Adenylosuccinate synthetase, chloroplastic	53.549	40.102	21.3	9	29	5	0.936	1.005	0.911	1.136	1.001	1.026	1.109	0.101504
Peaxi162Scf00198g00069.1	60 kDa chaperonin 2	67.789	14.051	3.8	2	3	2	0.862	0.924	0.906	1.163	1.29	0.92	1.253	0.101643
Peaxi162Scf00311g00045.1	Transitional endoplasmic reticulum ATPase	89.468	323.31	38.7	30	95	3	0.991	0.761	0.827	1.062	1.41	0.981	1.339	0.101723
Peaxi162Scf00051g01111.1	Protein disulfide-isomerase	55.191	27.127	34.3	16	83	4	1.04	1.054	1.448	0.81	0.784	1.034	0.742	0.101759
Peaxi162Scf00332g00763.1	terpene synthase 10	41.572	6.8148	8.1	2	2	1	0.741	0.859	0.985	1.451	1.048	1.011	1.358	0.101781
Peaxi162Scf00186g00119.1	IQ-domain 32	80.759	11.591	2.4	2	2	2	1.097	1.043	1.174	1.074	0.9	0.869	0.858	0.101825
Peaxi162Scf00274g00004.1	Eukaryotic translation initiation factor 5A-1, PheIF5A-1	18.61	27.222	29.8	6	44	3	0.796	0.827	1.067	1.018	1.142	1.133	1.224	0.102061
Peaxi162Scf01553g00114.1	ubiquitin-conjugating enzyme 28	16.538	12.225	7.4	1	8	1	0.997	0.945	0.808	0.983	1.109	1.182	1.191	0.102242
Peaxi162Scf00011g02118.1	Lycopene beta/epsilon cyclase protein isoform 2	67.059	23.693	6.8	3	5	3	1.189	1.277	1.005	1.067	0.833	0.698	0.748	0.102323
Peaxi162Scf00818g00123.1	cofactor assembly of complex C	12.203	74.294	27.5	2	2	2	1.067	0.859	0.821	1.03	1.122	1.12	1.191	0.102441
Peaxi162Scf00064g00526.1	Proteasome subunit alpha type-1-A	29.618	61.339	20.5	5	15	5	1.052	1.038	1.105	0.904	0.938	1.048	0.905	0.102442
Peaxi162Scf00592g00451.1	Protein transport protein SEC23	82.908	11.11	2.3	2	2	2	0.987	0.972	0.809	1.157	0.991	1.118	1.18	0.102575
Peaxi162Scf00015g00335.1	MAR-binding filament-like protein 1-1	83.214	320.43	38	27	87	27	0.884	0.927	1.026	1.067	1.081	1.067	1.133	0.102576
Peaxi162Scf00420g00016.1	Pentatricopeptide repeat (PPR) superfamily protein	45.887	40.506	16.3	5	8	5	0.985	0.988	0.803	1.105	1.009	1.206	1.196	0.102619
Peaxi162Scf00207g01549.1	26S protease regulatory subunit 7 homolog A	47.527	162.04	42.8	16	37	16	0.922	0.942	0.927	0.994	1.047	1.167	1.149	0.102838
Peaxi162Scf00740g00002.1	Pentatricopeptide repeat-containing protein	56.813	41.208	5.9	3	6	3	1.033	0.928	0.837	1.114	1.007	1.104	1.153	0.10322
Peaxi162Scf00362g01152.1	Amidophosphoribosyltransferase	52.143	67.903	18.6	9	21	9	0.995	0.949	0.759	1.183	1.102	1.006	1.218	0.103255
Peaxi162Scf06207g00001.1	cinnamyl alcohol dehydrogenase 3 [Populus tomentosa]	9.1284	7.4163	17.4	1	2	1	1.026	0.842	0.826	1.044	1.006	1.255	1.227	0.103538
Peaxi162Scf01160g00142.1	invertase inhibitor [Solanum tuberosum]	18.087	18.067	16.8	2	2	2	1.07	1.074	1.964	0.752	0.737	0.719	0.537	0.103717
Peaxi162Scf01024g00121.1	Leukotriene A-4 hydrolase homolog	68.611	50.808	11.3	6	12	5	1.005	0.974	0.799	1.072	1.037	1.15	1.173	0.103718
Peaxi162Scf00231g00424.1	Peroxiredoxin-2B	17.415	122.96	47.5	7	56	7	1.012	1.017	1.5	0.929	0.865	0.819	0.74	0.103735
Peaxi162Scf00763g00325.1	Glyceraldehyde-3-phosphate dehydrogenase, cytosolic	31.561	207.88	51	12	90	4	1.034	1.008	1.156	0.941	0.984	0.983	0.909	0.10396
Peaxi162Scf00120g00088.1	Ubiquitin carboxyl-terminal hydrolase 12	134.94	14.748	6.2	7	12	2	0.893	0.892	0.65	0.88	1.28	1.32	1.429	0.104164
Peaxi162Scf00063g00410.1	---	17.961	79.9	22.3	4	10	4	1.141	1.054	1.009	1.026	0.94	0.941	0.907	0.104257
Peaxi162Scf00016g00062.1	Glucose-1-phosphate adenylyltransferase large subunit 1	58.897	14.831	4.9	3	4	2	1.176	1.184	0.955	0.953	0.848	0.977	0.838	0.104301
Peaxi162Scf01713g00016.1	Magnesium-chelatase subunit ChlI homolog	81.601	45.278	8.6	6	11	6	1.095	1.209	1.056	0.757	0.853	1.077	0.8	0.104355
Peaxi162Scf00130g00071.1	UDP-Glycosyltransferase superfamily protein	52.947	91.318	19	10	26	5	0.974	0.975	0.815	0.989	1.083	1.154	1.167	0.104381
Peaxi162Scf00418g00113.1	Peroxiredoxin Q, chloroplastic	23.474	78.762	34.1	8	32	6	1.04	1.105	1.695	0.901	0.942	0.573	0.629	0.104502
Peaxi162Scf00207g01539.1	Vesicle-trafficking protein SEC22b	25.262	23.476	21.1	3	5	3	0.983	0.973	0.804	1.085	0.999	1.163	1.176	0.104615
Peaxi162Scf00694g00014.1	Ribonuclease E inhibitor RraA/Dimethylmenaquinone methyltransferase	17.621	11.583	24.7	4	7	2	0.606	0.847	0.899	0.859	1.406	1.317	1.523	0.104778
Peaxi162Scf00270g01010.1	beta-galactosidase 8	88.75	49.126	9.1	6	16	6	1.074	1.057	1.679	0.816	0.805	0.797	0.635	0.105023
Peaxi162Scf00194g00323.1	Flap endonuclease 1	44.64	14.384	4.8	2	2	2	0.898	0.966	0.966	0.992	1.029	1.178	1.13	0.10504
Peaxi162Scf00180g00518.1	COP9 signalosome complex subunit 5b	40.746	12.775	5.7	2	2	2	0.92	0.96	0.777	1.072	0.966	1.289	1.252	0.105098
Peaxi162Scf00040g00023.1	germin-like protein 10	12.312	11.942	13	2	7	2	1.007	1.092	1.129	0.84	1.004	0.979	0.875	0.105582
Peaxi162Scf00681g00227.1	glyceraldehyde-3-phosphate dehydrogenase C2	41.961	305.68	58.4	17	155	5	0.837	0.639	0.871	1.301	1.363	0.833	1.49	0.105657
Peaxi162Scf00380g01014.1	Histone-binding protein RBBP7	51.683	66.564	22.7	8	16	8	1.018	1.05	1.211	0.883	0.917	1.029	0.863	0.105801
Peaxi162Scf00928g00131.1	Proteasome subunit alpha type-6	27.321	104.57	45.1	11	34	11	0.982	1.076	1.352	0.906	0.869	0.97	0.805	0.105962
Peaxi162Scf01164g00035.1	NAD(P)H-quinone oxidoreductase chain 4, chloroplastic	46.179	6.1426	4.3	1	1	1	1.303	1.415	0.925	0.847	0.827	0.806	0.681	0.106462
Peaxi162Scf00047g00633.1	26S proteasome non-ATPase regulatory subunit 1 homolog A	113.18	85.24	13.1	13	20	13	0.931	0.969	0.625	1.027	1.116	1.268	1.351	0.107803
Peaxi162Scf00324g00020.1	Subtilase family protein	87.55	18.101	4.3	3	3	3	0.998	0.996	0.849	1.117	1.024	1.064	1.127	0.108184
Peaxi162Scf00065g01531.1	Unknown protein	18.702	18.306	26.1	3	5	3	1.093	1.017	1.083	0.874	0.924	1.045	0.89	0.108305
Peaxi162Scf00876g00436.1	60S ribosomal protein L13-2	23.703	12.751	34	8	20	2	0.72	0.86	0.814	0.848	1.532	1.171	1.483	0.108603
Peaxi162Scf00544g01010.1	60S acidic ribosomal protein P2	11.545	68.79	72.6	4	32	2	0.863	0.872	0.957	1.039	0.98	1.359	1.255	0.108983
Peaxi162Scf00038g02643.1	pumilio 5	102.01	10.501	1.1	1	2	1	0.857	1.047	0.796	1.061	1.015	1.218	1.22	0.109021
Peaxi162Scf00689g00026.1	Dof-type zinc finger DNA-binding family protein isoform 1	43.31	24.438	10.8	3	4	3	1.237	1.236	0.95	1.032	0.798	0.861	0.786	0.10914
Peaxi162Scf01242g00036.1	ribonuclease 2	34.339	6.0941	3	1	3	1	0.98	1.022	1.804	0.761	0.884	0.772	0.635	0.109396
Peaxi162Scf00058g00175.1	40S ribosomal protein S18	17.541	136.66	46.1	7	29	3	0.897	0.951	0.904	1.13	0.997	0.954	1.12	0.109404
Peaxi162Scf00701g00211.1	Aminopeptidase-like protein AC3.5	12.136	10.511	19.2	2	2	2	0.876	0.982	0.515	1.111	1.081	1.351	1.493	0.109458
Peaxi162Scf00840g00114.1	Vacuolar protein sorting-associated protein 32 homolog 2	28.688	23.129	17.1	4	5	4	1.045	1.047	1.192	0.833	1.017	0.973	0.86	0.109543
Peaxi162Scf00299g00231.1	Peptide methionine sulfoxide reductase B5	20.967	27.337	19.6	3	7	3	1.058	0.997	1.611	0.947	0.861	0.761	0.701	0.109601
Peaxi162Scf00170g00322.1	SOUL heme-binding family protein	44.493	78.448	19.5	5	18	5	1.014	0.979	0.854	1.1	1.07	1.021	1.121	0.109621
Peaxi162Scf00037g00923.1	acyl-CoA binding protein 4	82.373	32.266	6.7	5	8	5	0.966	0.988	0.831	1.048	1.003	1.178	1.159	0.109864
Peaxi162Scf00523g00721.1	60S ribosomal protein L37-3	10.792	12.347	17.9	2	2	2	0.944	0.763	0.421	0.888	1.474	1.363	1.75	0.109939
Peaxi162Scf00408g00839.1	Ubiquitin-fold modifier 1	9.9163	11.621	16	2	4	2	0.986	1.024	0.926	1.036	1.03	1.054	1.063	0.110499
Peaxi162Scf00136g00222.1	Bifunctional inhibitor/lipid-transfer protein/seed storage 2S albumin superfamily protein	14.375	16.137	17.6	2	6	2	1.265	1.201	1.305	0.578	1.075	0.681	0.619	0.110703
Peaxi162Scf00978g00426.1	2-oxoglutarate (2OG) and Fe(II)-dependent oxygenase superfamily protein	79.185	16.43	3	2	5	2	0.949	0.987	0.841	1.04	1.219	0.999	1.173	0.110765
Peaxi162Scf00516g00428.1	BolA-like family protein	17.383	25.021	16.6	3	8	3	1.065	1.01	1.335	0.897	0.894	0.884	0.784	0.110896
Peaxi162Scf00057g00420.1	Nucleotide-diphospho-sugar transferase family protein	48.234	14.431	5.1	2	2	2	0.823	0.999	0.815	1	1.011	1.323	1.264	0.111103
Peaxi162Scf00017g03139.1	enolase 1	51.212	42.882	17.7	6	8	6	1.084	1.183	1.159	1.032	0.721	0.985	0.799	0.111179
Peaxi162Scf00983g00015.1	50S ribosomal protein L9	21.496	53.395	32.5	8	38	8	0.836	0.874	1.043	1.026	1.213	1.038	1.19	0.111663
Peaxi162Scf00575g00039.1	NADH:cytochrome B5 reductase 1	31.158	43.759	20.4	6	15	6	0.96	0.977	0.694	1.073	1.039	1.252	1.279	0.1121
Peaxi162Scf00289g00084.1	Thioredoxin superfamily protein	26.565	33.775	22.6	4	10	4	1.08	1.039	1.434	0.91	0.883	0.864	0.748	0.112138
Peaxi162Scf00399g00922.1	Serine/arginine-rich splicing factor 1A	45.058	72.604	20.7	8	20	2	1.208	0.941	1.414	0.762	1.032	0.822	0.734	0.112158
Peaxi162Scf00021g02523.1	26S proteasome non-ATPase regulatory subunit 7 homolog A	34.848	92.399	27.1	6	17	6	0.953	0.943	0.727	1.058	0.989	1.294	1.274	0.112557
Peaxi162Scf00314g00724.1	Staphylococcal nuclease domain-containing protein 1	107.12	193.06	24.5	24	62	24	0.934	0.982	0.795	0.977	1.064	1.225	1.205	0.112662
Peaxi162Scf00207g01035.1	Transmembrane 9 superfamily member 4	73.588	6.8762	4.2	3	6	1	0.881	0.934	0.611	1.086	0.958	1.451	1.441	0.112824
Peaxi162Scf00022g00310.1	Urease accessory protein UreG	30.06	28.167	16.4	4	7	4	1.042	1.148	1.037	0.978	0.866	1.021	0.888	0.11286
Peaxi162Scf00796g00115.1	NAD(P)-binding Rossmann-fold superfamily protein	31.059	31.369	19.9	4	6	4	1.16	1.239	0.936	0.916	0.977	0.853	0.823	0.112942
Peaxi162Scf00038g02520.1	O-fucosyltransferase family protein	44.975	8.3329	2.7	1	1	1	0.882	0.848	0.633	0.896	1.086	1.537	1.489	0.112981
Peaxi162Scf00395g00715.1	Photosystem I assembly protein Ycf3	13.694	18.084	19.7	3	9	3	0.98	0.983	0.678	1.196	1.027	1.194	1.294	0.113059
Peaxi162Scf00001g00492.1	HSP20-like chaperones superfamily protein isoform 1	67.715	68.7	11.9	4	13	4	0.716	0.957	0.95	0.976	1.1	1.256	1.27	0.113363
Peaxi162Scf00008g03516.1	4-phosphopantetheine adenylyltransferase	19.644	6.8453	6.2	1	1	1	1.048	1.004	1.194	0.937	0.917	1.014	0.884	0.113582
Peaxi162Scf00051g00109.1	Protein disulfide-isomerase	55.401	212.81	40	19	110	7	1.061	1.019	1.08	0.886	0.927	1.042	0.903	0.1136
Peaxi162Scf00016g03248.1	Aspartate--tRNA ligase	72.361	77.278	10.4	5	10	5	0.988	0.995	0.699	1.201	1.106	1.077	1.262	0.11364
Peaxi162Scf00320g00123.1	conserved hypothetical protein	23.474	11.733	7.4	2	4	2	0.806	1.069	0.883	1.085	1.043	1.138	1.184	0.113744
Peaxi162Scf00152g00234.1	D-3-phosphoglycerate dehydrogenase	42.142	12.251	13.1	5	12	2	0.932	1.012	0.815	1.024	1.026	1.193	1.175	0.114122
Peaxi162Scf00043g00255.1	photosystem II reaction center PSB28 protein	13.085	35.203	13.9	1	10	1	1.049	0.977	1.603	0.894	0.901	0.747	0.7	0.114284
Peaxi162Scf00153g00217.1	Phenylalanine--tRNA ligase beta subunit	63.625	56.413	13.1	7	13	7	1.045	0.904	0.717	1.043	1.127	1.142	1.242	0.114456
Peaxi162Scf00069g02132.1	Class I glutamine amidotransferase-like superfamily protein	46.756	159.43	35.1	12	51	12	1.043	1.004	1.507	0.938	0.911	0.804	0.746	0.114696
Peaxi162Scf00067g00415.1	DEGP protease 2	72.313	38.866	13.1	7	11	5	1.018	0.942	0.863	1.146	1.052	0.999	1.132	0.115035
Peaxi162Scf00153g01324.1	alpha-L-arabinofuranosidase 1	72.26	78.95	16.9	8	28	8	0.984	1.064	1.394	0.868	0.989	0.845	0.785	0.115319
Peaxi162Scf00130g00726.1	calcium ATPase 2	111.82	34.71	4.5	5	8	4	0.954	1.015	0.8	1.124	1.011	1.088	1.164	0.115976
Peaxi162Scf00004g02316.1	Dicarboxylate transporter 1, chloroplastic	58.647	21.381	4.3	2	5	2	0.94	1.054	0.657	1.208	1.198	1.084	1.316	0.116024
Peaxi162Scf00192g00824.1	subtilase 1.3	78.551	26.776	5.3	4	6	4	0.919	0.882	0.861	0.91	1.105	1.297	1.244	0.116098
Peaxi162Scf00003g04620.1	60S ribosomal protein L21-1	18.6	33.452	24.4	5	16	5	0.565	0.872	0.577	0.707	1.575	1.495	1.875	0.11632
Peaxi162Scf00299g00339.1	L-galactose dehydrogenase	29.883	29.318	15.3	4	11	4	0.945	1.005	0.896	0.98	1.057	1.139	1.116	0.116916
Peaxi162Scf00166g00931.1	chorismate mutase 1	28.79	6.0053	4.4	1	1	1	0.992	0.91	0.925	0.992	1.022	1.184	1.131	0.117284
Peaxi162Scf01294g00123.1	Fructose-1,6-bisphosphatase, cytosolic	38.439	37.109	23.6	8	25	5	1.155	1.331	0.936	0.993	0.817	0.882	0.787	0.117322
Peaxi162Scf01196g00023.1	Unknown protein	27.758	91.051	35	6	45	5	1.05	1.018	1.505	0.986	0.894	0.762	0.739	0.117343
Peaxi162Scf00082g00018.1	Protein of unknown function (DUF810)	124.92	20.543	2.9	3	3	3	0.911	0.837	0.354	1.605	0.974	1.272	1.832	0.117579
Peaxi162Scf00014g00294.1	conserved hypothetical protein	48.242	12.904	4.4	2	5	2	1.055	1	1.375	0.779	0.914	0.99	0.782	0.117842
Peaxi162Scf00041g01317.1	annexin 1	35.89	226.7	44.4	16	87	16	1.27	1.144	0.941	0.986	0.835	0.915	0.815	0.11832
Peaxi162Scf01257g00030.1	Beta-carotene isomerase D27, chloroplastic	30.284	6.4875	3	1	2	1	1.443	1.366	0.894	0.798	0.841	0.782	0.654	0.118363
Peaxi162Scf00703g00230.1	beta-D-xylosidase 4	88.483	6.098	1.5	1	2	1	1.096	0.968	1.281	0.978	0.894	0.937	0.84	0.118442
Peaxi162Scf00648g00220.1	ATP-dependent Clp protease ATP-binding subunit clpX	26.915	27.718	17.7	3	9	3	0.856	1.039	0.5	1.152	1.321	1.11	1.496	0.119284
Peaxi162Scf00763g00229.1	CBS / octicosapeptide/Phox/Bemp1 (PB1) domains-containing protein	59.265	32.792	8.2	4	7	2	0.998	0.974	0.797	1.196	1.083	1.004	1.186	0.119525
Peaxi162Scf00390g00821.1	TBP-associated factor 15B	44.002	12.501	5.1	2	3	2	0.553	0.759	1.036	1.188	1.256	1.221	1.561	0.119642
Peaxi162Scf00088g00820.1	K(+)-insensitive pyrophosphate-energized proton pump	80.199	181.88	18.2	15	69	10	0.977	0.97	0.678	1.251	1.013	1.128	1.292	0.119785
Peaxi162Scf00740g00015.1	Ribonuclease P protein subunit P38-related isoform 1	61.692	32.067	7.2	4	8	4	1.001	0.972	0.814	1.122	1.006	1.074	1.149	0.1199
Peaxi162Scf00016g02111.1	UDP-Glycosyltransferase superfamily protein	52.664	35.277	10.1	3	4	3	0.97	1.019	0.847	1.11	1.105	1.001	1.134	0.120017
Peaxi162Scf01400g00021.1	NADH-cytochrome b5 reductase-like protein	35.169	77.383	22.1	6	16	6	1.084	1.032	1.519	0.851	0.855	0.894	0.715	0.120555
Peaxi162Scf00353g00024.1	Protein disulfide-isomerase	56.143	47.24	14.5	6	17	6	1.072	0.981	1.316	0.881	0.888	1.002	0.822	0.120924
Peaxi162Scf00038g01645.1	glyoxylate reductase 2	26.184	60.26	21.1	4	17	4	1.022	1.009	1.315	0.953	0.887	0.949	0.834	0.121679
Peaxi162Scf00391g00434.1	Hydroxyproline-rich glycoprotein family protein isoform 2	47.985	120.27	31.6	12	34	12	0.902	0.875	1.04	1.002	1.054	1.145	1.136	0.121722
Peaxi162Scf00680g00036.1	glyceraldehyde-3-phosphate dehydrogenase C2	47.726	126.01	44.5	20	183	8	0.981	0.968	0.855	1.121	1.171	0.959	1.159	0.122239
Peaxi162Scf00618g00220.1	RNA-binding (RRM/RBD/RNP motifs) family protein	26.497	6.0315	7	1	1	1	0.968	1.085	1.247	0.93	0.911	0.985	0.856	0.122337
Peaxi162Scf00008g00818.1	DNA-directed RNA polymerase II subunit 2	133.74	11.98	2	2	3	2	0.921	0.875	0.505	1.08	0.977	1.527	1.558	0.122876
Peaxi162Scf00981g00002.1	conserved hypothetical protein	33.466	20.873	6.2	2	5	2	1.095	1.057	1.082	1.06	0.968	0.871	0.896	0.123024
Peaxi162Scf00363g00027.1	Exostosin family protein	77.692	28.252	5.9	3	6	2	1.049	1.123	1.318	1.09	0.723	0.887	0.774	0.123044
Peaxi162Scf00166g00617.1	UDP-glucose 6-dehydrogenase family protein	41.969	19.941	22.5	6	17	1	0.927	0.89	0.584	0.945	1.089	1.412	1.435	0.123081
Peaxi162Scf00479g00055.1	---	6.6393	37.722	54.5	4	20	2	0.884	0.899	0.6	0.86	1.424	1.258	1.486	0.123883
Peaxi162Scf00195g00010.1	Ras-related protein Rab-5A	21.688	25.956	16.5	2	4	2	0.935	0.969	0.913	1.097	0.941	1.111	1.118	0.124183
Peaxi162Scf00002g00815.1	Transaldolase	43.642	110.91	29.4	9	23	9	0.994	0.996	0.845	1.049	1.017	1.138	1.13	0.124259
Peaxi162Scf00088g00017.1	chlororespiratory reduction 6	29.764	18.492	10.8	3	3	3	0.893	1.07	0.754	1.155	1.046	1.099	1.215	0.124358
Peaxi162Scf00183g01421.1	aspartate aminotransferase	51.743	82.939	20.3	6	13	6	0.908	0.996	0.736	1.077	1.131	1.097	1.252	0.124422
Peaxi162Scf00490g00028.1	Triose phosphate/phosphate translocator, chloroplastic	42.794	17.977	2.5	2	8	2	0.958	0.974	0.729	1.261	1.054	1.007	1.248	0.124521
Peaxi162Scf01524g00007.1	Protein COBRA	50.529	6.2345	2.7	1	1	1	0.849	0.857	0.753	0.827	1.224	1.403	1.405	0.12462
Peaxi162Scf00523g00067.1	AP-4 complex subunit beta	82.902	14.618	3.3	2	2	2	0.933	0.916	0.934	1.004	1.028	1.206	1.163	0.124925
Peaxi162Scf00045g02238.1	tubulin alpha-4 chain	49.769	10.877	44.1	14	64	1	0.88	0.994	0.57	1.052	1.047	1.376	1.422	0.124936
Peaxi162Scf00074g00929.1	long-chain acyl-CoA synthetase 2	69.004	50.744	11.6	7	17	7	1.011	0.935	0.819	0.998	1.075	1.055	1.131	0.124956
Peaxi162Scf00540g00022.1	6-phosphofructo-2-kinase/fructose-2,6-bisphosphatase	80.288	50.389	8.4	6	9	6	0.99	0.957	0.66	1.17	1.068	1.083	1.274	0.124964
Peaxi162Scf00803g00115.1	vesicle associated protein	25.918	13.506	7.7	2	3	1	0.954	0.902	0.771	1.167	0.904	1.297	1.282	0.125045
Peaxi162Scf00362g00646.1	hydroxypyruvate reductase	43.34	218.28	50.6	16	106	16	1.293	1.235	0.917	0.99	0.885	0.845	0.79	0.125175
Peaxi162Scf00042g00510.1	2-oxoglutarate (2OG) and Fe(II)-dependent oxygenase superfamily protein	40.031	6.2484	2.5	1	3	1	0.739	1.08	0.58	0.942	1.267	1.297	1.461	0.125343
Peaxi162Scf00471g00004.1	Glutamyl-tRNA(Gln) amidotransferase subunit A	45.452	37.211	12.9	5	7	5	1.002	1.032	1.218	0.955	0.918	0.989	0.88	0.125676
Peaxi162Scf00157g01525.1	conserved hypothetical protein	14.078	7.7642	10	1	4	1	0.952	0.978	0.63	1.033	1.285	1.094	1.333	0.125864
Peaxi162Scf00069g02021.1	malate dehydrogenase	35.94	157.13	35.9	12	59	6	1.04	1.02	1.474	0.984	0.876	0.877	0.774	0.126178
Peaxi162Scf00195g00518.1	Coatomer epsilon subunit	32.142	18.563	11.3	2	4	2	0.936	0.983	0.666	1.072	1.011	1.293	1.306	0.126383
Peaxi162Scf00137g00312.1	LisH and RanBPM domains containing protein	25.376	44.769	18.2	3	6	3	1.05	1.02	1.216	0.92	0.865	1.045	0.861	0.127123
Peaxi162Scf00211g00235.1	ATP synthase subunit alpha, chloroplastic	48.98	173.53	23.7	12	72	11	1.242	1.238	0.924	1.004	0.897	0.79	0.791	0.127198
Peaxi162Scf00207g01130.1	Serine/threonine protein phosphatase 2A 55 kDa regulatory subunit B beta isoform	56.909	5.9588	5.7	3	3	1	0.99	0.921	0.919	0.977	1.034	1.182	1.128	0.127462
Peaxi162Scf01112g00136.1	ubiquitin-protein ligase 2	402.84	46.574	2.4	7	8	7	0.908	1.041	0.683	1.109	1.031	1.209	1.272	0.127723
Peaxi162Scf00538g00071.1	2-oxoglutarate (2OG) and Fe(II)-dependent oxygenase superfamily protein	35.105	35.819	14.6	4	10	3	1.157	1.071	0.917	0.959	0.876	0.883	0.864	0.128004
Peaxi162Scf00842g00420.1	40S ribosomal protein S27-2	9.557	30.249	29.1	2	8	1	0.918	0.908	0.809	1.07	0.909	1.281	1.237	0.128381
Peaxi162Scf00074g00356.1	conserved hypothetical protein	35.864	21.056	9.3	3	4	3	0.961	0.992	0.66	1.022	1.121	1.242	1.295	0.128836
Peaxi162Scf00444g00722.1	tripeptidyl peptidase ii	25.339	53.976	25.2	4	14	4	1.029	0.982	0.838	1.071	1.097	1.04	1.126	0.128843
Peaxi162Scf00420g00545.1	Mitochondrial import receptor subunit TOM20	22.294	6.8792	5	1	2	1	1.038	0.933	0.713	1.195	1.032	1.11	1.243	0.128895
Peaxi162Scf01141g00123.1	Sterile alpha motif domain-containing protein, putative isoform 3	38.679	7.088	2.9	1	2	1	1.027	0.885	0.913	1.026	1.191	1.01	1.142	0.129122
Peaxi162Scf00907g00025.1	alpha/beta-Hydrolases superfamily protein	35.146	13.676	6.2	2	3	2	1.372	1.193	0.904	0.976	0.866	0.816	0.766	0.129197
Peaxi162Scf00475g00041.1	Glycine--tRNA ligase alpha subunit	111.94	115.2	15.4	12	21	12	0.908	1.047	0.753	1.117	1.031	1.09	1.196	0.129699
Peaxi162Scf00298g00106.1	mitochondrial processing peptidase alpha subunit	57.965	78.558	26	12	62	5	1.073	0.998	1.205	0.947	0.934	0.962	0.868	0.129723
Peaxi162Scf00128g01130.1	Minichromosome maintenance (MCM2/3/5) family protein	53.235	22.118	7.5	3	3	3	1.04	0.966	0.861	1.053	1.08	1.046	1.109	0.12982
Peaxi162Scf00536g00915.1	Dihydroxy-acid dehydratase	61.126	91.479	16.8	9	34	3	0.928	0.999	0.757	0.982	1.062	1.171	1.198	0.130664
Peaxi162Scf00016g01034.1	transducin family protein / WD-40 repeat family protein	80.478	27.059	5.3	3	5	3	0.851	0.931	0.816	1.198	0.869	1.331	1.308	0.130759
Peaxi162Scf00168g00311.1	Apoptotic chromatin condensation inducer in the nucleus [Morus notabilis]	88.262	75.509	10.2	6	10	6	1.016	1.015	1.145	0.994	0.918	0.988	0.913	0.1311
Peaxi162Scf00010g01919.1	Cysteine proteinases superfamily protein	49.14	24.498	7.2	2	2	2	1.119	1.014	1.176	0.864	0.84	1.087	0.843	0.131238
Peaxi162Scf00437g00611.1	RAN GTPase activating protein 2	57.442	72.089	16.3	7	14	7	0.992	1.041	1.311	0.876	0.876	1.01	0.826	0.131403
Peaxi162Scf00117g00111.1	ATP-binding cassette sub-family B member 9	23.566	10.624	5.7	1	3	1	0.928	1.008	0.725	1.246	1.15	0.962	1.262	0.131701
Peaxi162Scf00682g00113.1	4-coumarate:CoA ligase 3	57.148	31.622	7.1	3	11	3	1.08	1.123	0.973	1.01	0.941	0.942	0.911	0.132145
Peaxi162Scf00165g01826.1	oxoprolinase 1	130.17	33.707	4.9	5	6	5	0.954	1.022	0.909	1.003	1.028	1.082	1.079	0.132325
Peaxi162Scf00544g00917.1	NAD(P)-linked oxidoreductase superfamily protein	39.23	107.74	22.9	6	29	6	0.968	1.011	0.786	1.147	1.092	1.004	1.173	0.132358
Peaxi162Scf00285g00945.1	SHV3-like 1	81.799	130.35	12.3	7	31	7	1.019	1.041	1.403	0.856	1.035	0.836	0.787	0.13246
Peaxi162Scf00689g00130.1	SGNH hydrolase-type esterase superfamily protein	27.241	18.504	11.5	3	4	3	0.801	0.835	1.033	0.939	1.129	1.267	1.25	0.132484
Peaxi162Scf00153g00106.1	Calcium-binding EF-hand family protein	16.848	199.65	56.4	12	65	4	1.015	1.004	1.527	0.851	0.845	0.96	0.749	0.133201
Peaxi162Scf00060g00111.1	2-oxoglutarate dehydrogenase, mitochondrial	116.12	207.41	21.9	18	39	9	1.088	1.173	0.933	0.901	0.968	0.916	0.872	0.133335
Peaxi162Scf00011g00526.1	UDP-glucose:glycoprotein glucosyltransferase	181.15	35.862	3.2	5	7	5	0.972	0.989	0.826	0.983	1.062	1.174	1.155	0.133521
Peaxi162Scf00003g03230.1	Magnesium-dependent phosphatase 1	20.594	14.718	17	2	4	2	1.095	1.008	1.117	0.901	1.059	0.928	0.897	0.133758
Peaxi162Scf00194g01045.1	2-C-methyl-D-erythritol 4-phosphate cytidylyltransferase	26.329	34.484	16.5	3	6	3	1.077	0.999	1.32	0.986	0.983	0.818	0.821	0.134064
Peaxi162Scf00953g00218.1	carotenoid cleavage dioxygenase 1	52.502	63.649	16.8	7	15	7	1.048	0.991	1.031	0.923	0.97	1.008	0.945	0.134337
Peaxi162Scf00003g04426.1	2-oxoglutarate (2OG) and Fe(II)-dependent oxygenase superfamily protein	69.928	93.909	15.2	7	21	1	0.826	1.093	0.568	1.074	1.154	1.226	1.389	0.134537
Peaxi162Scf00156g00015.1	methylenetetrahydrofolate reductase 2	66.239	45.303	19.9	10	17	6	0.978	0.945	0.812	1.037	0.98	1.262	1.199	0.135056
Peaxi162Scf00111g00048.1	Ras-related protein Rab-2-B	23.22	44.827	33.2	6	11	5	0.999	1.006	0.764	1.03	1.127	1.13	1.187	0.135141
Peaxi162Scf00269g01621.1	Zinc finger and BTB domain-containing protein 11 isoform 1	13.19	21.852	23.9	3	5	3	0.921	0.789	0.208	1.071	1.465	1.443	2.075	0.135264
Peaxi162Scf00745g00017.1	Ras-related protein Rab-6A	23.098	32.513	21.2	4	10	1	0.989	0.941	0.983	0.98	1.113	1.049	1.079	0.135479
Peaxi162Scf00128g00541.1	Cellulase (glycosyl hydrolase family 5) protein	60.816	18.198	6.1	2	5	2	1.08	1.051	1.095	0.999	0.847	1.034	0.893	0.135541
Peaxi162Scf00195g00083.1	Ribosomal protein L10 family protein	25.106	99.949	32.4	9	47	9	0.887	0.896	1.053	0.993	1.098	1.11	1.129	0.135563
Peaxi162Scf00330g00810.1	Ribulose bisphosphate carboxylase/oxygenase activase 1, chloroplastic	46.168	323.31	49	23	300	10	1.096	1.036	1.137	1.068	0.957	0.854	0.881	0.135761
Peaxi162Scf00047g00721.1	glutathione reductase	54.656	198.88	31.3	13	55	13	1.035	1.04	1.449	0.893	0.892	0.868	0.753	0.136019
Peaxi162Scf00391g00526.1	UPF0160 protein MYG1, mitochondrial	42.304	70.404	28.1	10	18	10	0.988	1	0.896	1.04	1.004	1.169	1.114	0.136801
Peaxi162Scf01108g00213.1	Protein transport protein SEC31	121.94	132.59	13.9	15	32	15	0.903	1.041	0.827	1.029	1.014	1.153	1.153	0.136875
Peaxi162Scf00904g00466.1	Pyruvate kinase family protein	63.447	49.001	14.9	6	17	5	0.838	0.62	0.851	1.005	0.89	1.669	1.544	0.136878
Peaxi162Scf00069g01838.1	26S proteasome non-ATPase regulatory subunit 5 [Morus notabilis]	17.896	12.126	14.2	2	2	2	0.994	0.974	0.909	1.038	0.985	1.139	1.099	0.137335
Peaxi162Scf00517g00116.1	Glutaredoxin family protein	19.224	77.297	38.9	5	21	5	0.985	1.013	1.371	0.908	0.957	0.847	0.805	0.137778
Peaxi162Scf00009g00221.1	Aldose 1-epimerase	32.359	23.873	14.6	3	7	3	1.215	0.899	1.58	0.955	0.719	0.902	0.697	0.137818
Peaxi162Scf00013g03018.1	arginase	36.979	20.709	10.4	3	8	3	1.015	0.99	1.121	0.996	0.941	0.954	0.925	0.138123
Peaxi162Scf00072g01012.1	---	8.7804	14.219	28.9	2	7	2	0.669	0.955	0.641	0.775	1.323	1.492	1.585	0.138283
Peaxi162Scf00074g01833.1	plastid transcriptionally active 4	36.002	219.75	44.8	12	56	12	1.02	1.053	1.358	0.909	0.904	0.925	0.798	0.139201
Peaxi162Scf01336g00022.1	Glucose-1-phosphate adenylyltransferase large subunit 1	57.11	323.31	43.7	19	110	17	1.247	1.16	0.921	0.962	0.935	0.873	0.832	0.139736
Peaxi162Scf00285g00930.1	40S ribosomal protein S8	24.794	60.401	45	9	30	6	0.885	0.969	0.901	0.913	1.181	1.164	1.183	0.13988
Peaxi162Scf00469g00026.1	phosphoenolpyruvate carboxylase 1	110.07	323.31	45.9	40	183	16	1	1.113	1.259	0.848	1.09	0.811	0.815	0.14022
Peaxi162Scf00150g00079.1	Magnesium transporter MRS2-11, chloroplastic	49.876	11.527	5	2	3	2	0.846	1.002	0.555	1.225	1.131	1.2	1.48	0.140917
Peaxi162Scf00372g00716.1	conserved hypothetical protein	24.352	39.593	22.2	3	15	3	0.891	1.084	0.834	1.067	1.142	1.044	1.158	0.141203
Peaxi162Scf00287g01630.1	Protein RCC2	58.445	34.811	7.2	4	10	4	0.991	0.93	0.793	0.942	1.102	1.219	1.202	0.141555
Peaxi162Scf00481g00018.1	serine hydroxymethyltransferase 2	55.655	8.2333	19.1	8	65	1	1.087	1.095	1.195	1.086	0.943	0.748	0.822	0.141597
Peaxi162Scf00207g00738.1	Cytochrome c oxidase subunit 5b-2, mitochondrial	18.541	126.39	40.7	6	21	4	1.031	1.03	1.404	0.874	0.886	0.919	0.773	0.141602
Peaxi162Scf00390g00538.1	Mitochondrial 28S rib S29-related [Theobroma cacao]	47.103	18.802	6.5	3	4	3	0.875	0.991	1.017	1.041	1.02	1.111	1.1	0.141761
Peaxi162Scf01205g00177.1	RAB GDP dissociation inhibitor 2	49.762	45.847	25.9	10	38	5	0.985	0.958	0.804	0.971	1.059	1.113	1.144	0.141815
Peaxi162Scf00205g00010.1	Isocitrate dehydrogenase [NAD] subunit 1, mitochondrial	40.54	131.3	31.8	9	30	9	0.977	1.034	1.203	0.948	0.973	0.931	0.887	0.141999
Peaxi162Scf00680g00414.1	Dolichyl-diphosphooligosaccharide--protein glycosyltransferase subunit 1A	65.356	11.414	2.6	2	4	2	0.995	0.942	0.616	1.061	1.045	1.299	1.334	0.142082
Peaxi162Scf00351g01011.1	NAD(P)-linked oxidoreductase superfamily protein	40.205	67.705	20.8	8	27	8	0.937	0.895	0.781	1.449	1.144	0.895	1.335	0.14228
Peaxi162Scf00069g01928.1	sodium/calcium exchanger family protein / calcium-binding EF hand family protein	66.587	9.3711	1.6	1	10	1	0.975	1.011	0.832	1.01	1.179	1.044	1.147	0.142563
Peaxi162Scf00700g00531.1	Adenine nucleotide alpha hydrolases-like superfamily protein	21.676	24.865	15	3	10	3	0.871	0.876	1.067	1.131	1.17	0.982	1.167	0.142764
Peaxi162Scf00258g00522.1	Plastid-lipid associated protein PAP / fibrillin family protein	32.805	73.015	34	9	40	9	1.098	1.101	0.976	1.012	0.973	0.904	0.91	0.143357
Peaxi162Scf01013g00226.1	heat shock protein 70	74.981	21.479	21.5	15	93	3	1.38	0.603	2.79	0.704	0.507	0.55	0.369	0.143623
Peaxi162Scf00604g00421.1	alpha/beta-Hydrolases superfamily protein	33.177	29.575	13.6	4	7	4	1.014	0.987	0.988	1.062	1.007	1.021	1.034	0.143764
Peaxi162Scf00171g00822.1	Calcium-binding EF-hand family protein	16.966	53.013	45.6	11	40	3	0.992	1.053	1.163	0.927	0.894	1.035	0.89	0.143877
Peaxi162Scf00360g00616.1	Microsomal signal peptidase 25 kDa subunit (SPC25)	19.099	14.073	15.3	2	3	2	0.846	0.962	0.946	1.012	0.98	1.264	1.182	0.143943
Peaxi162Scf00102g00839.1	Hyaluronan / mRNA binding family	33.133	53.425	23.5	7	21	5	0.864	0.889	1.035	1.048	0.985	1.217	1.166	0.144121
Peaxi162Scf00558g00517.1	mitochondrial acyl carrier protein 3	14.763	7.0253	6.8	1	3	1	1.003	1.017	0.89	1.054	1.065	1.026	1.081	0.144284
Peaxi162Scf01060g00013.1	Aldolase-type TIM barrel family protein	35.965	42.379	16.5	4	9	4	1.124	1.13	1.008	1.078	0.874	0.905	0.876	0.144404
Peaxi162Scf00130g01133.1	Dihydroneopterin aldolase	15.802	14.057	15.5	2	5	2	1.062	0.972	1.286	0.927	0.982	0.918	0.852	0.14458
Peaxi162Scf00464g00325.1	NADH-ubiquinone oxidoreductase 75 kDa subunit, mitochondrial	80.339	323.31	37.4	18	75	18	1.007	1.025	1.397	0.965	0.906	0.918	0.813	0.14486
Peaxi162Scf00246g01115.1	Eukaryotic translation initiation factor 2 subunit 3	50.7	14.605	13.1	6	12	2	1.112	1.525	0.903	0.771	0.752	1.005	0.714	0.14528
Peaxi162Scf01064g00021.1	40S ribosomal protein S3a	24.691	15.204	45.3	10	32	2	0.722	0.994	0.791	0.933	1	1.333	1.303	0.145336
Peaxi162Scf00376g00836.1	Protein VAC14 homolog	77.914	20.584	2.2	1	1	1	1.009	0.878	0.413	1.372	1.027	1.251	1.587	0.145377
Peaxi162Scf00019g03119.1	Acylamino-acid-releasing enzyme	79.173	25.594	3.9	2	3	2	0.982	0.978	0.74	1.067	1.1	1.019	1.18	0.14578
Peaxi162Scf00434g00336.1	glutathione synthetase 2	54.193	12.592	4.9	2	3	2	1.014	1.167	1.008	0.989	0.931	0.981	0.91	0.146142
Peaxi162Scf01305g00039.1	Ycf1, partial (chloroplast) [Solanum corymbosum]	24.734	28.306	27.2	3	5	3	0.994	1.006	0.646	1.249	0.986	1.322	1.344	0.146157
Peaxi162Scf00047g02133.1	RNA-binding (RRM/RBD/RNP motifs) family protein	49.766	18.312	6.2	2	2	2	1.065	1.054	1.061	0.909	0.95	1.042	0.912	0.146535
Peaxi162Scf00833g00535.1	heat shock protein 70 (Hsp 70) family protein	100.14	52.477	10	8	12	8	0.949	1	0.866	1.005	1.007	1.202	1.142	0.146657
Peaxi162Scf00138g00092.1	UDP-Glycosyltransferase superfamily protein	56.59	6.0795	1.4	1	3	1	0.999	1.15	1.136	0.741	1.037	0.941	0.828	0.146744
Peaxi162Scf00541g00613.1	D-ribulose-5-phosphate-3-epimerase	24.084	35.775	9.3	1	2	1	1.132	1.133	0.98	0.941	0.852	1.043	0.874	0.147276
Peaxi162Scf00046g00148.1	Acetolactate synthase small subunit	53.713	42.463	16.7	6	9	5	0.996	0.991	0.824	0.971	1.132	1.156	1.159	0.148145
Peaxi162Scf00563g00525.1	Phosphoglycerate mutase family protein	17.13	6.3908	5.2	1	4	1	1.184	1.195	1.139	1.124	0.744	0.799	0.758	0.149201
Peaxi162Scf00522g00210.1	Mitochondrial ATP synthase subunit G protein	14.058	7.7795	19.7	3	10	1	0.927	0.802	1.048	0.98	1.151	1.135	1.176	0.149224
Peaxi162Scf00334g01211.1	NAD(P)H-quinone oxidoreductase subunit K, chloroplastic	40.487	64.881	11.8	3	11	3	1.221	1.439	0.862	0.685	1.052	0.7	0.692	0.149338
Peaxi162Scf00016g03449.1	mitochondrial heat shock protein 70-1	70.022	323.31	41.7	26	125	9	0.876	0.871	1.062	1.032	1.028	1.107	1.127	0.149499
Peaxi162Scf00408g00833.1	50S ribosomal protein L24	17.655	6.5203	6.9	1	3	1	0.858	0.929	0.935	0.894	1.185	1.198	1.204	0.149737
Peaxi162Scf00305g01116.1	Protein of unknown function DUF2359, transmembrane	62.022	25.021	6.9	4	4	4	0.905	0.992	0.63	1.169	0.924	1.338	1.358	0.149899
Peaxi162Scf00332g00768.1	Embryo-specific protein 3, (ATS3)	20.338	12.095	9.6	2	3	2	0.938	1.019	1.911	0.904	0.715	0.808	0.627	0.149958
Peaxi162Scf00344g00056.1	methylenetetrahydrofolate reductase 2	64.909	90.339	19	10	24	6	0.928	1.004	0.647	1.027	1.035	1.322	1.312	0.150004
Peaxi162Scf00362g00529.1	conserved hypothetical protein	30.946	40.493	17.2	4	5	4	1.133	1.192	0.944	0.997	0.948	0.889	0.867	0.150219
Peaxi162Scf00270g00108.1	Glutamine amidotransferase subunit PdxT	26.999	33.103	16.4	3	4	3	0.682	0.832	1.108	1.181	1.295	0.98	1.318	0.150221
Peaxi162Scf00959g00014.1	Flavin-binding monooxygenase family protein	48.411	6.4439	2.4	1	4	1	1.008	0.929	0.951	1.064	1.166	0.974	1.109	0.150656
Peaxi162Scf00067g00219.1	NAD(P)-binding Rossmann-fold superfamily protein	55.724	34.701	8.9	3	4	3	0.987	1.08	1.549	0.871	0.841	0.877	0.716	0.150704
Peaxi162Scf00128g00827.1	Glyceraldehyde-3-phosphate dehydrogenase, cytosolic	31.845	243.22	50.5	12	108	7	1	1.035	1.309	0.865	0.876	1.036	0.83	0.151096
Peaxi162Scf01160g00152.1	serine carboxypeptidase-like 33	54.578	29.619	10.3	4	7	4	0.968	1.027	0.787	1.032	1.13	1.054	1.156	0.151984
Peaxi162Scf00474g00519.1	PREFOLDIN 1	14.822	20.949	23.3	3	5	3	1.099	0.949	1.281	0.912	0.867	1.009	0.837	0.152457
Peaxi162Scf00016g00332.1	CAP (Cysteine-rich secretory proteins, Antigen 5, and Pathogenesis-related 1 protein) superfamily protein	20.818	9.3737	6.5	1	1	1	1.004	1.035	1.913	0.805	0.732	0.801	0.592	0.152516
Peaxi162Scf00516g00649.1	Exostosin family protein	56.87	11.406	3.2	2	6	2	1.171	1.33	0.912	0.956	0.957	0.789	0.792	0.152881
Peaxi162Scf01969g00020.1	conserved hypothetical protein	9.0003	7.0462	16	1	4	1	0.954	0.982	0.672	1.225	0.934	1.227	1.298	0.153315
Peaxi162Scf00858g00310.1	Proteasome subunit beta type-5	29.369	62.465	20.6	5	15	5	0.989	1.163	1.068	0.915	0.955	1.032	0.901	0.15338
Peaxi162Scf00015g00178.1	2-oxoglutarate dehydrogenase, mitochondrial	115.96	44.056	16.1	14	32	5	1.12	1.345	0.921	0.933	0.962	0.825	0.803	0.153405
Peaxi162Scf00051g00910.1	Photosystem II 22 kDa protein, chloroplastic	28.796	125.91	26.9	9	70	9	1.402	1.286	0.861	1.003	0.813	0.781	0.732	0.153797
Peaxi162Scf00647g00131.1	Glycosyl hydrolase family protein	70.296	7.0174	1.7	1	4	1	1.052	1.144	1.078	0.809	1.088	0.921	0.861	0.154044
Peaxi162Scf01216g00030.1	Unknown protein	28.624	11.675	8.7	2	6	1	0.909	1.117	1.735	0.966	0.672	0.859	0.664	0.154256
Peaxi162Scf00254g00018.1	Leucine-rich repeat protein kinase family protein	68.836	26.516	5.5	3	5	3	0.969	1.009	0.775	0.988	1.081	1.301	1.224	0.15448
Peaxi162Scf00402g00013.1	2Fe-2S ferredoxin-like superfamily protein	16.404	44.766	28.9	3	7	3	1.065	0.873	0.855	1.009	1.076	1.076	1.132	0.154484
Peaxi162Scf00003g02545.1	progesterone 5-beta-reductase [Atropa belladonna]	164.95	26.387	5.8	3	14	3	0.977	1.035	0.784	1.237	1.054	1.037	1.19	0.154842
Peaxi162Scf00057g00072.1	Ubiquitin-conjugating enzyme family protein	21.072	6.6488	4.9	1	3	1	0.969	1.002	0.683	0.999	1.179	1.126	1.245	0.155278
Peaxi162Scf00525g00058.1	alcohol dehydrogenase 1	47.22	121.94	15.7	6	17	6	1.031	0.997	1.182	1.001	0.962	0.948	0.907	0.155496
Peaxi162Scf00398g00717.1	Dihydrolipoyllysine-residue acetyltransferase component of pyruvate dehydrogenase complex	69.494	104.74	20.7	10	23	10	0.989	1.047	1.38	0.849	0.973	0.963	0.815	0.155737
Peaxi162Scf00152g00729.1	Chaperone protein DnaK	70.154	64.857	35.3	21	96	4	0.85	0.863	1.04	1.061	0.967	1.251	1.191	0.155941
Peaxi162Scf00818g00217.1	GRAM domain family protein	30.808	32.884	15.3	4	13	4	1.025	1.035	1.487	0.86	0.879	0.915	0.748	0.156557
Peaxi162Scf00050g00633.1	FGGY family of carbohydrate kinase	66.985	35.005	7.8	5	13	5	0.951	1.06	0.83	1.117	1.042	1.057	1.132	0.156878
Peaxi162Scf00548g00066.1	60S ribosomal protein L26-1	16.722	24.05	19.2	4	8	4	0.715	0.782	0.665	0.724	1.82	1.154	1.71	0.157297
Peaxi162Scf00968g00213.1	ADP/ATP carrier 1	42.028	11.556	24	10	61	1	0.91	0.975	0.698	1.247	0.897	1.168	1.282	0.157357
Peaxi162Scf01336g00018.1	Peroxiredoxin-2C	20.966	38.846	22.3	4	23	4	1.001	1.021	1.42	0.987	0.907	0.872	0.804	0.157777
Peaxi162Scf00328g00105.1	Unknown protein	21.144	12.011	10	2	2	2	0.628	0.692	1.091	0.866	1.241	1.439	1.471	0.158144
Peaxi162Scf00069g02244.1	phosphoenolpyruvate carboxylase 3	110.3	7.2426	25.6	23	88	1	0.625	0.835	1.094	0.961	1.301	1.195	1.354	0.158263
Peaxi162Scf00074g01024.1	Pectin lyase-like superfamily protein	48.821	10.543	4.9	1	1	1	0.859	0.734	1.126	1.066	1.11	1.164	1.228	0.158277
Peaxi162Scf01073g00010.1	Subtilase family protein	79.606	11.463	3.1	3	5	2	1.055	1.04	1.442	0.795	1.126	0.733	0.75	0.158382
Peaxi162Scf00323g00517.1	4-alpha-glucanotransferase	64.878	72.782	16	7	20	7	0.969	1.036	0.762	1.056	1.055	1.131	1.172	0.158382
Peaxi162Scf00027g00303.1	Protochlorophyllide reductase, chloroplastic	42.694	138.71	27.7	10	34	8	0.793	0.974	0.533	0.985	0.934	1.572	1.518	0.158839
Peaxi162Scf00649g00057.1	SH3 domain-containing protein	38.208	13.017	6.5	2	4	2	1.01	1.03	1.278	0.935	0.848	1.03	0.848	0.159003
Peaxi162Scf00690g00216.1	Deoxyuridine 5'-triphosphate nucleotidohydrolase	16.186	16.036	10.8	1	3	1	1.08	1.004	1.083	1.037	0.92	0.987	0.93	0.15966
Peaxi162Scf00173g00520.1	Aspartyl aminopeptidase	52.339	9.9834	2.5	1	2	1	1.049	0.956	0.824	1.107	1.012	1.09	1.134	0.160063
Peaxi162Scf00152g01219.1	Glycine-rich RNA-binding protein 7	16.486	7.1166	11.2	1	2	1	1.544	0.896	1.19	1.042	0.706	0.824	0.709	0.160598
Peaxi162Scf01026g00008.1	40s ribosomal protein SA B	32.373	6.1528	42	10	53	1	0.879	1.026	0.776	0.953	1.056	1.278	1.226	0.160625
Peaxi162Scf00367g00010.1	vesicle-associated membrane protein 721	24.914	19.681	11.7	3	9	1	0.846	1.051	0.747	1.085	0.947	1.299	1.26	0.160878
Peaxi162Scf00064g01633.1	Vacuolar-processing enzyme	47.698	9.3736	3.2	1	2	1	1.083	0.97	1.211	0.874	0.951	1.022	0.872	0.161101
Peaxi162Scf01124g00012.1	Pentatricopeptide repeat-containing protein	18.637	20.628	20.5	3	3	3	0.933	0.98	1.036	1.013	1.064	1.044	1.058	0.161397
Peaxi162Scf01051g00002.1	catalase 2	56.307	155.68	34.3	17	86	10	1.017	1.139	1.015	1.014	0.985	0.907	0.916	0.161442
Peaxi162Scf00059g00918.1	26S proteasome regulatory subunit S2 1A	92.874	33.699	12.4	11	20	3	0.884	0.998	0.658	0.895	1.173	1.307	1.329	0.161644
Peaxi162Scf00324g00719.1	Unknown protein	11.965	29.453	35	3	13	3	0.804	0.877	1.097	1.061	1.034	1.195	1.184	0.16206
Peaxi162Scf00039g00073.1	Tetratricopeptide repeat (TPR)-like superfamily protein	27.951	48.474	25.2	5	13	5	1.009	1.068	1.194	0.926	0.91	1.065	0.887	0.162137
Peaxi162Scf00931g00036.1	plastid developmental protein DAG, putative	25.158	40.672	32.3	5	9	5	0.704	0.858	1.092	0.986	1.164	1.173	1.252	0.162262
Peaxi162Scf00619g00214.1	Aspartate--tRNA ligase	62.945	88.007	18.1	9	20	9	0.989	0.982	0.839	1.001	1.014	1.172	1.134	0.162364
Peaxi162Scf00674g00022.1	Octicosapeptide/Phox/Bem1p family protein	51.736	47.604	12.9	5	10	5	0.929	1.133	1.475	0.883	0.881	0.828	0.733	0.162963
Peaxi162Scf00015g01919.1	60S ribosomal protein L23a	17.216	41.747	28.9	4	19	2	0.752	0.913	1.085	1.029	1.103	1.162	1.198	0.163139
Peaxi162Scf00071g01046.1	Protein phosphatase 2C family protein	47.84	5.8781	3	1	2	1	1.487	1.281	0.824	0.738	0.987	0.781	0.698	0.163239
Peaxi162Scf00209g00844.1	glutathione S-transferase TAU 18	47.958	87.747	9.4	4	20	4	1.02	1.001	1.342	0.888	1.023	0.87	0.827	0.163345
Peaxi162Scf00174g00223.1	Rhodanese-like/PpiC domain-containing protein 12	17.609	20.849	10.3	1	6	1	1.017	1.051	1.13	0.883	0.911	1.068	0.895	0.163455
Peaxi162Scf00459g00125.1	6,7-dimethyl-8-ribityllumazine synthase	24.449	17.071	14.8	2	3	2	1.094	0.764	0.786	1.166	1.305	0.935	1.288	0.163722
Peaxi162Scf00175g00529.1	fructokinase-like 2	73.273	20.502	4	3	4	3	0.766	1.124	0.823	1.043	1.17	1.084	1.215	0.164477
Peaxi162Scf00368g00095.1	Proteasome subunit alpha type-4	27.291	107.81	34.9	8	27	5	0.95	1.055	1.34	0.842	0.885	1.005	0.817	0.164604
Peaxi162Scf00171g00131.1	Aspartic protease inhibitor 1	105.34	53.936	11.1	4	21	4	1.178	1.38	0.887	0.82	0.702	1.04	0.744	0.164741
Peaxi162Scf00541g00029.1	S-adenosyl-L-methionine-dependent methyltransferases superfamily protein	71.973	18.993	4.9	3	4	3	1.052	0.869	0.721	1.012	1.009	1.307	1.26	0.165361
Peaxi162Scf00421g00328.1	MLP-like protein 423	16.989	62.656	50.3	8	34	8	0.885	0.835	0.851	0.96	1.045	1.481	1.356	0.165404
Peaxi162Scf01017g00016.1	4-alpha-glucanotransferase	69.107	233.98	30.1	15	36	8	1.226	1.211	0.926	0.912	0.848	1.029	0.829	0.165418
Peaxi162Scf00128g00454.1	eukaryotic translation initiation factor 4B1	57.863	66.153	17.5	10	15	10	0.837	0.837	1.078	0.976	1.141	1.111	1.173	0.165637
Peaxi162Scf00484g00020.1	Clathrin, heavy chain	162.25	26.562	21	26	73	4	1.009	0.977	0.72	1.137	0.976	1.202	1.225	0.165784
Peaxi162Scf00020g10235.1	DSBA oxidoreductase family protein isoform 1	26.334	29.244	17.9	4	7	4	0.998	0.995	1.493	0.82	0.969	0.902	0.772	0.165876
Peaxi162Scf00038g01521.1	Protein ROOT HAIR DEFECTIVE 3	89.629	23.375	5.5	3	4	3	1.45	1.403	0.73	0.945	0.72	0.53	0.613	0.166083
Peaxi162Scf00352g00717.1	Inositol monophosphatase family protein	27.964	47.949	20.8	5	19	5	1.103	1.12	0.969	0.949	0.911	1.03	0.905	0.166656
Peaxi162Scf00378g00062.1	Eukaryotic translation initiation factor 3 subunit H	38.741	54.269	21.6	7	19	7	0.903	0.902	1.048	0.982	1.064	1.159	1.123	0.166777
Peaxi162Scf00039g01118.1	Inorganic pyrophosphatase	24.613	25.096	25.8	5	17	3	1.035	1.013	1.43	0.916	0.894	0.896	0.778	0.166797
Peaxi162Scf00003g04711.1	---	7.9132	21.629	38.2	3	16	3	0.817	0.896	1.059	0.961	1.133	1.157	1.173	0.166981
Peaxi162Scf00286g00643.1	Nucleic acid-binding proteins superfamily isoform 1	42.583	97.368	22.5	8	24	8	1.033	0.982	0.859	1.099	1.12	0.992	1.117	0.167056
Peaxi162Scf00469g00315.1	Proteasome subunit alpha type-2-B	24.821	111.22	27.8	6	25	4	1.035	0.962	1.401	0.832	0.949	0.948	0.803	0.1671
Peaxi162Scf00043g00251.1	NADH dehydrogenase [ubiquinone] 1 alpha subcomplex subunit 9, mitochondrial	42.868	88.661	23.6	8	26	8	1.053	0.958	0.72	1.115	1.028	1.16	1.209	0.16742
Peaxi162Scf00540g00126.1	RAN binding protein 1	24.847	56.441	23.1	3	10	2	0.868	0.934	1.062	1.016	1.047	1.156	1.124	0.16806
Peaxi162Scf00038g01627.1	60 kDa chaperonin 3	59.468	87.668	20.9	9	25	8	0.941	0.906	1.054	1.138	1.011	1.044	1.101	0.168198
Peaxi162Scf00123g00068.1	29 kDa ribonucleoprotein A, chloroplastic	31.515	316.42	49	11	78	8	0.823	0.87	1.054	0.944	1.138	1.159	1.18	0.169036
Peaxi162Scf00011g01927.1	Cullin-associated NEDD8-dissociated protein 1	129.63	17.91	2.6	3	6	3	1.004	0.976	0.855	0.991	1.031	1.18	1.129	0.169163
Peaxi162Scf00075g01928.1	60S ribosomal protein L18A-1	21.436	8.5661	28.7	6	26	1	0.897	0.888	0.805	1.054	0.882	1.428	1.299	0.169281
Peaxi162Scf01157g00006.1	Mitochondrial import receptor subunit TOM9-2	21.035	25.755	22.9	3	5	3	0.992	0.905	0.952	0.949	1.071	1.158	1.115	0.169325
Peaxi162Scf00362g00848.1	Senescence/dehydration-associated protein-related	40.593	20.366	10.2	3	4	3	1.046	1.079	1.16	0.782	1.074	0.955	0.856	0.169404
Peaxi162Scf00026g00297.1	Cyclophilin-like peptidyl-prolyl cis-trans isomerase family protein	33.254	6.9159	3.1	1	2	1	0.783	0.852	0.965	0.861	1.146	1.358	1.294	0.169882
Peaxi162Scf00362g00836.1	Proteasome subunit alpha type-7	27.121	68.329	28.2	8	33	8	0.995	1.038	1.35	0.922	0.901	1.009	0.837	0.169985
Peaxi162Scf00282g00110.1	ribose-5-phosphate isomerase 2	30.168	108.25	22	9	50	9	1.042	0.985	1.602	0.932	0.984	0.736	0.731	0.170019
Peaxi162Scf00814g00225.1	Rad23 UV excision repair protein family	41.07	80.688	24.8	8	21	4	1.04	0.992	1.389	0.848	0.881	1.039	0.809	0.170024
Peaxi162Scf00374g00733.1	pantothenate kinase 2	38.417	8.0814	3.2	1	1	1	1.136	1.146	0.951	0.889	0.909	1.038	0.877	0.170061
Peaxi162Scf00151g00016.1	Protein disulfide-isomerase	57.355	53.111	12.7	6	10	6	0.983	1.04	1.206	0.891	0.952	1.015	0.885	0.170065
Peaxi162Scf01208g00145.1	Lon protease homolog 1, mitochondrial	56.003	9.1754	9.6	3	6	1	1.133	0.833	0.652	1.214	1.018	1.157	1.294	0.170198
Peaxi162Scf01716g00006.1	catalase 2	56.857	21.345	28.3	11	46	3	0.865	1.015	0.924	0.936	1.123	1.151	1.145	0.171303
Peaxi162Scf00235g00720.1	microtubule-associated proteins 65-1	62.663	50.989	12.4	6	10	4	0.982	0.951	0.903	0.961	1.043	1.224	1.138	0.171555
Peaxi162Scf00207g00746.1	Cytochrome c1-1, heme protein, mitochondrial	35.274	84.03	27.8	7	17	3	1.032	0.974	0.888	1.152	0.996	1.054	1.106	0.171765
Peaxi162Scf00013g00229.1	DNA polymerase zeta catalytic subunit, putative	25.995	15.846	8.1	1	2	1	1	1.015	0.75	1.07	1.042	1.132	1.173	0.172023
Peaxi162Scf01238g00221.1	elongation factor P (EF-P) family protein	28.898	78.375	38.6	8	30	8	0.939	0.894	1.056	1.168	1.028	1.024	1.115	0.172024
Peaxi162Scf00065g00326.1	Importin subunit alpha-1	58.412	68.331	17.4	8	19	2	1.048	0.939	0.861	1.08	1.06	1.059	1.123	0.172179
Peaxi162Scf01313g00235.1	V-type proton ATPase subunit H	50.691	76.377	12.6	5	23	4	0.987	1.002	0.739	1.134	1.089	1.104	1.22	0.172675
Peaxi162Scf01205g00032.1	conserved hypothetical protein	29.864	20.723	14.3	3	6	3	1.058	1.01	1.27	0.981	1.034	0.873	0.865	0.173164
Peaxi162Scf00153g01716.1	Pre-mRNA-processing factor 19 homolog 2	56.769	23.365	5.5	3	10	3	0.892	0.923	1.021	1.036	0.98	1.236	1.147	0.173945
Peaxi162Scf00786g00434.1	long-chain acyl-CoA synthetase 2	73.974	6.7423	1.2	1	4	1	1.01	0.984	0.695	1.013	1.217	1.077	1.23	0.174243
Peaxi162Scf00658g00515.1	Regulator of chromosome condensation (RCC1) family protein	47.484	54.07	13.3	6	12	6	1.022	1.012	1.17	0.971	0.922	1.025	0.911	0.174403
Peaxi162Scf00541g00008.1	60S ribosomal protein L34	13.75	17.18	16.7	2	8	2	0.728	0.869	0.75	0.732	1.356	1.447	1.506	0.174555
Peaxi162Scf00235g00842.1	Actin binding Calponin homology (CH) domain-containing protein	90.24	15.976	2.7	2	4	2	1.015	0.983	0.903	0.994	1.033	1.11	1.081	0.174838
Peaxi162Scf00550g00530.1	splicing factor-related	55.833	25.205	8.3	4	7	4	0.988	0.976	0.835	1.048	0.965	1.187	1.143	0.175477
Peaxi162Scf00020g00013.1	GATA type zinc finger transcription factor family protein	58.482	24.793	12.7	6	10	3	1.077	1.173	0.961	1.013	0.923	0.947	0.898	0.175875
Peaxi162Scf00362g00220.1	SEC1 family transport protein SLY1	68.987	11.746	3.2	2	2	2	0.909	1.018	0.819	1.008	0.981	1.256	1.182	0.176121
Peaxi162Scf01286g00123.1	Elongation factor 4	42.605	57.105	17.7	6	11	6	0.964	1.004	0.696	1.129	1.082	1.134	1.256	0.176144
Peaxi162Scf00048g01820.1	Isoleucine--tRNA ligase	119.8	83.441	11.9	10	18	10	1.024	1.014	0.762	1.136	1.029	1.116	1.172	0.176182
Peaxi162Scf00361g00612.1	Cytochrome b-c1 complex subunit 7-2	14.549	14.06	25.8	3	13	1	0.694	0.717	1.172	0.993	1.354	1.115	1.34	0.176742
Peaxi162Scf00064g00534.1	ornithine carbamoyltransferase	40.292	86.249	23.4	7	28	7	1.006	0.992	0.721	1.143	1.012	1.091	1.194	0.176978
Peaxi162Scf00450g00320.1	RNA-binding (RRM/RBD/RNP motifs) family protein	43.246	11.662	5.6	2	2	2	0.984	1.049	1.259	0.909	0.873	1.045	0.859	0.178015
Peaxi162Scf00888g00114.1	plasma-membrane associated cation-binding protein 1	22.291	135.01	57.8	11	42	8	1.013	0.985	1.616	0.774	1.067	0.747	0.716	0.178579
Peaxi162Scf00074g01528.1	P-loop containing nucleoside triphosphate hydrolases superfamily protein	92.073	6.8575	2.2	1	2	1	0.936	1.441	1.224	0.865	0.739	1.11	0.754	0.178583
Peaxi162Scf00538g00523.1	triosephosphate isomerase	26.851	55.984	23.2	7	41	4	0.994	0.994	1.362	0.966	0.932	0.88	0.829	0.17878
Peaxi162Scf01969g00024.1	membrane steroid binding protein 1	26.122	58.826	18.3	4	10	4	1.025	1.033	1.126	0.899	0.964	1.053	0.916	0.179078
Peaxi162Scf00611g00037.1	Mannose-1-phosphate guanyltransferase	36.546	49.432	23.4	6	13	6	0.955	1.001	0.672	1.109	1.094	1.143	1.273	0.179561
Peaxi162Scf00164g00412.1	Protein kinase superfamily protein	38.966	27.612	18.4	6	13	4	1.002	0.936	0.871	0.984	1.193	0.998	1.13	0.179697
Peaxi162Scf00112g01719.1	---	27.813	41.598	21.2	4	16	4	0.978	1.026	1.328	0.838	0.947	0.994	0.834	0.180057
Peaxi162Scf00178g00161.1	cinnamyl alcohol dehydrogenase 9	39.065	108.32	28.1	8	32	7	0.77	0.82	1.115	1.082	1.179	1.005	1.207	0.180518
Peaxi162Scf00287g01315.1	Chaperone DnaJ-domain superfamily protein isoform 3	80.155	52.631	12.6	7	14	7	0.956	1.009	0.742	1.075	1.114	1.067	1.203	0.180923
Peaxi162Scf00104g00816.1	3-ketoacyl-CoA synthase 6	52.886	11.873	5.1	2	3	2	1.028	0.637	0.549	0.729	1.38	1.518	1.638	0.181041
Peaxi162Scf00194g01048.1	Histidine--tRNA ligase	89.88	55.738	8.7	6	6	6	0.952	0.928	0.885	0.918	1.062	1.247	1.167	0.181217
Peaxi162Scf02261g00011.1	30S ribosomal protein S5	32.796	154.34	44.7	12	75	12	0.892	0.978	1.058	1.074	1.054	1.04	1.082	0.181376
Peaxi162Scf00044g01215.1	Histone superfamily protein	14.527	6.2166	18.1	3	11	1	0.894	1.015	0.646	0.896	1.167	1.309	1.32	0.181965
Peaxi162Scf00082g00016.1	Trafficking protein particle complex subunit 3	20.881	14.4	13.4	2	5	2	1.528	1.039	0.917	0.904	0.796	0.929	0.755	0.182136
Peaxi162Scf00973g00317.1	Isovaleryl-CoA dehydrogenase, mitochondrial	45.135	13.244	5.1	2	4	2	1.015	0.994	1.712	0.824	0.842	0.851	0.676	0.182277
Peaxi162Scf00570g00059.1	Phenazine biosynthesis-like domain-containing protein 1	32.291	52.107	18.2	4	7	4	0.933	0.971	0.848	0.964	0.981	1.197	1.142	0.182541
Peaxi162Scf00527g00735.1	Fes1A	41.566	6.8391	2.4	1	2	1	1.077	0.936	1.443	0.803	0.863	1.03	0.78	0.182698
Peaxi162Scf00136g00128.1	membrane steroid binding protein 1	16.977	41.363	32.7	4	16	4	0.99	1.038	1.159	0.975	0.925	1.017	0.915	0.183104
Peaxi162Scf00404g00079.1	Thioredoxin family protein	40.064	63.906	19.3	5	14	4	1.03	0.985	0.713	1.196	1.125	0.995	1.216	0.183881
Peaxi162Scf00286g00650.1	NAD(P)-linked oxidoreductase superfamily protein	81.177	119.41	25	14	32	13	1.029	0.985	1.191	0.911	1.033	0.912	0.891	0.18438
Peaxi162Scf00084g00099.1	Phosphoacetylglucosamine mutase	18.35	17.846	10.4	1	4	1	0.79	0.843	1.124	1.195	1.089	1.015	1.197	0.184558
Peaxi162Scf00848g00113.1	60S ribosomal protein L36-2	12.097	13.761	21.3	2	3	2	0.924	1.034	0.836	0.949	1.175	1.091	1.151	0.185001
Peaxi162Scf00342g00928.1	5-methyltetrahydropteroyltriglutamate--homocysteine methyltransferase	84.709	59.839	23.1	16	86	7	0.994	0.991	0.751	1.011	1.056	1.098	1.157	0.185039
Peaxi162Scf00013g00037.1	Delta-1-pyrroline-5-carboxylate dehydrogenase 12A1, mitochondrial	57.964	147.52	26.3	10	46	10	1.091	1.117	1.036	1.11	0.874	0.879	0.883	0.185163
Peaxi162Scf01312g00036.1	Nuclear transport factor 2 (NTF2) family protein with RNA binding (RRM-RBD-RNP motifs) domain	50.27	33.978	7.2	2	6	2	0.939	0.964	1	1.057	0.963	1.133	1.086	0.185196
Peaxi162Scf00016g01531.1	N-acetyl-gamma-glutamyl-phosphate reductase	43.942	96.494	25.2	8	18	8	0.919	1.021	0.975	1.063	0.984	1.055	1.064	0.185536
Peaxi162Scf01607g00116.1	FZO-like	103.63	62.69	10.4	9	12	9	1.031	0.992	0.804	1.105	1.096	1.077	1.16	0.186163
Peaxi162Scf00382g00825.1	50S ribosomal protein L15	28.757	103.19	40.8	9	30	9	0.787	0.915	0.828	0.9	1.562	0.985	1.362	0.186517
Peaxi162Scf00128g00741.1	Small heat shock protein, chloroplastic	16.818	7.2252	7.5	1	1	1	1.336	0.793	1.748	1.049	0.65	0.739	0.629	0.186644
Peaxi162Scf00001g00311.1	beta-D-xylosidase 4	84.445	161.14	16.8	10	54	10	1.025	0.975	1.396	0.869	0.954	0.963	0.82	0.186763
Peaxi162Scf00688g00358.1	Nuclear cap-binding protein subunit 2	29.194	7.6661	5.2	1	1	1	0.96	1.03	0.831	1.101	0.964	1.142	1.137	0.187083
Peaxi162Scf00016g03350.1	protein COTTON GOLGI-RELATED 3	28.512	29.636	21.3	5	7	5	0.907	1.029	0.922	0.978	1.03	1.159	1.108	0.187156
Peaxi162Scf00003g01630.1	nitrite reductase	62.836	28.034	8.6	4	18	3	1.224	1.156	0.912	0.946	0.989	0.861	0.849	0.187482
Peaxi162Scf00390g00134.1	50S ribosomal protein L17	21.452	12.121	11.1	2	7	2	0.867	1.03	0.767	0.908	1.165	1.122	1.199	0.187659
Peaxi162Scf00799g00005.1	fructose-bisphosphate aldolase 2	41.908	323.31	50.1	19	204	7	1.161	1.13	0.972	1.023	0.986	0.778	0.854	0.187944
Peaxi162Scf00320g00715.1	Phospholipase A2 family protein	17.454	8.3991	6.9	1	1	1	0.87	0.693	0.927	0.818	1.157	1.471	1.384	0.188019
Peaxi162Scf00699g00008.1	NADP-dependent malic enzyme	62.633	55.932	13	8	13	8	0.91	1.056	0.941	1.049	1.018	1.056	1.074	0.188296
Peaxi162Scf00032g03115.1	Cystathionine beta-synthase (CBS) family protein	25.773	43.718	22.4	5	25	2	1.01	0.969	1.378	0.907	0.993	0.845	0.818	0.188743
Peaxi162Scf00439g01010.1	Small nuclear ribonucleoprotein family protein	14.531	18.413	18.9	2	3	2	1.225	0.983	1.251	0.648	0.956	1.077	0.775	0.188977
Peaxi162Scf00241g00079.1	Proteasome subunit alpha type-2	29.529	13.976	17.5	4	17	2	0.957	1.031	1.502	0.894	0.804	0.999	0.773	0.189438
Peaxi162Scf00188g00063.1	expressed protein	29.792	13.168	6.3	2	3	2	0.926	1.012	0.757	0.907	1.195	1.177	1.217	0.189923
Peaxi162Scf00635g00717.1	26S proteasome non-ATPase regulatory subunit 4 homolog	40.236	51.126	20.4	5	11	4	0.911	0.964	1.052	1.027	1.04	1.059	1.068	0.190084
Peaxi162Scf00314g00728.1	Rubredoxin-like superfamily protein	18.114	7.4468	5.4	1	5	1	0.981	1.027	0.75	1.076	1.144	1.007	1.17	0.190262
Peaxi162Scf00565g00716.1	Ankyrin repeat family protein	23.364	20.981	10.6	2	5	2	1.215	1.199	0.963	0.715	1.113	0.874	0.8	0.190357
Peaxi162Scf00069g00117.1	Calcium-binding EF-hand family protein	35.95	14.806	5.7	2	5	1	0.963	0.998	1.557	0.807	0.877	0.975	0.756	0.190658
Peaxi162Scf00284g00521.1	Ferritin-2, chloroplastic	27.144	77.33	24	5	33	4	0.942	0.816	0.99	0.9	1.198	1.187	1.195	0.191236
Peaxi162Scf00495g00011.1	Tetratricopeptide repeat (TPR)-like superfamily protein	34.272	80.324	25.9	7	14	7	0.961	1.02	0.709	1.077	1.112	1.124	1.232	0.191323
Peaxi162Scf00110g01213.1	Pyruvate kinase family protein	52.561	173.8	27.2	10	44	3	1.017	0.952	0.665	1.05	1.01	1.169	1.226	0.191324
Peaxi162Scf00684g00327.1	Glycine-rich RNA-binding protein	12.692	114.36	68.9	9	54	7	0.867	0.924	1.058	0.995	1.043	1.144	1.117	0.191737
Peaxi162Scf00528g00063.1	PATATIN-like protein 5	42.079	37.545	16.1	4	7	4	1.048	1.06	1.251	0.745	1.163	0.786	0.802	0.191879
Peaxi162Scf00516g00675.1	Protein kinase superfamily protein	40.249	17.032	6.5	2	5	2	0.993	0.992	0.842	0.99	1.05	1.047	1.092	0.193841
Peaxi162Scf00518g00424.1	Unknown protein	17.75	6.3082	5	1	2	1	0.896	0.863	1.094	1.011	1.103	1.096	1.125	0.194417
Peaxi162Scf00966g00004.1	GDSL esterase/lipase	40.207	27.982	6.5	5	10	5	0.973	1.041	0.861	1.012	1.037	1.11	1.099	0.194964
Peaxi162Scf00228g00332.1	Enoyl-CoA hydratase, mitochondrial	29.248	44.495	24.5	7	8	7	1.095	1.127	0.963	1.018	0.91	0.977	0.912	0.194996
Peaxi162Scf01159g00110.1	Transitional endoplasmic reticulum ATPase	92.046	27.546	34.7	29	91	2	0.789	0.914	1.099	1.081	1.022	1.155	1.163	0.195219
Peaxi162Scf00550g00549.1	Nuclear migration protein nudC	33.835	21.28	12.4	3	4	3	1.034	0.981	1.204	0.946	1.003	0.955	0.902	0.195241
Peaxi162Scf00725g00524.1	Nuclear transport factor 2 (NTF2) family protein	23.255	20.367	12.9	3	5	3	1.025	1.007	1.264	0.762	1.034	0.959	0.836	0.195559
Peaxi162Scf00518g00722.1	T-complex protein 1 subunit zeta	57.215	16.98	24.8	11	31	2	0.949	0.943	0.927	0.998	0.996	1.208	1.136	0.195616
Peaxi162Scf00039g01626.1	NAD(P)-binding Rossmann-fold superfamily protein	25.808	11.182	6	2	2	2	0.963	1.037	0.798	1.088	1.071	1.071	1.154	0.195845
Peaxi162Scf00195g00834.1	Glutathione S-transferase family protein	33.338	24.358	16.8	4	5	4	0.992	0.986	0.701	1.298	1.021	1	1.239	0.196841
Peaxi162Scf00161g00144.1	Elongation factor Tu	52.93	15.852	15.5	8	50	1	0.902	0.964	0.975	1.258	0.97	1.02	1.143	0.198922
Peaxi162Scf00062g00013.1	V-type proton ATPase subunit H	47.749	7.5634	4.3	2	5	1	1.176	0.631	0.815	1.105	1.05	1.234	1.293	0.199
Peaxi162Scf00049g02221.1	NADH-ubiquinone oxidoreductase 24 kDa subunit, putative	18.554	25.299	16.3	3	9	3	1.041	0.971	1.25	0.963	0.92	0.993	0.882	0.199144
Peaxi162Scf00270g00824.1	Protein disulfide isomerase-like 1-4	65.387	26.63	7.8	4	7	4	0.825	0.844	1.078	0.999	1.01	1.231	1.179	0.199178
Peaxi162Scf00019g00006.1	subunit A of ferredoxin-thioredoxin-reductase [Solanum tuberosum]	19.145	21.22	15.4	3	11	3	0.954	0.955	1.72	0.958	0.868	0.681	0.691	0.199424
Peaxi162Scf00618g00219.1	Rhodanese-like domain-containing protein 14, chloroplastic	26.333	50.311	20.9	4	16	4	1.173	1.226	0.866	0.95	0.889	0.881	0.833	0.199439
Peaxi162Scf00677g00223.1	C-terminal, Foie gras liver health family 1	126.29	12.643	1.7	2	3	2	1.025	0.956	0.808	1.052	0.968	1.202	1.155	0.199803
Peaxi162Scf00612g00137.1	Ribulose-1,5 bisphosphate carboxylase/oxygenase large subunit N-methyltransferase, chloroplast precursor, putative	55.284	21.464	6.4	3	3	3	1.021	0.973	0.768	1.001	1.039	1.144	1.153	0.199876
Peaxi162Scf00313g00816.1	Blue copper protein [Morus notabilis]	32.299	6.6624	2.2	1	4	1	0.438	1.048	4.196	0.336	0.357	0.387	0.19	0.20028
Peaxi162Scf00767g00022.1	Unknown protein	10.119	28.52	17.4	1	4	1	1.2	1.167	0.862	0.851	0.859	0.975	0.832	0.20032
Peaxi162Scf00420g00548.1	nuclear transport factor 2B	13.522	39.829	23.6	1	4	1	1.136	0.975	1.077	0.946	0.896	1.048	0.907	0.20034
Peaxi162Scf00817g00217.1	Voltage-gated potassium channel subunit beta-2	36.577	63.542	21.3	7	20	7	1.086	1.121	0.968	0.918	1.023	0.977	0.919	0.20068
Peaxi162Scf00300g00848.1	Subtilase family protein	75.76	19.138	4.3	2	5	2	0.975	0.985	2.017	0.593	1.191	0.588	0.596	0.20082
Peaxi162Scf00291g00310.1	starch synthase 4	83.431	29.413	5.5	4	4	4	1.035	0.897	1.011	1.075	1.066	1.018	1.073	0.20126
Peaxi162Scf00983g00019.1	Cyclin-dependent kinases regulatory subunit 1	10.567	12.823	20.5	2	3	2	1.003	1.075	1.081	0.906	0.951	1.062	0.924	0.20142
Peaxi162Scf00129g00821.1	Ferredoxin-thioredoxin reductase, catalytic chain	16.418	117.5	55.2	9	36	9	1.076	0.923	1.651	1.016	0.902	0.687	0.714	0.20158
Peaxi162Scf01039g00225.1	NPL4-like protein 1	46.15	49.169	11.9	5	7	5	1.024	0.956	0.648	1.153	1.125	1.094	1.283	0.2019
Peaxi162Scf00073g00132.1	Stress responsive alpha-beta barrel domain protein	37.057	19.636	11.2	3	7	1	1.015	1.033	1.423	0.917	1.034	0.924	0.828	0.20228
Peaxi162Scf00038g02432.1	D-3-phosphoglycerate dehydrogenase	66.644	137.52	20.3	10	31	7	0.969	0.964	0.763	0.972	0.991	1.325	1.22	0.20234
Peaxi162Scf00853g00017.1	Nucleoside diphosphate kinase family protein	16.197	58.423	41.9	6	44	6	0.997	0.946	0.762	0.984	0.985	1.248	1.189	0.20288
Peaxi162Scf00257g00104.1	Adenine nucleotide alpha hydrolases-like superfamily protein	27.379	38.573	29.2	5	9	4	0.942	1.049	1.426	0.851	0.855	1.028	0.8	0.20326
Peaxi162Scf00299g00235.1	Inorganic pyrophosphatase	30.714	141.32	34.5	12	57	12	1.008	0.998	1.397	0.907	0.898	0.928	0.803	0.20334
Peaxi162Scf01238g00114.1	vacuolar sorting receptor homolog 1	69.192	69.004	16.1	10	17	3	0.994	0.962	0.679	1.088	0.938	1.235	1.238	0.20342
Peaxi162Scf00446g00611.1	Hyaluronan / mRNA binding family	40.275	127.95	30.1	12	38	12	0.77	0.981	0.893	0.858	1.163	1.259	1.241	0.20342
Peaxi162Scf00064g01529.1	phosphofructokinase 3	53.733	19.388	11.7	5	6	2	1.022	1.01	0.822	1.048	1.115	1.022	1.116	0.20478
Peaxi162Scf00398g00722.1	Ribosome recycling factor	27.97	28.292	10.2	2	3	2	0.992	1.172	1.023	1.021	0.924	0.966	0.913	0.20572
Peaxi162Scf00725g00520.1	Inositol oxygenase 4	24.135	19.093	8	1	4	1	1	1.018	1.476	0.891	0.921	0.904	0.777	0.20576
Peaxi162Scf00700g00623.1	---	7.9969	18.678	36	2	6	2	0.743	0.929	1.059	0.988	1.04	1.362	1.241	0.2061
Peaxi162Scf00095g00214.1	Prolyl 4-hydroxylase subunit alpha-1	32.716	6.3366	4.1	1	1	1	0.964	1.132	1.31	0.676	0.96	1.058	0.791	0.20656
Peaxi162Scf00406g00317.1	Pathogenesis-related thaumatin superfamily protein	27.046	57.992	27.4	7	26	7	0.917	0.96	0.754	0.945	0.969	1.374	1.25	0.20694
Peaxi162Scf00583g00529.1	actin 7	41.733	316.55	52.8	15	153	3	1.017	1.034	0.825	1.047	1.052	1.102	1.113	0.20724
Peaxi162Scf00763g00328.1	60S ribosomal protein L17-2	16.883	38.488	31.8	4	17	1	1.013	0.962	0.676	0.933	1.125	1.247	1.247	0.20868
Peaxi162Scf00694g00429.1	50S ribosomal protein L1	36.929	130.6	29.5	10	53	10	0.825	0.862	1.101	1.096	1.111	1.059	1.171	0.20884
[truncated: 1,765 more rows]

## Sheet: Peptide_quant
Peptide quantity of petunia proteome
ID	Sequence	Protein accession	Protein description	Charge	m/z	mass error [ppm]	PEP	Score	Unique [yes/no]	CK1	CK2	CK3	DHS1	DHS2	DHS3
0	AAAAAAADVAR	Peaxi162Scf00017g02914.1	Peroxisomal membrane protein PEX14	2	479.259	2.2055	0.0005714	84.821	yes	NA	NA	NA	NA	NA	NA
1	AAAAAAADVAR	Peaxi162Scf00017g02914.1	Peroxisomal membrane protein PEX14	2	479.259	2.7462	0.001621	78.136	yes	NA	NA	NA	NA	NA	NA
2	AAAAAAADVAR	Peaxi162Scf00017g02914.1	Peroxisomal membrane protein PEX14	2	479.259	2.19	0.014857	57.149	yes	NA	NA	NA	NA	NA	NA
3	AAAAAAADVAR	Peaxi162Scf00017g02914.1	Peroxisomal membrane protein PEX14	2	479.259	1.9564	0.013437	58.63	yes	NA	NA	NA	NA	NA	NA
4	AAAAAGLTVAEVTGSNVVSVAEDELMR	Peaxi162Scf00129g01035.1	formate dehydrogenase	3	877.781	2.0246	2.5143e-18	82.302	yes	1.326	1.13	1.121	0.499	0.356	1.567
5	AAAAAGLTVAEVTGSNVVSVAEDELMR	Peaxi162Scf00129g01035.1	formate dehydrogenase	3	877.781	1.4378	4.8397e-32	113.31	yes	1.347	1.116	NA	0.537	NA	NA
6	AAAAAGLTVAEVTGSNVVSVAEDELMR	Peaxi162Scf00129g01035.1	formate dehydrogenase	4	658.588	1.7285	4.2765e-19	91.238	yes	1.05	1.503	0.427	1.571	0.433	1.016
7	AAAAAGLTVAEVTGSNVVSVAEDELMR	Peaxi162Scf00129g01035.1	formate dehydrogenase	3	877.781	1.6632	7.7539e-19	90.912	yes	1.081	NA	0.966	0.63	0.872	1.451
8	AAAAAGLTVAEVTGSNVVSVAEDELMR	Peaxi162Scf00129g01035.1	formate dehydrogenase	4	658.588	2.054	5.1263e-10	55.247	yes	1.04	1.141	0.618	0.554	0.868	1.778
9	AAAAAGLTVAEVTGSNVVSVAEDELMR	Peaxi162Scf00129g01035.1	formate dehydrogenase	3	877.781	1.8122	4.3561e-10	61.612	yes	1.221	1.003	0.884	0.658	1.019	1.216
10	AAAAAGLTVAEVTGSNVVSVAEDELMR	Peaxi162Scf00129g01035.1	formate dehydrogenase	4	658.588	2.5904	0.00068873	30.069	yes	1.528	0.611	0.757	0.849	0.791	1.464
11	AAAAAGLTVAEVTGSNVVSVAEDELMR	Peaxi162Scf00129g01035.1	formate dehydrogenase	4	658.588	2.852	4.3443e-10	57.238	yes	1.318	0.558	1.082	NA	1.139	0.903
12	AAAAAGLTVAEVTGSNVVSVAEDELMR	Peaxi162Scf00129g01035.1	formate dehydrogenase	3	877.781	2.5232	2.3145e-24	96.708	yes	1.109	0.98	0.884	0.882	1.145	NA
13	AAAADEDDGAVAMVGK	Peaxi162Scf00320g00053.1	Mitochondrial import receptor subunit TOM7-1	3	502.896	3.137	3.1266e-07	81.904	yes	NA	NA	NA	NA	NA	NA
14	AAAADEDDGAVAMVGK	Peaxi162Scf00320g00053.1	Mitochondrial import receptor subunit TOM7-1	3	497.565	3.2784	2.1143e-07	85.837	yes	NA	NA	NA	NA	NA	NA
15	AAAADEDDGAVAMVGK	Peaxi162Scf00320g00053.1	Mitochondrial import receptor subunit TOM7-1	2	745.843	2.3309	1.1906e-31	163.8	yes	NA	NA	NA	NA	NA	NA
16	AAAADEDDGAVAMVGK	Peaxi162Scf00320g00053.1	Mitochondrial import receptor subunit TOM7-1	2	745.843	2.0421	2.0838e-20	134.88	yes	0.876	0.875	0.934	0.974	1.113	1.229
17	AAAADEDDGAVAMVGK	Peaxi162Scf00320g00053.1	Mitochondrial import receptor subunit TOM7-1	3	497.565	3.2282	3.0258e-07	81.904	yes	NA	NA	NA	NA	NA	NA
18	AAAAGFEK	Peaxi162Scf00395g00711.1	Photosystem II CP43 chlorophyll apoprotein	2	382.701	4.0156	0.0012485	123.98	no	NA	NA	NA	NA	NA	NA
19	AAAAGFEK	Peaxi162Scf00395g00711.1	Photosystem II CP43 chlorophyll apoprotein	3	255.469	4.8776	0.0015126	89.55	no	2.105	1.851	1	0.242	0.429	0.373
20	AAAAGFEK	Peaxi162Scf00395g00711.1	Photosystem II CP43 chlorophyll apoprotein	2	382.701	4.999	0.0036465	111.95	no	1.98	2.052	1.049	0.203	0.398	0.317
21	AAAAGFEK	Peaxi162Scf00395g00711.1	Photosystem II CP43 chlorophyll apoprotein	3	255.469	5.211	0.0015126	89.55	no	1.989	1.951	1.018	0.262	0.395	0.384
22	AAAAGFEK	Peaxi162Scf00395g00711.1	Photosystem II CP43 chlorophyll apoprotein	2	382.701	4.8536	0.0036465	111.95	no	2.057	1.96	1.055	0.206	0.367	0.355
23	AAAAGFEK	Peaxi162Scf00395g00711.1	Photosystem II CP43 chlorophyll apoprotein	3	255.469	4.6561	0.0015126	89.55	no	2.062	2.025	0.999	0.243	0.303	0.367
24	AAAAGFEK	Peaxi162Scf00395g00711.1	Photosystem II CP43 chlorophyll apoprotein	2	382.701	5.0011	0.0036465	111.95	no	1.827	1.902	1.111	0.251	0.441	0.469
25	AAAAGFEK	Peaxi162Scf00395g00711.1	Photosystem II CP43 chlorophyll apoprotein	3	255.469	5.8719	0.0025707	79.469	no	1.974	2.05	0.972	0.256	0.362	0.385
26	AAAAGFEK	Peaxi162Scf00395g00711.1	Photosystem II CP43 chlorophyll apoprotein	3	255.469	4.4602	0.0031056	77.058	no	1.689	1.859	0.983	0.397	0.522	0.55
27	AAAATASGK	Peaxi162Scf00047g01234.1	peroxisomal 3-ketoacyl-CoA thiolase 3	2	374.203	0.25101	0.020206	61.593	no	1.092	1.085	0.788	0.902	1.055	1.077
28	AAADHILR	Peaxi162Scf00745g00846.1	exportin 1A	3	289.5	4.098	0.0011139	95.741	yes	0.906	0.888	0.55	1.046	1.231	1.379
29	AAADHILR	Peaxi162Scf00745g00846.1	exportin 1A	3	289.5	4.2972	0.0011024	97.093	yes	0.922	1.024	0.628	1.044	1.012	1.37
30	AAADHILR	Peaxi162Scf00745g00846.1	exportin 1A	3	289.5	4.8199	0.0019014	84.368	yes	NA	NA	NA	NA	NA	NA
31	AAADHILR	Peaxi162Scf00745g00846.1	exportin 1A	3	289.5	5.1704	0.03802	44.377	yes	NA	NA	NA	NA	NA	NA
32	AAAEVIDTMALNLSK	Peaxi162Scf00017g02641.1	Importin subunit beta-4	3	516.276	3.3904	0.00010688	65.219	yes	NA	NA	NA	NA	NA	NA
33	AAAIGANNQAAQSMLK	Peaxi162Scf00368g00095.1	Proteasome subunit alpha type-4	3	525.603	3.6398	0.00020887	56.46	no	0.85	0.863	0.823	1.061	1.052	1.35
34	AAAIGANNQAAQSMLK	Peaxi162Scf00368g00095.1	Proteasome subunit alpha type-4	3	525.603	1.2181	4.0725e-09	97.273	no	0.845	1.01	0.854	1.009	0.858	1.424
35	AAAIGANNQAAQSMLK	Peaxi162Scf00368g00095.1	Proteasome subunit alpha type-4	2	779.904	1.5901	1.8557e-49	192.96	no	0.898	0.944	1.232	0.808	0.852	1.267
36	AAAIGANNQAAQSMLK	Peaxi162Scf00368g00095.1	Proteasome subunit alpha type-4	2	779.904	2.4617	4.3599e-17	125.5	no	0.879	1.015	1.251	0.773	0.85	1.232
37	AAAIGANNQAAQSMLK	Peaxi162Scf00368g00095.1	Proteasome subunit alpha type-4	3	520.272	3.548	8.8091e-13	113.76	no	NA	NA	NA	NA	NA	NA
38	AAAIGANNQAAQSMLK	Peaxi162Scf00368g00095.1	Proteasome subunit alpha type-4	3	520.272	1.6988	4.3011e-21	135.81	no	NA	NA	NA	NA	NA	NA
39	AAAIGANNQAAQSMLK	Peaxi162Scf00368g00095.1	Proteasome subunit alpha type-4	2	779.904	0.68579	8.3088e-32	166.92	no	0.863	1.107	1.082	0.752	1.006	1.189
40	AAAIGANNQAAQSMLK	Peaxi162Scf00368g00095.1	Proteasome subunit alpha type-4	2	779.904	1.1398	2.6638e-13	120.7	no	0.987	1.088	1.062	0.817	0.887	1.159
41	AAAIVSAGGGFGGGR	Peaxi162Scf00082g00217.1	Cysteine-rich PDZ-binding protein	2	624.328	2.5406	0.00075933	63.09	yes	NA	NA	NA	NA	NA	NA
42	AAAIVSAGGGFGGGR	Peaxi162Scf00082g00217.1	Cysteine-rich PDZ-binding protein	2	624.328	1.7	1.7158e-32	173.59	yes	1.098	1.061	1.367	0.729	0.861	0.884
43	AAAIVSAGGGFGGGR	Peaxi162Scf00082g00217.1	Cysteine-rich PDZ-binding protein	2	624.328	1.6141	1.9463e-08	103.83	yes	NA	NA	NA	NA	NA	NA
44	AAALAFESK	Peaxi162Scf00134g02033.1	ATP-dependent (S)-NAD(P)H-hydrate dehydratase	2	454.248	2.8985	0.025147	58.474	yes	NA	NA	NA	NA	NA	NA
45	AAALAFESK	Peaxi162Scf00134g02033.1	ATP-dependent (S)-NAD(P)H-hydrate dehydratase	2	454.248	3.2631	0.0022478	86.882	yes	NA	NA	NA	NA	NA	NA
46	AAALALR	Peaxi162Scf00038g01734.1	Dihydrolipoyllysine-residue acetyltransferase component of pyruvate dehydrogenase complex	2	343.221	2.7806	0.019429	84.064	yes	0.901	1.054	1.22	0.752	1.018	1.054
47	AAALVDLAEDGVGLPEEILEGSSFGK	Peaxi162Scf00132g00119.1	Two pore calcium channel protein 1B	3	863.109	1.0543	2.8777e-06	47.564	yes	1.395	0.507	0.483	0.632	1.339	1.644
48	AAALVDLAEDGVGLPEEILEGSSFGK	Peaxi162Scf00132g00119.1	Two pore calcium channel protein 1B	3	863.109	1.2487	0.0014072	31.36	yes	0.596	1.273	1.77	0.687	0.473	1.201
49	AAALVDLAEDGVGLPEEILEGSSFGK	Peaxi162Scf00132g00119.1	Two pore calcium channel protein 1B	4	647.584	1.7632	0.009465	26.5	yes	1.003	1.283	0.451	0.721	1.873	0.669
50	AAASDQLEIWAER	Peaxi162Scf00021g00118.1	Signal recognition particle receptor FtsY	2	730.362	1.2436	0.0020838	63.79	yes	NA	NA	NA	NA	NA	NA
51	AAASLPSIGEDFDER	Peaxi162Scf00067g02524.1	tetratricopeptide repeat (TPR)-containing protein	2	789.376	2.0755	7.0921e-49	190.34	yes	0.876	0.921	0.695	1.065	1.282	1.162
52	AAASLPSIGEDFDER	Peaxi162Scf00067g02524.1	tetratricopeptide repeat (TPR)-containing protein	2	789.376	2.1	1.4227e-16	124.16	yes	0.92	0.889	0.775	1.024	1.24	1.152
53	AAASLPSIGEDFDER	Peaxi162Scf00067g02524.1	tetratricopeptide repeat (TPR)-containing protein	3	526.586	2.426	0.0047693	41.743	yes	NA	NA	NA	NA	NA	NA
54	AAATASTVSK	Peaxi162Scf00351g00524.1	ATP-binding cassette sub-family F member 2	2	453.748	1.1534	0.00096681	86.243	yes	NA	NA	NA	NA	NA	NA
55	AAATLDAEER	Peaxi162Scf00376g00816.1	Nuclear pore complex protein Nup155	2	523.759	2.1169	0.030582	54.198	yes	NA	NA	NA	NA	NA	NA
56	AAATNLGK	Peaxi162Scf00013g00935.1	Serine/threonine-protein phosphatase 2A 65 kDa regulatory subunit A beta isoform	2	373.214	2.3383	0.0056856	92.838	yes	1.019	1.097	0.72	0.791	1.026	1.347
57	AAATVPDEPK	Peaxi162Scf00253g00825.1	Eukaryotic translation initiation factor 5B	2	499.761	2.7748	0.040993	52.579	yes	NA	NA	NA	NA	NA	NA
58	AAATVPDEPKNEGSR	Peaxi162Scf00253g00825.1	Eukaryotic translation initiation factor 5B	3	514.59	2.2908	0.0049408	43.548	yes	NA	NA	NA	NA	NA	NA
59	AAAVNADTGAPTIFDK	Peaxi162Scf00149g00222.1	HISTIDINE TRIAD NUCLEOTIDE-BINDING 2	3	521.267	4.8159	0.00012282	61.265	yes	1.332	0.979	1.156	0.818	0.771	0.945
60	AAAVNADTGAPTIFDK	Peaxi162Scf00149g00222.1	HISTIDINE TRIAD NUCLEOTIDE-BINDING 2	2	781.396	3.8381	6.0625e-17	122.01	yes	1.038	0.988	1.34	0.889	0.835	0.911
61	AAAVNADTGAPTIFDK	Peaxi162Scf00149g00222.1	HISTIDINE TRIAD NUCLEOTIDE-BINDING 2	2	781.396	3.0597	2.8532e-17	128.59	yes	1.043	0.953	1.269	0.806	0.896	1.033
62	AAAVNADTGAPTIFDK	Peaxi162Scf00149g00222.1	HISTIDINE TRIAD NUCLEOTIDE-BINDING 2	3	521.267	4.275	2.1499e-06	77.746	yes	1.04	0.901	1.471	0.836	0.862	0.89
63	AAAVNADTGAPTIFDK	Peaxi162Scf00149g00222.1	HISTIDINE TRIAD NUCLEOTIDE-BINDING 2	2	781.396	2.854	1.3523e-17	131.67	yes	0.955	0.936	1.071	0.974	0.935	1.13
64	AAAVPSLFEEDVEFVGVELEGTEK	Peaxi162Scf00270g00423.1	Serine/threonine-protein phosphatase 6 regulatory subunit 3	3	855.758	2.9174	9.9806e-08	55.705	yes	0.821	0.622	0.299	1.316	1.159	1.782
65	AAAYAFGNIDPTNISR	Peaxi162Scf00935g00015.1	Protein MEMO1	2	840.921	1.7268	4.0432e-07	91.076	yes	0.979	1.05	0.873	0.807	1.038	1.253
66	AACEASLK	Peaxi162Scf00286g00650.1	NAD(P)-linked oxidoreductase superfamily protein	2	425.21	2.9546	0.0045498	107.57	yes	0.72	0.755	1.026	0.946	1.398	1.156
67	AACEASLK	Peaxi162Scf00286g00650.1	NAD(P)-linked oxidoreductase superfamily protein	2	425.21	2.7707	0.0018103	120.15	yes	0.744	0.714	1.003	1.044	1.405	1.09
68	AADEGLVIIQSPR	Peaxi162Scf00207g00749.1	biotin/lipoyl attachment domain-containing protein	2	684.878	3.2759	2.0347e-05	93.478	yes	0.96	0.923	0.927	0.899	1.097	1.194
69	AADEGLVIIQSPR	Peaxi162Scf00207g00749.1	biotin/lipoyl attachment domain-containing protein	3	456.921	2.804	2.9046e-05	85.554	yes	0.707	1.01	1.032	0.964	1.137	1.15
70	AADEGLVIIQSPR	Peaxi162Scf00207g00749.1	biotin/lipoyl attachment domain-containing protein	2	684.878	1.2726	0.00051284	74.475	yes	NA	NA	NA	NA	NA	NA
71	AADEGLVIIQSPR	Peaxi162Scf00207g00749.1	biotin/lipoyl attachment domain-containing protein	3	456.921	4.2084	6.7901e-05	78.964	yes	0.847	0.91	0.848	0.854	1.359	1.182
72	AADELRK	Peaxi162Scf00959g00213.1	Transketolase	3	268.152	3.6797	0.0041508	91.9	no	1.023	1.181	0.632	0.921	1.149	1.094
73	AADELRK	Peaxi162Scf00959g00213.1	Transketolase	3	268.152	3.1018	0.024863	58.604	no	0.877	1.133	0.756	0.9	1.161	1.173
74	AADELRK	Peaxi162Scf00959g00213.1	Transketolase	3	268.152	4.193	0.011341	68.915	no	NA	NA	NA	NA	NA	NA
75	AADELRK	Peaxi162Scf00959g00213.1	Transketolase	3	268.152	4.222	0.031513	54.571	no	NA	NA	NA	NA	NA	NA
76	AADELRK	Peaxi162Scf00959g00213.1	Transketolase	3	268.152	3.0587	0.035231	53.554	no	NA	NA	NA	NA	NA	NA
77	AADFSTDDLILGK	Peaxi162Scf00413g00612.1	Chloroplast stem-loop binding protein of 41 kDa b, chloroplastic	3	455.901	5.6685	0.00012491	73.435	yes	0.987	1.226	0.869	1.05	0.989	0.88
78	AADFSTDDLILGK	Peaxi162Scf00413g00612.1	Chloroplast stem-loop binding protein of 41 kDa b, chloroplastic	2	683.348	4.1128	7.0421e-15	140.82	yes	1.096	1.148	0.865	0.991	0.98	0.919
79	AADFSTDDLILGK	Peaxi162Scf00413g00612.1	Chloroplast stem-loop binding protein of 41 kDa b, chloroplastic	3	455.901	3.6707	3.6384e-05	83.182	yes	1.082	1.145	0.817	0.983	1.112	0.861
80	AADFSTDDLILGK	Peaxi162Scf00413g00612.1	Chloroplast stem-loop binding protein of 41 kDa b, chloroplastic	2	683.348	2.2817	5.4356e-15	142.38	yes	1.171	1.085	0.814	0.981	1.03	0.919
81	AADFSTDDLILGK	Peaxi162Scf00413g00612.1	Chloroplast stem-loop binding protein of 41 kDa b, chloroplastic	3	455.901	3.3453	0.00094555	56.205	yes	1.109	0.853	0.867	1.137	1.226	0.807
82	AADFSTDDLILGK	Peaxi162Scf00413g00612.1	Chloroplast stem-loop binding protein of 41 kDa b, chloroplastic	3	455.901	2.183	6.8534e-05	78.903	yes	1.096	0.924	0.79	1.245	0.889	1.056
83	AADFSTDDLILGK	Peaxi162Scf00413g00612.1	Chloroplast stem-loop binding protein of 41 kDa b, chloroplastic	2	683.348	1.057	7.0736e-12	128.54	yes	1.187	1.011	0.811	1.049	1.042	0.9
84	AADFSTDDLILGK	Peaxi162Scf00413g00612.1	Chloroplast stem-loop binding protein of 41 kDa b, chloroplastic	2	683.348	2.1155	6.8233e-08	107.65	yes	1.105	0.937	0.807	0.954	1.149	1.049
85	AADFSTDDLILGK	Peaxi162Scf00413g00612.1	Chloroplast stem-loop binding protein of 41 kDa b, chloroplastic	3	455.901	3.7348	0.010038	41.242	yes	0.934	0.901	0.568	NA	1.284	1.313
86	AADFSTDDLILGK	Peaxi162Scf00413g00612.1	Chloroplast stem-loop binding protein of 41 kDa b, chloroplastic	3	455.901	4.4231	0.0042221	48.568	yes	1.363	1.061	0.69	1.088	1.001	0.797
87	AADFSTDDLILGK	Peaxi162Scf00413g00612.1	Chloroplast stem-loop binding protein of 41 kDa b, chloroplastic	2	683.348	3.1451	7.0288e-10	113.24	yes	1.032	1.067	0.822	1.094	0.972	1.012
88	AADGDIVSAIMELTN	Peaxi162Scf00607g00051.1	nascent polypeptide-associated complex subunit alpha-like protein 3	2	760.369	3.8666	0.00037691	66.004	no	0.97	1.518	NA	NA	0.633	0.879
89	AADGDIVSAIMELTN	Peaxi162Scf00607g00051.1	nascent polypeptide-associated complex subunit alpha-like protein 3	2	760.369		2.9567e-21	102.87	no	NA	NA	NA	NA	NA	NA
90	AADGDIVSAIMELTN	Peaxi162Scf00607g00051.1	nascent polypeptide-associated complex subunit alpha-like protein 3	2	760.369		0.0046355	53.869	no	NA	NA	NA	NA	NA	NA
91	AADGPEATK	Peaxi162Scf00313g00818.1	methyl-CPG-binding domain 10	2	430.211	2.8401	0.0045862	78.556	yes	1.136	1.208	0.915	0.624	0.982	1.135
92	AADGPLK	Peaxi162Scf00064g01318.1	glyceraldehyde-3-phosphate dehydrogenase C2	2	336.19	2.6596	0.04014	69.998	no	0.973	1.157	0.759	0.88	1.194	1.038
93	AADGPLK	Peaxi162Scf00064g01318.1	glyceraldehyde-3-phosphate dehydrogenase C2	2	336.19	2.708	0.049392	67.032	no	0.971	1.18	0.679	0.896	1.24	1.034
94	AADGPLK	Peaxi162Scf00064g01318.1	glyceraldehyde-3-phosphate dehydrogenase C2	2	336.19	3.9596	0.04014	69.998	no	0.921	1.086	0.689	0.933	1.308	1.062
95	AADGPLK	Peaxi162Scf00064g01318.1	glyceraldehyde-3-phosphate dehydrogenase C2	3	224.462	4.8612	0.0053948	79.454	no	NA	NA	NA	NA	NA	NA
96	AADGPLK	Peaxi162Scf00064g01318.1	glyceraldehyde-3-phosphate dehydrogenase C2	2	336.19	3.3213	0.058389	65.252	no	0.899	1.074	0.832	0.872	1.149	1.174
97	AADHDVPVTPDEIVQR	Peaxi162Scf00592g00454.1	Phosphoribosylaminoimidazole-succinocarboxamide synthase	3	587.964	1.9189	0.00022464	55.097	yes	NA	NA	NA	NA	NA	NA
98	AADHVNTDKPWYIVDATDK	Peaxi162Scf00013g00028.1	50S ribosomal protein L13	4	540.516	4.55	2.9714e-17	105.79	yes	0.915	1.099	0.621	0.833	1.259	1.274
99	AADLFQSEDVTTTANQCK	Peaxi162Scf00284g00131.1	alpha-soluble NSF attachment protein 2	3	666.974	2.4031	5.7035e-05	56.121	yes	0.973	0.876	0.651	1.056	1.107	1.337
100	AADLMVEFFQR	Peaxi162Scf00001g00369.1	sucrose synthase 3	2	663.829	2.199	4.623e-05	96.745	yes	1.363	1.251	0.798	0.799	0.842	0.947
101	AADLMVEFFQR	Peaxi162Scf00001g00369.1	sucrose synthase 3	2	663.829	2.747	2.5463e-09	142.08	yes	1.324	1.394	0.802	0.826	0.774	0.88
102	AADLMVEFFQR	Peaxi162Scf00001g00369.1	sucrose synthase 3	2	663.829	2.264	0.00026159	90.697	yes	NA	NA	NA	NA	NA	NA
103	AADLTENSSR	Peaxi162Scf00051g02115.1	NAD kinase 2	2	532.254	2.5218	0.00023304	104.07	yes	1.197	1.062	0.761	0.778	1.103	1.1
104	AADLTENSSR	Peaxi162Scf00051g02115.1	NAD kinase 2	2	532.254		0.0043942	60.305	yes	NA	NA	NA	NA	NA	NA
105	AADLTYWESAAR	Peaxi162Scf00629g00043.1	UDP-glucose 6-dehydrogenase family protein	2	677.325	1.9781	8.0533e-07	110.8	no	NA	NA	NA	NA	NA	NA
106	AADLTYWESAAR	Peaxi162Scf00629g00043.1	UDP-glucose 6-dehydrogenase family protein	3	451.886	2.9394	1.0986e-05	93.345	no	0.901	0.966	0.846	0.88	1.056	1.35
107	AADLTYWESAAR	Peaxi162Scf00629g00043.1	UDP-glucose 6-dehydrogenase family protein	3	451.886	3.044	0.0082577	47.062	no	NA	NA	NA	NA	NA	NA
108	AADNIAANLYSVK	Peaxi162Scf00363g00317.1	Photosystem II stability/assembly factor HCF136	2	675.357	1.6389	1.4684e-42	194.23	yes	1.179	1.107	0.622	0.929	1.166	0.997
109	AADNIAANLYSVK	Peaxi162Scf00363g00317.1	Photosystem II stability/assembly factor HCF136	3	450.574	3.4182	9.0952e-05	76.728	yes	0.951	1.146	0.678	1.021	1.122	1.081
110	AADNIAANLYSVK	Peaxi162Scf00363g00317.1	Photosystem II stability/assembly factor HCF136	2	675.357	1.7733	5.5833e-16	147.12	yes	1.118	1.039	0.668	1.053	1.007	1.115
111	AADNIAANLYSVK	Peaxi162Scf00363g00317.1	Photosystem II stability/assembly factor HCF136	2	675.357	2.0233	1.2214e-11	124.25	yes	1.076	1.077	0.651	1.069	1.086	1.04
112	AADNIAANLYSVK	Peaxi162Scf00363g00317.1	Photosystem II stability/assembly factor HCF136	3	450.574	3.2789	0.00092242	56.569	yes	1.108	1.145	0.627	0.866	1.191	1.063
113	AADPFAK	Peaxi162Scf00171g01023.1	40S ribosomal protein S3a	2	360.19	5.3082	0.022926	80.229	no	0.649	0.782	0.324	1.068	1.296	1.881
114	AADPFAK	Peaxi162Scf00171g01023.1	40S ribosomal protein S3a	3	240.462	6.3625	0.007798	73.039	no	0.688	0.774	0.316	1.159	1.227	1.836
115	AADPFAK	Peaxi162Scf00171g01023.1	40S ribosomal protein S3a	2	360.19	5.7365	0.024798	79.116	no	0.627	0.739	0.285	1.079	1.183	2.087
116	AADPFAK	Peaxi162Scf00171g01023.1	40S ribosomal protein S3a	2	360.19	6.4598	0.016791	89.142	no	0.601	0.723	0.305	1.248	1.26	1.862
117	AADPFAK	Peaxi162Scf00171g01023.1	40S ribosomal protein S3a	2	360.19	4.4861	0.04014	69.998	no	NA	NA	NA	NA	NA	NA
118	AADSMVEWVK	Peaxi162Scf00215g00053.1	Alpha-1,4-glucan-protein synthase family protein	2	568.276	4.0683	0.00024385	98.898	yes	NA	NA	NA	NA	NA	NA
119	AADTILK	Peaxi162Scf00015g00253.1	N-alpha-acetyltransferase 16, NatA auxiliary subunit	2	366.219	4.5917	0.034652	73.26	no	NA	NA	NA	NA	NA	NA
120	AADTILK	Peaxi162Scf00015g00253.1	N-alpha-acetyltransferase 16, NatA auxiliary subunit	2	366.219	4.5617	0.018011	86.794	no	NA	NA	NA	NA	NA	NA
121	AADVGADLVGK	Peaxi162Scf00088g00820.1	K(+)-insensitive pyrophosphate-energized proton pump	2	508.275	1.4183	8.3403e-07	128.85	no	0.889	0.874	0.422	1.226	1.114	1.476
122	AADVGADLVGK	Peaxi162Scf00088g00820.1	K(+)-insensitive pyrophosphate-energized proton pump	3	339.185	2.4858	0.00070266	72.2	no	0.891	0.899	0.5	1.105	1.202	1.403
123	AADVGADLVGK	Peaxi162Scf00088g00820.1	K(+)-insensitive pyrophosphate-energized proton pump	2	508.275	1.5603	3.3866e-09	140.24	no	0.83	0.934	0.468	1.199	1.088	1.481
124	AADVGADLVGK	Peaxi162Scf00088g00820.1	K(+)-insensitive pyrophosphate-energized proton pump	3	339.185	3.0036	0.00070266	72.2	no	0.814	0.838	0.458	1.181	1.101	1.609
125	AADVGADLVGK	Peaxi162Scf00088g00820.1	K(+)-insensitive pyrophosphate-energized proton pump	3	339.185	3.321	0.00015543	82.417	no	0.892	0.888	0.437	1.074	1.128	1.581
126	AADVGADLVGK	Peaxi162Scf00088g00820.1	K(+)-insensitive pyrophosphate-energized proton pump	2	508.275	4.1298	5.7978e-07	130.56	no	0.899	0.93	0.476	1.232	1.02	1.443
127	AADVGADLVGK	Peaxi162Scf00088g00820.1	K(+)-insensitive pyrophosphate-energized proton pump	3	339.185	5.5677	0.0017649	64.374	no	1.122	0.999	0.389	1.138	1.049	1.303
128	AADVGADLVGK	Peaxi162Scf00088g00820.1	K(+)-insensitive pyrophosphate-energized proton pump	2	508.275	3.1378	0.005039	67.385	no	0.839	1.059	0.592	1.105	1.109	1.297
129	AADVIAAANTAAEVALR	Peaxi162Scf00540g00127.1	methionine aminopeptidase 2B	3	542.965	3.5322	0.00088741	50.827	yes	1.567	1.686	0.881	0.353	0.999	0.513
130	AADVIAAANTAAEVALR	Peaxi162Scf00540g00127.1	methionine aminopeptidase 2B	2	813.944	2.3273	6.5175e-12	105.9	yes	0.745	0.857	0.953	0.986	1.15	1.31
131	AADVIAAANTAAEVALR	Peaxi162Scf00540g00127.1	methionine aminopeptidase 2B	3	542.965	3.5025	4.4909e-12	101.53	yes	NA	NA	0.585	1.081	NA	1.334
132	AADVIAAANTAAEVALR	Peaxi162Scf00540g00127.1	methionine aminopeptidase 2B	2	813.944	2.0426	8.5414e-56	190.46	yes	NA	NA	NA	NA	NA	NA
133	AADVIAAANTAAEVALR	Peaxi162Scf00540g00127.1	methionine aminopeptidase 2B	3	542.965	2.0757	0.026153	30.575	yes	NA	NA	NA	NA	NA	NA
134	AADVIAAANTAAEVALR	Peaxi162Scf00540g00127.1	methionine aminopeptidase 2B	3	542.965	4.1411	4.8002e-07	75.018	yes	NA	NA	1	NA	NA	NA
135	AADVIAAANTAAEVALR	Peaxi162Scf00540g00127.1	methionine aminopeptidase 2B	2	813.944	3.0102	1.0131e-55	188.58	yes	0.882	0.895	0.852	0.907	1.104	1.359
136	AADVIAAANTAAEVALR	Peaxi162Scf00540g00127.1	methionine aminopeptidase 2B	3	542.965	3.652	1.2474e-09	84.508	yes	1.022	NA	NA	NA	NA	0.978
137	AADVIAAANTAAEVALR	Peaxi162Scf00540g00127.1	methionine aminopeptidase 2B	2	813.944	2.8262	9.692e-12	104.88	yes	0.833	0.892	0.934	0.951	1.101	1.289
138	AADVIAAANTAAEVALR	Peaxi162Scf00540g00127.1	methionine aminopeptidase 2B	3	542.965	4.3145	0.028239	29.58	yes	NA	1.256	0.703	0.661	1.367	1.013
139	AADVVAAANTAAEVALR	Peaxi162Scf00053g00199.1	metallopeptidase M24 family protein	3	538.293	3.8958	5.918e-07	73.498	yes	1.024	0.944	1.104	0.786	0.914	1.228
140	AADVVAAANTAAEVALR	Peaxi162Scf00053g00199.1	metallopeptidase M24 family protein	3	538.293	2.8091	0.00010393	55.546	yes	1.126	1.15	0.656	1.104	0.88	1.084
141	AADVVAAANTAAEVALR	Peaxi162Scf00053g00199.1	metallopeptidase M24 family protein	3	538.293	1.8316	0.022766	32.191	yes	NA	NA	NA	NA	NA	NA
142	AAEAAVAEGGSSQK	Peaxi162Scf00016g00234.1	UDP-Glycosyltransferase superfamily protein	3	425.877	2.5438	0.0010491	54.094	yes	NA	NA	NA	NA	NA	NA
143	AAEAEKEEK	Peaxi162Scf00193g00119.1	60S ribosomal protein L13-1	3	335.501	3.7056	0.0092556	54.722	no	NA	NA	NA	NA	NA	NA
144	AAEALADPEEYPNLFEHWQIAHEVEAR	Peaxi162Scf00034g01011.1	Coatomer, beta' subunit	4	784.626	2.8209	1.7016e-06	43.206	yes	NA	NA	NA	NA	NA	NA
145	AAEALLK	Peaxi162Scf00328g00127.1	protein kinase family protein	2	358.221	4.4304	0.017736	87.323	yes	NA	NA	NA	NA	NA	NA
146	AAEALLK	Peaxi162Scf00328g00127.1	protein kinase family protein	2	358.221	3.3436	0.017736	87.323	yes	NA	NA	NA	NA	NA	NA
147	AAEAQQGFWNCPCVPMR	Peaxi162Scf00129g00821.1	Ferredoxin-thioredoxin reductase, catalytic chain	3	674.631	3.1435	8.265e-10	87.99	yes	NA	NA	NA	NA	NA	NA
148	AAEAQQGFWNCPCVPMR	Peaxi162Scf00129g00821.1	Ferredoxin-thioredoxin reductase, catalytic chain	2	1011.44	2.0323	9.31e-27	142.74	yes	0.971	0.874	1.453	0.86	1.003	0.839
149	AAEAQQGFWNCPCVPMR	Peaxi162Scf00129g00821.1	Ferredoxin-thioredoxin reductase, catalytic chain	3	674.631	2.7621	1.8031e-12	105.39	yes	1.063	1.054	1.012	0.859	0.897	1.116
150	AAEAQQGFWNCPCVPMR	Peaxi162Scf00129g00821.1	Ferredoxin-thioredoxin reductase, catalytic chain	2	1011.44	2.1798	2.1407e-26	136.34	yes	1.006	0.877	1.409	0.912	0.936	0.86
151	AAEAQQGFWNCPCVPMR	Peaxi162Scf00129g00821.1	Ferredoxin-thioredoxin reductase, catalytic chain	3	674.631	2.7915	8.5093e-12	95.751	yes	1.03	0.979	0.806	0.889	1.119	1.177
152	AAEAQQGFWNCPCVPMR	Peaxi162Scf00129g00821.1	Ferredoxin-thioredoxin reductase, catalytic chain	2	1011.44	2.0447	2.0137e-14	107.98	yes	0.921	0.974	1.304	0.998	0.982	0.822
153	AAEAQQGFWNCPCVPMR	Peaxi162Scf00129g00821.1	Ferredoxin-thioredoxin reductase, catalytic chain	3	674.631	2.5431	3.0466e-12	103.6	yes	NA	NA	NA	NA	NA	NA
154	AAEAQQGFWNCPCVPMR	Peaxi162Scf00129g00821.1	Ferredoxin-thioredoxin reductase, catalytic chain	2	1011.44	2.3391	2.0359e-15	119.46	yes	0.953	0.85	1.38	0.96	1.013	0.845
155	AAEAVEEFIGVCTSLK	Peaxi162Scf00528g00045.1	succinate dehydrogenase 5	3	575.291	2.408	1.0472e-09	105.14	yes	0.814	0.686	0.973	1.301	1.288	0.939
156	AAEAVEEFIGVCTSLK	Peaxi162Scf00528g00045.1	succinate dehydrogenase 5	3	575.291	2.9217	2.4965e-09	101.2	yes	0.97	0.741	0.792	1.176	1.348	0.973
157	AAEDADVYHDLVK	Peaxi162Scf00284g00818.1	Clathrin, heavy chain	3	482.568	2.5892	0.003074	50.897	no	0.836	0.989	0.542	0.947	1.22	1.467
158	AAEDADVYHDLVK	Peaxi162Scf00284g00818.1	Clathrin, heavy chain	3	482.568	2.9312	3.7411e-05	82.85	no	0.868	0.813	0.886	1.01	1.078	1.345
159	AAEDADVYHDLVK	Peaxi162Scf00284g00818.1	Clathrin, heavy chain	3	482.568	2.7263	0.00019684	67.997	no	0.953	0.989	0.674	0.949	1.121	1.314
160	AAEDADVYHDLVK	Peaxi162Scf00284g00818.1	Clathrin, heavy chain	3	482.568	3.0417	0.00036841	65.295	no	NA	NA	NA	NA	NA	NA
161	AAEDEEMGPEGK	Peaxi162Scf00153g01716.1	Pre-mRNA-processing factor 19 homolog 2	2	631.764	3.7145	3.6475e-05	93.766	yes	NA	NA	NA	NA	NA	NA
162	AAEDEEMGPEGK	Peaxi162Scf00153g01716.1	Pre-mRNA-processing factor 19 homolog 2	3	421.512	5.0355	0.0071578	48.513	yes	NA	NA	NA	NA	NA	NA
163	AAEDEEMGPEGK	Peaxi162Scf00153g01716.1	Pre-mRNA-processing factor 19 homolog 2	2	631.764	3.4389	4.1338e-06	100.22	yes	0.712	0.876	0.793	1.003	1.081	1.536
164	AAEDEEMGPEGK	Peaxi162Scf00153g01716.1	Pre-mRNA-processing factor 19 homolog 2	3	421.512	4.8842	0.0025067	54.65	yes	NA	NA	NA	NA	NA	NA
165	AAEDEEMGPEGK	Peaxi162Scf00153g01716.1	Pre-mRNA-processing factor 19 homolog 2	2	631.764	1.9773	5.7111e-07	113.99	yes	0.839	0.902	0.852	0.905	1.009	1.494
166	AAEDEEMGPEGK	Peaxi162Scf00153g01716.1	Pre-mRNA-processing factor 19 homolog 2	3	421.512	3.1738	0.051144	33.589	yes	NA	NA	NA	NA	NA	NA
167	AAEDPEFETFYTK	Peaxi162Scf00395g00711.1	Photosystem II CP43 chlorophyll apoprotein	2	774.349	3.4526	0.00064999	71.513	no	1.551	1.744	1.143	0.445	0.556	0.562
168	AAEDPEFETFYTK	Peaxi162Scf00395g00711.1	Photosystem II CP43 chlorophyll apoprotein	2	774.349	4.1475	9.9651e-10	109.83	no	1.84	1.73	1.204	0.314	0.468	0.443
169	AAEDPEFETFYTK	Peaxi162Scf00395g00711.1	Photosystem II CP43 chlorophyll apoprotein	3	516.568	3.4827	2.9046e-05	85.554	no	1.844	1.742	0.947	0.245	0.614	0.608
170	AAEDPEFETFYTK	Peaxi162Scf00395g00711.1	Photosystem II CP43 chlorophyll apoprotein	2	774.349	2.3711	9.2154e-34	182.33	no	2.079	1.904	1.047	0.226	0.386	0.357
171	AAEDPEFETFYTK	Peaxi162Scf00395g00711.1	Photosystem II CP43 chlorophyll apoprotein	2	774.349	1.1681	1.8758e-19	150.22	no	1.982	2.049	0.981	0.276	0.379	0.333
172	AAEDPEFETFYTK	Peaxi162Scf00395g00711.1	Photosystem II CP43 chlorophyll apoprotein	2	774.349	1.0654	4.5447e-15	143.25	no	1.907	1.948	1.03	0.304	0.413	0.398
173	AAEDPEFETFYTK	Peaxi162Scf00395g00711.1	Photosystem II CP43 chlorophyll apoprotein	3	516.568	2.3187	0.00069461	60.157	no	1.461	1.306	0.631	0.666	0.922	1.014
174	AAEDPEFETFYTK	Peaxi162Scf00395g00711.1	Photosystem II CP43 chlorophyll apoprotein	2	774.349	1.5606	2.4734e-10	118.52	no	1.813	1.79	1.009	0.35	0.525	0.513
175	AAEDPEFETFYTK	Peaxi162Scf00395g00711.1	Photosystem II CP43 chlorophyll apoprotein	3	516.568	2.5322	0.027994	36.944	no	NA	NA	NA	NA	NA	NA
176	AAEDPEFETFYTK	Peaxi162Scf00395g00711.1	Photosystem II CP43 chlorophyll apoprotein	3	516.568	3.136	0.0058431	45.28	no	NA	NA	NA	NA	NA	NA
177	AAEDPEFETFYTK	Peaxi162Scf00395g00711.1	Photosystem II CP43 chlorophyll apoprotein	2	774.349	2.2114	7.7332e-10	112.42	no	1.661	1.684	1.125	0.446	0.561	0.522
178	AAEDPEFETFYTK	Peaxi162Scf00395g00711.1	Photosystem II CP43 chlorophyll apoprotein	2	774.349	2.3344	1.3973e-11	122.78	no	NA	NA	NA	NA	NA	NA
179	AAEDPEFETFYTK	Peaxi162Scf00395g00711.1	Photosystem II CP43 chlorophyll apoprotein	3	516.568	3.4154	0.00012855	73.082	no	1.595	1.968	0.787	0.401	0.557	0.691
180	AAEDYEFVIR	Peaxi162Scf00026g01511.1	6-phosphogluconolactonase 1	2	606.798	2.4752	0.001541	81.017	yes	0.93	0.858	0.658	0.944	1.162	1.449
181	AAEEAANQGTGEMQSTSK	Peaxi162Scf00635g00717.1	26S proteasome non-ATPase regulatory subunit 4 homolog	3	603.936	1.522	3.4684e-10	88.565	yes	NA	NA	NA	NA	NA	NA
182	AAEEAANQGTGEMQSTSK	Peaxi162Scf00635g00717.1	26S proteasome non-ATPase regulatory subunit 4 homolog	3	603.936	1.7039	4.4038e-07	69.081	yes	0.994	1.092	0.743	0.81	0.925	1.438
183	AAEEAAPAAAATAEPAAEVK	Peaxi162Scf00517g00118.1	Photosystem I reaction center subunit IV A, chloroplastic	2	919.96	0.94795	1.0487e-54	180.08	yes	1.691	1.603	1.786	0.215	0.377	0.33
184	AAEEAAPAAAATAEPAAEVK	Peaxi162Scf00517g00118.1	Photosystem I reaction center subunit IV A, chloroplastic	4	460.484	2.4146	0.0041675	35.678	yes	NA	NA	NA	NA	NA	NA
185	AAEEAAPAAAATAEPAAEVK	Peaxi162Scf00517g00118.1	Photosystem I reaction center subunit IV A, chloroplastic	2	919.96	1.5175	2.4469e-64	192.46	yes	1.643	1.524	1.931	0.238	0.31	0.354
186	AAEEAAPAAAATAEPAAEVK	Peaxi162Scf00517g00118.1	Photosystem I reaction center subunit IV A, chloroplastic	3	613.643	1.9534	1.033e-05	58.123	yes	1.789	1.555	1.62	0.423	0.385	0.228
187	AAEEAAPAAAATAEPAAEVK	Peaxi162Scf00517g00118.1	Photosystem I reaction center subunit IV A, chloroplastic	2	919.96	1.6679	1.4107e-48	174.02	yes	1.64	1.67	1.889	0.193	0.334	0.275
188	AAEEAAPAAAATAEPAAEVK	Peaxi162Scf00517g00118.1	Photosystem I reaction center subunit IV A, chloroplastic	4	460.484	3.3434	0.00026115	47.082	yes	NA	NA	NA	NA	NA	NA
189	AAEEAAPAAAATAEPAAEVK	Peaxi162Scf00517g00118.1	Photosystem I reaction center subunit IV A, chloroplastic	3	613.643	2.1505	2.5727e-12	85.087	yes	1.694	1.693	1.54	0.312	0.323	0.438
190	AAEEAAPAAAATAEPAAEVK	Peaxi162Scf00517g00118.1	Photosystem I reaction center subunit IV A, chloroplastic	2	919.96	1.6945	4.8124e-32	145.52	yes	1.521	1.61	1.989	0.244	0.312	0.325
191	AAEEAAPAAAATAEPAAEVK	Peaxi162Scf00517g00118.1	Photosystem I reaction center subunit IV A, chloroplastic	3	613.643	1.0814	2.6274e-25	124.63	yes	1.346	1.329	1.447	0.555	0.615	0.708
192	AAEEAAPPAPTATAEGEAPPAK	Peaxi162Scf00043g00067.1	Photosystem I reaction center subunit IV B, chloroplastic	2	1024	0.76234	4.931e-26	114.37	yes	1.519	1.372	1.832	0.293	0.462	0.522
193	AAEEAAPPAPTATAEGEAPPAK	Peaxi162Scf00043g00067.1	Photosystem I reaction center subunit IV B, chloroplastic	3	683.004	1.3196	6.4966e-08	66.636	yes	1.238	1.383	1.848	0.331	0.643	0.557
194	AAEEAAPPAPTATAEGEAPPAK	Peaxi162Scf00043g00067.1	Photosystem I reaction center subunit IV B, chloroplastic	5	410.205	2.703	0.0025822	32.797	yes	NA	NA	NA	NA	NA	NA
195	AAEEAAPPAPTATAEGEAPPAK	Peaxi162Scf00043g00067.1	Photosystem I reaction center subunit IV B, chloroplastic	4	512.505	2.1547	1.1051e-05	52.185	yes	1.433	1.434	1.786	0.302	0.61	0.435
196	AAEEAAPPAPTATAEGEAPPAK	Peaxi162Scf00043g00067.1	Photosystem I reaction center subunit IV B, chloroplastic	3	683.004	1.3543	4.9535e-07	55.575	yes	1.423	1.396	1.653	0.388	0.564	0.575
197	AAEEAAPPAPTATAEGEAPPAK	Peaxi162Scf00043g00067.1	Photosystem I reaction center subunit IV B, chloroplastic	2	1024	0.74752	4.1848e-14	88.071	yes	1.413	1.572	1.621	0.395	0.509	0.491
198	AAEEAAPPAPTATAEGEAPPAK	Peaxi162Scf00043g00067.1	Photosystem I reaction center subunit IV B, chloroplastic	4	512.505	1.9778	3.0309e-05	47.016	yes	1.469	1.137	1.619	0.507	0.613	0.654
199	AAEEAAPPAPTATAEGEAPPAK	Peaxi162Scf00043g00067.1	Photosystem I reaction center subunit IV B, chloroplastic	5	410.205	2.8336	0.0024558	33.248	yes	1.324	1.51	1.415	0.475	0.674	0.602
200	AAEEAAPPAPTATAEGEAPPAK	Peaxi162Scf00043g00067.1	Photosystem I reaction center subunit IV B, chloroplastic	4	512.505	1.9308	3.9162e-05	44.641	yes	1.157	1.177	1.213	0.63	0.816	1.007
201	AAEEAAPPAPTATAEGEAPPAK	Peaxi162Scf00043g00067.1	Photosystem I reaction center subunit IV B, chloroplastic	3	683.004	1.0607	5.3668e-09	68.168	yes	1.48	1.356	1.567	0.354	0.666	0.577
202	AAEEAAPPAPTATAEGEAPPAK	Peaxi162Scf00043g00067.1	Photosystem I reaction center subunit IV B, chloroplastic	2	1024	0.65397	5.5278e-10	77.631	yes	1.453	1.43	1.689	0.356	0.529	0.543
203	AAEEAAPPAPTATAEGEAPPAK	Peaxi162Scf00043g00067.1	Photosystem I reaction center subunit IV B, chloroplastic	3	683.004	1.1956	2.5529e-10	73.448	yes	1.445	1.179	1.388	0.571	0.779	0.638
204	AAEEAAPPAPTATAEGEAPPAK	Peaxi162Scf00043g00067.1	Photosystem I reaction center subunit IV B, chloroplastic	4	512.505	1.9314	0.0021513	34.649	yes	0.995	1.07	0.997	0.77	0.938	1.23
205	AAEEAAPPAPTATAEGEAPPAK	Peaxi162Scf00043g00067.1	Photosystem I reaction center subunit IV B, chloroplastic	2	1024	0.61914	1.3429e-06	60.621	yes	1.193	1.533	1.963	0.186	0.609	0.517
206	AAEEAAPPAPTATAEGEAPPAK	Peaxi162Scf00043g00067.1	Photosystem I reaction center subunit IV B, chloroplastic	3	683.004	1.398	1.958e-06	54.834	yes	1.205	1.244	1.507	0.559	0.643	0.842
207	AAEEAAPPAPTATAEGEAPPAK	Peaxi162Scf00043g00067.1	Photosystem I reaction center subunit IV B, chloroplastic	2	1024	1.136	6.142e-14	84.946	yes	1.459	1.292	2.009	0.22	0.585	0.435
208	AAEEAAPPAPTATAEGEAPPAK	Peaxi162Scf00043g00067.1	Photosystem I reaction center subunit IV B, chloroplastic	4	512.505	2.2794	0.0021513	34.649	yes	1.121	1.19	1.109	0.685	0.883	1.012
209	AAEEAAPPAPTATAEGEAPPAK	Peaxi162Scf00043g00067.1	Photosystem I reaction center subunit IV B, chloroplastic	3	683.004	2.0942	4.201e-05	48.354	yes	1.19	1.149	1.256	0.656	0.823	0.926
210	AAEEAAPPAPTATAEGEAPPAK	Peaxi162Scf00043g00067.1	Photosystem I reaction center subunit IV B, chloroplastic	2	1024	2.1248	2.2461e-06	55.453	yes	1.371	1.409	1.41	0.62	0.584	0.605
211	AAEEVIFGEPEVTTGAAGDLQQITGLAK	Peaxi162Scf00469g00627.1	ATP-dependent zinc metalloprotease FtsH	4	704.614	2.4382	6.3763e-11	58.272	yes	1.095	0.935	0.83	0.915	1.214	1.012
212	AAEEVIFGEPEVTTGAAGDLQQITGLAK	Peaxi162Scf00469g00627.1	ATP-dependent zinc metalloprotease FtsH	5	563.893	3.4148	0.020335	22.988	yes	0.935	1.138	0.879	0.981	1.076	0.991
213	AAEEVIFGEPEVTTGAAGDLQQITGLAK	Peaxi162Scf00469g00627.1	ATP-dependent zinc metalloprotease FtsH	2	1408.22	3.0329	9.7602e-07	52.97	yes	1.058	0.558	0.826	1.147	1.689	0.723
214	AAEEVIFGEPEVTTGAAGDLQQITGLAK	Peaxi162Scf00469g00627.1	ATP-dependent zinc metalloprotease FtsH	4	704.614	2.5902	0.00016354	37.526	yes	0.469	0.995	0.841	1.556	1.046	1.093
215	AAEEVIFGEPEVTTGAAGDLQQITGLAK	Peaxi162Scf00469g00627.1	ATP-dependent zinc metalloprotease FtsH	2	1408.22	-0.025203	1.4426e-06	51.966	yes	0.969	0.861	0.584	0.923	1.471	1.193
216	AAEEVIFGEPEVTTGAAGDLQQITGLAK	Peaxi162Scf00469g00627.1	ATP-dependent zinc metalloprotease FtsH	5	563.893	2.2738	0.020335	22.988	yes	1.179	0.455	0.817	1.102	0.771	1.675
217	AAEEVIFGEPEVTTGAAGDLQQITGLAK	Peaxi162Scf00469g00627.1	ATP-dependent zinc metalloprotease FtsH	2	1408.22	0.90287	5.2541e-10	57.21	yes	1.226	0.84	0.842	0.993	1.165	0.934
218	AAEEVIFGEPEVTTGAAGDLQQITGLAK	Peaxi162Scf00469g00627.1	ATP-dependent zinc metalloprotease FtsH	5	563.893	3.8065	0.0069975	26.766	yes	1.196	1.172	0.946	0.99	0.828	0.869
219	AAEEVIFGEPEVTTGAASDLQQITGLAK	Peaxi162Scf00229g00412.1	ATP-dependent zinc metalloprotease FtsH	4	712.117	3.2114	0.0003942	31.41	yes	1.077	1.06	1.177	0.845	0.924	0.917
220	AAEEVIFGEPEVTTGAASDLQQITGLAK	Peaxi162Scf00229g00412.1	ATP-dependent zinc metalloprotease FtsH	4	712.117	3.1008	7.9393e-07	42.347	yes	NA	NA	NA	NA	NA	NA
221	AAEEVIFGEPEVTTGAASDLQQITGLAK	Peaxi162Scf00229g00412.1	ATP-dependent zinc metalloprotease FtsH	3	949.154	2.6135	2.7302e-16	70.112	yes	1.407	1.268	0.973	0.621	0.843	0.887
222	AAEGLVGGAK	Peaxi162Scf00019g00016.1	sterol methyltransferase 1	2	436.745	3.2469	9.7602e-06	123.79	yes	0.799	1.011	0.568	0.772	1.051	1.8
223	AAEILAK	Peaxi162Scf00358g01214.1	Pyruvate dehydrogenase E1 component subunit beta-1, mitochondrial	2	358.221	4.718	0.027884	77.282	no	NA	NA	NA	NA	NA	NA
224	AAEILAK	Peaxi162Scf00358g01214.1	Pyruvate dehydrogenase E1 component subunit beta-1, mitochondrial	2	358.221	2.88	0.016791	89.142	no	1.093	1.097	1.092	0.76	0.912	1.046
225	AAEILAK	Peaxi162Scf00358g01214.1	Pyruvate dehydrogenase E1 component subunit beta-1, mitochondrial	2	358.221	3.7499	0.017736	87.323	no	NA	NA	NA	NA	NA	NA
226	AAEILAK	Peaxi162Scf00358g01214.1	Pyruvate dehydrogenase E1 component subunit beta-1, mitochondrial	2	358.221	4.4504	0.012134	100.19	no	NA	NA	NA	NA	NA	NA
227	AAEILAK	Peaxi162Scf00358g01214.1	Pyruvate dehydrogenase E1 component subunit beta-1, mitochondrial	2	358.221	4.4232	0.027884	77.282	no	NA	NA	NA	NA	NA	NA
228	AAEILGYER	Peaxi162Scf00001g00341.1	Fumarate hydratase 1, mitochondrial	2	511.269	2.1047	0.013671	65.719	yes	NA	NA	NA	NA	NA	NA
229	AAEILGYK	Peaxi162Scf00362g01196.1	Unknown protein	3	288.832	4.3371	0.0035378	75.109	yes	NA	NA	NA	NA	NA	NA
230	AAEISPDLK	Peaxi162Scf00420g00742.1	shikimate kinase like 1	2	472.258	2.7536	0.001069	98.044	yes	0.982	0.858	0.626	1.04	1.193	1.301
231	AAEISPDLK	Peaxi162Scf00420g00742.1	shikimate kinase like 1	2	472.258	3.377	0.0019792	88.495	yes	0.988	0.888	0.707	1.026	1.085	1.306
232	AAEISPDLK	Peaxi162Scf00420g00742.1	shikimate kinase like 1	2	472.258	2.5243	0.0019792	88.495	yes	0.838	0.876	0.663	1.064	1.159	1.4
233	AAELAADAVSHAGK	Peaxi162Scf00209g00005.1	G2484-1 protein, putative isoform 4	3	437.561	3.0763	6.082e-06	89.43	yes	NA	NA	NA	NA	NA	NA
234	AAELEGEHSR	Peaxi162Scf00035g00291.1	Unknown protein	2	549.762	1.2279	0.0002351	103.08	yes	0.988	0.924	0.842	0.857	1.155	1.234
235	AAELETEVSR	Peaxi162Scf00111g00008.1	Unknown protein	2	552.78	1.8051	2.7939e-06	131.42	yes	0.829	1.005	0.834	0.794	1.144	1.394
236	AAELETEVSR	Peaxi162Scf00111g00008.1	Unknown protein	2	552.78	1.453	0.00076922	88.596	yes	0.959	1	0.881	0.771	1.016	1.374
237	AAELQQGVAPFEEK	Peaxi162Scf00270g00819.1	4-hydroxy-3-methylbut-2-en-1-yl diphosphate synthase	2	758.886	1.377	3.0598e-05	88.768	yes	0.99	1.13	0.957	0.762	0.858	1.303
238	AAELYGLQILAEGIQDDSSNVTR	Peaxi162Scf00114g00001.1	arogenate dehydratase 6	3	821.75	2.8568	3.041e-07	55.128	yes	NA	NA	NA	NA	NA	NA
239	AAELYNR	Peaxi162Scf00089g01127.1	31-kDa RNA binding protein	2	418.717	3.7235	0.024749	79.146	yes	0.974	0.963	0.996	0.871	1.095	1.102
240	AAENVYIK	Peaxi162Scf00040g00023.1	germin-like protein 10	2	454.248	2.0939	0.0060129	91.867	yes	0.996	1.068	0.899	0.758	1.064	1.215
241	AAENVYIK	Peaxi162Scf00040g00023.1	germin-like protein 10	2	454.248	1.9263	0.0060129	91.867	yes	0.919	1.121	0.937	0.805	1.077	1.14
242	AAENVYIK	Peaxi162Scf00040g00023.1	germin-like protein 10	3	303.168	2.8743	0.0066251	65.88	yes	NA	NA	NA	NA	NA	NA
243	AAENVYIK	Peaxi162Scf00040g00023.1	germin-like protein 10	2	454.248	1.8239	0.0060129	91.867	yes	0.988	1.088	1.018	0.761	1.014	1.131
244	AAEPVGASA	Peaxi162Scf00957g00328.1	sedoheptulose-bisphosphatase	2	386.695	2.5192	0.007175	73.248	yes	1.081	1.251	0.418	1.111	1.113	1.026
245	AAEPVGASA	Peaxi162Scf00957g00328.1	sedoheptulose-bisphosphatase	2	386.695	2.1059	0.0062169	75.213	yes	0.831	0.904	0.812	1.042	1.388	1.022
246	AAEVPIEWEEHFVGK	Peaxi162Scf00026g02614.1	Isocitrate dehydrogenase [NAD] subunit 2, mitochondrial	3	580.958	3.5231	6.9764e-09	101.3	yes	0.964	1.039	0.834	0.998	1.09	1.075
247	AAEVPIEWEEHFVGK	Peaxi162Scf00026g02614.1	Isocitrate dehydrogenase [NAD] subunit 2, mitochondrial	3	580.958	3.1271	1.3392e-20	134.68	yes	1.049	1.032	0.979	1.075	0.894	0.971
248	AAEVPIEWEEHFVGK	Peaxi162Scf00026g02614.1	Isocitrate dehydrogenase [NAD] subunit 2, mitochondrial	2	870.933	2.566	1.413e-11	111.83	yes	0.959	1.004	0.945	0.861	1.121	1.11
249	AAEVPIEWEEHFVGK	Peaxi162Scf00026g02614.1	Isocitrate dehydrogenase [NAD] subunit 2, mitochondrial	3	580.958	2.4457	0.00016629	63.185	yes	0.932	1.138	0.956	0.953	1.022	0.999
250	AAEVPIEWEEHFVGK	Peaxi162Scf00026g02614.1	Isocitrate dehydrogenase [NAD] subunit 2, mitochondrial	3	580.958	3.0767	5.441e-06	77.776	yes	NA	NA	NA	NA	NA	NA
251	AAEWGLTVR	Peaxi162Scf01049g00047.1	phototropin 2	2	501.772	4.8467	0.0011593	111.46	yes	1.059	1.216	1.1	0.773	0.834	1.018
252	AAEWGLTVR	Peaxi162Scf01049g00047.1	phototropin 2	2	501.772	5.3457	0.00096903	95.523	yes	0.99	0.965	1.027	0.784	1.028	1.206
253	AAFAATER	Peaxi162Scf00648g00223.1	ATP-binding cassette sub-family B member 8, mitochondrial	2	418.717	4.3228	0.011419	79.596	yes	NA	NA	NA	NA	NA	NA
254	AAFAATER	Peaxi162Scf00648g00223.1	ATP-binding cassette sub-family B member 8, mitochondrial	2	418.717	3.4762	0.021156	69.825	yes	0.938	1.027	0.466	1.212	1.117	1.24
255	AAFEEAEK	Peaxi162Scf00673g00220.1	calreticulin 1b	2	447.714	2.7773	0.002317	117.89	yes	NA	NA	NA	NA	NA	NA
256	AAFEEAEK	Peaxi162Scf00673g00220.1	calreticulin 1b	3	298.812	3.8596	0.0039507	73.248	yes	NA	NA	NA	NA	NA	NA
257	AAFEEAEK	Peaxi162Scf00673g00220.1	calreticulin 1b	2	447.714	2.8497	0.004679	104.2	yes	0.844	0.946	0.798	0.832	1.057	1.522
258	AAFEEAEK	Peaxi162Scf00673g00220.1	calreticulin 1b	3	298.812	3.8115	0.0017165	86.833	yes	0.926	0.889	0.894	0.869	1.056	1.366
259	AAFEEAEK	Peaxi162Scf00673g00220.1	calreticulin 1b	2	447.714	3.4172	0.0027284	116.05	yes	0.833	0.907	0.91	0.843	1.057	1.45
260	AAFEEAEK	Peaxi162Scf00673g00220.1	calreticulin 1b	2	447.714		0.0084397	105.52	yes	NA	NA	NA	NA	NA	NA
261	AAFGAEEVTR	Peaxi162Scf00372g00004.1	early tobacco anther 1 [Nicotiana tabacum]	2	525.764	1.3559	7.523e-05	117.28	yes	0.666	0.846	0.954	0.808	1.088	1.638
262	AAFGAEEVTR	Peaxi162Scf00372g00004.1	early tobacco anther 1 [Nicotiana tabacum]	2	525.764	1.9493	0.00023026	105.4	yes	0.578	0.818	1.036	0.824	1.009	1.736
263	AAFGAEEVTR	Peaxi162Scf00372g00004.1	early tobacco anther 1 [Nicotiana tabacum]	2	525.764	1.8236	0.056884	50.108	yes	0.822	0.944	0.959	0.877	1.003	1.395
264	AAGAPPTAAR	Peaxi162Scf00390g00324.1	Unknown protein	2	441.743	1.9559	0.01801	59.931	yes	0.632	0.713	0.457	0.916	1.351	1.933
265	AAGAPPTAAR	Peaxi162Scf00390g00324.1	Unknown protein	2	441.743	1.284	0.00030822	94.087	yes	0.716	0.787	0.337	1.003	1.275	1.883
266	AAGAPPTAAR	Peaxi162Scf00390g00324.1	Unknown protein	2	441.743	1.9016	6.0318e-05	118.21	yes	0.669	0.843	0.414	0.956	1.283	1.835
267	AAGASWIQFDEPTLVLDLEAHK	Peaxi162Scf00163g00910.1	5-methyltetrahydropteroyltriglutamate--homocysteine methyltransferase	3	804.413	4.342	6.8624e-15	89.831	no	0.659	0.882	0.498	0.891	1.402	1.668
268	AAGASWIQFDEPTLVLDLEAHK	Peaxi162Scf00163g00910.1	5-methyltetrahydropteroyltriglutamate--homocysteine methyltransferase	4	603.561	4.9003	2.2301e-15	92.098	no	NA	NA	NA	NA	NA	NA
269	AAGASWIQFDEPTLVLDLEAHK	Peaxi162Scf00163g00910.1	5-methyltetrahydropteroyltriglutamate--homocysteine methyltransferase	4	603.561	3.1288	1.2097e-26	108.71	no	NA	NA	NA	NA	NA	NA
270	AAGASWIQFDEPTLVLDLEAHK	Peaxi162Scf00163g00910.1	5-methyltetrahydropteroyltriglutamate--homocysteine methyltransferase	3	804.413	2.1816	3.5002e-10	70.452	no	0.524	0.798	0.228	0.994	1.46	1.996
271	AAGASWIQFDEPTLVLDLEAHK	Peaxi162Scf00163g00910.1	5-methyltetrahydropteroyltriglutamate--homocysteine methyltransferase	5	483.051	3.5767	0.037615	21.47	no	NA	NA	NA	NA	NA	NA
272	AAGASWIQFDEPTLVLDLEAHK	Peaxi162Scf00163g00910.1	5-methyltetrahydropteroyltriglutamate--homocysteine methyltransferase	3	804.413	1.4203	1.1991e-31	125.79	no	0.51	0.875	0.264	0.973	1.529	1.848
273	AAGASWIQFDEPTLVLDLEAHK	Peaxi162Scf00163g00910.1	5-methyltetrahydropteroyltriglutamate--homocysteine methyltransferase	4	603.561	2.2009	1.5684e-10	73.294	no	0.307	0.737	NA	0.505	1.746	1.704
274	AAGASWIQFDEPTLVLDLEAHK	Peaxi162Scf00163g00910.1	5-methyltetrahydropteroyltriglutamate--homocysteine methyltransferase	5	483.051	2.9215	0.00192	35.159	no	0.393	0.425	NA	0.831	1.596	1.756
275	AAGASWIQFDEPTLVLDLEAHK	Peaxi162Scf00163g00910.1	5-methyltetrahydropteroyltriglutamate--homocysteine methyltransferase	3	804.413	2.0147	6.713e-27	117.03	no	0.607	0.779	0.404	0.859	1.464	1.888
276	AAGASWIQFDEPTLVLDLEAHK	Peaxi162Scf00163g00910.1	5-methyltetrahydropteroyltriglutamate--homocysteine methyltransferase	3	804.413	3.4446	0.0049664	31.767	no	NA	NA	NA	NA	NA	NA
277	AAGASWIQFDEPTLVLDLEAHK	Peaxi162Scf00163g00910.1	5-methyltetrahydropteroyltriglutamate--homocysteine methyltransferase	3	804.413	2.7916	1.1268e-10	77.959	no	NA	NA	NA	NA	NA	NA
278	AAGEEAVTR	Peaxi162Scf00043g00251.1	NADH dehydrogenase [ubiquinone] 1 alpha subcomplex subunit 9, mitochondrial	2	452.23	3.4433	0.0094141	68.657	yes	0.917	0.923	0.484	1.018	1.187	1.471
279	AAGEEAVTR	Peaxi162Scf00043g00251.1	NADH dehydrogenase [ubiquinone] 1 alpha subcomplex subunit 9, mitochondrial	2	452.23	3.6756	4.9674e-05	132.39	yes	1	0.981	0.543	0.833	1.154	1.49
280	AAGEEAVTR	Peaxi162Scf00043g00251.1	NADH dehydrogenase [ubiquinone] 1 alpha subcomplex subunit 9, mitochondrial	2	452.23	2.4696	0.0087316	70.056	yes	0.966	0.993	0.605	0.916	1.125	1.393
281	AAGEVLALQK	Peaxi162Scf00281g00319.1	Glucose-6-phosphate isomerase	3	333.866	4.5405	0.00097605	72.928	yes	NA	NA	NA	NA	NA	NA
282	AAGEVLALQK	Peaxi162Scf00281g00319.1	Glucose-6-phosphate isomerase	3	333.866	4.8133	0.00025815	83.948	yes	0.954	1.049	0.768	1.023	1.171	1.034
283	AAGEVLALQK	Peaxi162Scf00281g00319.1	Glucose-6-phosphate isomerase	2	500.295	3.6737	0.0010414	85.355	yes	NA	NA	NA	NA	NA	NA
284	AAGEVLALQK	Peaxi162Scf00281g00319.1	Glucose-6-phosphate isomerase	3	333.866	4.8205	0.00025815	83.948	yes	0.971	1.027	0.605	0.912	1.114	1.37
285	AAGEVLALQK	Peaxi162Scf00281g00319.1	Glucose-6-phosphate isomerase	2	500.295	3.869	0.00012921	113.93	yes	1.066	0.996	0.695	0.86	1.158	1.225
286	AAGEVLALQK	Peaxi162Scf00281g00319.1	Glucose-6-phosphate isomerase	3	333.866	3.8753	0.0091269	52.579	yes	NA	NA	NA	NA	NA	NA
287	AAGHSWYK	Peaxi162Scf00146g01316.1	60S ribosomal protein L4	3	307.152	3.3562	0.012713	56.547	yes	NA	NA	NA	NA	NA	NA
288	AAGIAPAPAK	Peaxi162Scf00004g01917.1	Dihydrolipoyllysine-residue acetyltransferase component of pyruvate dehydrogenase complex	2	433.758	2.4011	0.0010144	85.676	yes	NA	NA	NA	NA	NA	NA
289	AAGIAPAPAK	Peaxi162Scf00004g01917.1	Dihydrolipoyllysine-residue acetyltransferase component of pyruvate dehydrogenase complex	2	433.758	2.5954	0.0010144	85.676	yes	0.827	0.933	0.575	0.807	1.276	1.582
290	AAGIAPAPAK	Peaxi162Scf00004g01917.1	Dihydrolipoyllysine-residue acetyltransferase component of pyruvate dehydrogenase complex	2	433.758	2.5103	0.00097579	86.136	yes	0.775	0.878	0.632	0.879	1.228	1.608
291	AAGLTVTDAVVMIDR	Peaxi162Scf01010g00217.1	Uridine 5'-monophosphate synthase	3	511.276	2.2648	0.0024538	48.405	yes	NA	NA	NA	NA	NA	NA
292	AAGMEVVAVPSLPK	Peaxi162Scf00355g00915.1	Riboflavin kinase	3	456.923	3.4836	0.025712	36.292	yes	NA	NA	NA	NA	NA	NA
293	AAGMEVVAVPSLPK	Peaxi162Scf00355g00915.1	Riboflavin kinase	3	456.923	4.228	0.004497	45.28	yes	NA	NA	NA	NA	NA	NA
294	AAGNTASIIK	Peaxi162Scf00038g00218.1	germin 3	2	473.272	2.8804	4.9136e-05	118.9	yes	1.036	1.144	1.433	0.645	0.991	0.751
295	AAGNTASIIK	Peaxi162Scf00038g00218.1	germin 3	3	315.85	4.5366	0.0024485	64.82	yes	1.11	1.124	1.273	0.679	0.957	0.857
296	AAGNTASIIK	Peaxi162Scf00038g00218.1	germin 3	2	473.272	1.7202	3.3753e-08	135.99	yes	0.983	1.077	1.292	0.737	1.036	0.876
297	AAGNTASIIK	Peaxi162Scf00038g00218.1	germin 3	3	315.85	3.4723	5.2933e-05	101.82	yes	0.974	1.091	1.37	0.732	1.01	0.823
298	AAGNTASIIK	Peaxi162Scf00038g00218.1	germin 3	2	473.272	2.4708	2.2073e-12	155.97	yes	1	1.08	1.323	0.723	1.011	0.863
299	AAGNTASIIK	Peaxi162Scf00038g00218.1	germin 3	3	315.85	3.8237	0.001033	72.2	yes	1.038	1.126	1.361	0.694	1.025	0.756
300	AAGNTASIIK	Peaxi162Scf00038g00218.1	germin 3	2	473.272	2.5623	0.0013545	81.625	yes	NA	NA	NA	NA	NA	NA
301	AAGNTASIIK	Peaxi162Scf00038g00218.1	germin 3	2	473.272	2.5076	0.0011125	84.507	yes	NA	NA	NA	NA	NA	NA
302	AAGNTASIIK	Peaxi162Scf00038g00218.1	germin 3	2	473.272	0.65194	4.9136e-05	118.9	yes	1.099	1.126	1.458	0.663	0.86	0.795
303	AAGNTASIIK	Peaxi162Scf00038g00218.1	germin 3	3	315.85	2.1238	0.00025936	83.883	yes	0.996	1.106	1.288	0.724	0.99	0.895
304	AAGNTASIIK	Peaxi162Scf00038g00218.1	germin 3	2	473.272	2.5629	0.00010733	115.29	yes	1.04	1.004	1.338	0.634	1.047	0.936
305	AAGNTASIIK	Peaxi162Scf00038g00218.1	germin 3	2	473.272	3.1812	0.002284	78.903	yes	NA	NA	NA	NA	NA	NA
306	AAGNTASIIK	Peaxi162Scf00038g00218.1	germin 3	2	473.272	1.2299	7.7705e-06	125.97	yes	0.968	1.081	1.354	0.711	0.983	0.903
307	AAGNTASIIK	Peaxi162Scf00038g00218.1	germin 3	3	315.85	2.0944	0.002591	64.374	yes	0.905	1.207	1.319	0.726	0.916	0.928
308	AAGNTASIIK	Peaxi162Scf00038g00218.1	germin 3	2	473.272	1.7833	0.00023067	105.2	yes	1.077	1.118	1.153	0.737	0.97	0.945
309	AAGNTASIIK	Peaxi162Scf00038g00218.1	germin 3	3	315.85	3.805	0.00023185	85.355	yes	1.017	1.051	1.201	0.741	1.064	0.927
310	AAGNTASIIK	Peaxi162Scf00038g00218.1	germin 3	2	473.272	2.8061	0.0037925	74.611	yes	1.032	1.188	1.225	0.64	0.981	0.934
311	AAGSAGSLIK	Peaxi162Scf00380g01014.1	Histone-binding protein RBBP7	2	437.753	3.6696	0.017545	60.255	yes	NA	NA	NA	NA	NA	NA
312	AAGSAGSLIK	Peaxi162Scf00380g01014.1	Histone-binding protein RBBP7	2	437.753	3.8204	5.9208e-05	118.28	yes	0.888	0.987	1.04	0.834	0.996	1.255
313	AAGSSVEIVHYDPK	Peaxi162Scf01607g00112.1	chloroplast stem-loop binding protein of 41 kDa	3	491.584	4.1183	5.2378e-05	73.219	yes	NA	NA	NA	NA	NA	NA
314	AAGSSVEIVHYDPK	Peaxi162Scf01607g00112.1	chloroplast stem-loop binding protein of 41 kDa	3	491.584	2.7335	0.00025333	64.313	yes	NA	NA	NA	NA	NA	NA
315	AAGSSVEIVHYDPK	Peaxi162Scf01607g00112.1	chloroplast stem-loop binding protein of 41 kDa	2	736.873	1.6386	7.7947e-05	80.96	yes	NA	NA	NA	NA	NA	NA
316	AAGSSVEIVHYDPK	Peaxi162Scf01607g00112.1	chloroplast stem-loop binding protein of 41 kDa	4	368.94	3.9872	8.5616e-06	82.069	yes	0.876	1.074	1.016	0.897	1.01	1.126
317	AAGSSVEIVHYDPK	Peaxi162Scf01607g00112.1	chloroplast stem-loop binding protein of 41 kDa	3	491.584	2.0734	5.3861e-05	72.891	yes	NA	NA	NA	NA	NA	NA
318	AAGSSVEIVHYDPK	Peaxi162Scf01607g00112.1	chloroplast stem-loop binding protein of 41 kDa	4	368.94	3.1925	7.0797e-06	84.297	yes	0.818	1.021	0.95	0.914	1.106	1.191
319	AAGSSVEIVHYDPK	Peaxi162Scf01607g00112.1	chloroplast stem-loop binding protein of 41 kDa	2	736.873	0.85432	6.4609e-05	81.904	yes	NA	NA	NA	NA	NA	NA
320	AAGSSVEIVHYDPK	Peaxi162Scf01607g00112.1	chloroplast stem-loop binding protein of 41 kDa	3	491.584	2.3759	6.3022e-06	89.231	yes	1.013	0.918	0.816	0.923	1.133	1.196
321	AAGSSVEIVHYDPK	Peaxi162Scf01607g00112.1	chloroplast stem-loop binding protein of 41 kDa	4	368.94	3.2827	8.7652e-08	98.942	yes	0.893	1.016	1.096	0.865	0.887	1.244
322	AAGSSVEIVHYDPK	Peaxi162Scf01607g00112.1	chloroplast stem-loop binding protein of 41 kDa	2	736.873	1.583	0.00026249	71.879	yes	1.11	1.035	1.257	0.771	0.911	0.916
323	AAGSSVEIVHYDPK	Peaxi162Scf01607g00112.1	chloroplast stem-loop binding protein of 41 kDa	3	491.584	1.3848	0.0022558	51.009	yes	NA	NA	NA	NA	NA	NA
324	AAGSSVEIVHYDPK	Peaxi162Scf01607g00112.1	chloroplast stem-loop binding protein of 41 kDa	2	736.873	0.46479	7.7947e-05	80.96	yes	1.137	1.027	1.166	0.716	0.949	1.005
325	AAGSSVEIVHYDPK	Peaxi162Scf01607g00112.1	chloroplast stem-loop binding protein of 41 kDa	3	491.584	2.7781	6.2923e-05	70.889	yes	NA	NA	NA	NA	NA	NA
326	AAGSSVEIVHYDPK	Peaxi162Scf01607g00112.1	chloroplast stem-loop binding protein of 41 kDa	3	491.584	2.6033	1.2907e-05	83.243	yes	NA	NA	NA	NA	NA	NA
327	AAGSSVEIVHYDPK	Peaxi162Scf01607g00112.1	chloroplast stem-loop binding protein of 41 kDa	3	491.584	2.6016	4.9401e-05	73.877	yes	NA	NA	NA	NA	NA	NA
328	AAGSSVEIVHYDPK	Peaxi162Scf01607g00112.1	chloroplast stem-loop binding protein of 41 kDa	3	491.584	2.4658	0.00039446	61.167	yes	NA	NA	NA	NA	NA	NA
329	AAGVLAEEGGLAVK	Peaxi162Scf00523g00112.1	RNA recognition motif (RRM)-containing protein	2	642.862	1.867	1.5368e-15	143.25	yes	NA	NA	NA	NA	NA	NA
330	AAGVLAEEGGLAVK	Peaxi162Scf00523g00112.1	RNA recognition motif (RRM)-containing protein	3	428.91	1.4743	1.8075e-07	96.745	yes	0.856	0.899	0.846	1.007	1.021	1.371
331	AAGVLAEEGGLAVK	Peaxi162Scf00523g00112.1	RNA recognition motif (RRM)-containing protein	3	428.91	2.1499	2.0285e-05	80.312	yes	NA	NA	NA	NA	NA	NA
332	AAGVLDNFAEGEK	Peaxi162Scf00129g00731.1	B12D protein	3	440.886	4.4275	0.00062617	61.235	yes	0.728	0.639	0.616	1.212	1.304	1.501
333	AAGVLDNFAEGEK	Peaxi162Scf00129g00731.1	B12D protein	2	660.825	2.8708	4.765e-12	130.47	yes	0.743	0.813	0.662	1.127	1.175	1.479
334	AAGVLDNFAEGEK	Peaxi162Scf00129g00731.1	B12D protein	2	660.825	-0.054026	1.9189e-33	176.89	yes	0.779	0.841	0.662	1.049	1.211	1.457
335	AAGVLDNFAEGEK	Peaxi162Scf00129g00731.1	B12D protein	3	440.886	1.4296	0.0001594	70.089	yes	0.749	0.842	0.716	1.044	1.405	1.244
336	AAGVLDNFAEGEK	Peaxi162Scf00129g00731.1	B12D protein	3	440.886	2.3743	8.151e-05	77.644	yes	0.761	0.849	0.636	1.08	1.217	1.457
337	AAGVLDNFAEGEK	Peaxi162Scf00129g00731.1	B12D protein	2	660.825	0.98738	1.0963e-19	154.65	yes	0.75	0.791	0.665	1.069	1.247	1.479
338	AAGVLDNFAEGEK	Peaxi162Scf00129g00731.1	B12D protein	3	440.886	3.767	0.0022462	52.576	yes	NA	NA	NA	NA	NA	NA
339	AAGVLDNFAEGEK	Peaxi162Scf00129g00731.1	B12D protein	2	660.825	2.3639	2.4734e-10	118.52	yes	0.929	0.928	0.74	0.922	1.112	1.369
340	AAGVLENFAEGEK	Peaxi162Scf00017g02227.1	B12D protein	2	667.833	0.77324	1.6403e-19	151.56	yes	1.034	0.959	0.722	0.966	1.064	1.256
341	AAGVLENFAEGEK	Peaxi162Scf00017g02227.1	B12D protein	2	667.833	0.73841	8.8206e-26	162.37	yes	1.075	1.021	0.889	0.918	0.94	1.158
342	AAGVLENFAEGEK	Peaxi162Scf00017g02227.1	B12D protein	3	445.558	2.072	0.00063409	61.11	yes	NA	NA	NA	NA	NA	NA
343	AAGVLENFAEGEK	Peaxi162Scf00017g02227.1	B12D protein	3	445.558	3.5021	0.00022718	67.519	yes	1.296	1.371	0.653	1.014	0.857	0.81
344	AAGVLENFAEGEK	Peaxi162Scf00017g02227.1	B12D protein	2	667.833	2.1354	1.3364e-11	123.29	yes	0.952	1.031	0.658	1.008	1.063	1.287
345	AAGVLENFAEGEK	Peaxi162Scf00017g02227.1	B12D protein	3	445.558	4.3698	0.0013752	54.343	yes	NA	NA	NA	NA	NA	NA
346	AAGYGFVSFDTK	Peaxi162Scf00236g00215.1	RNA-binding (RRM/RBD/RNP motifs) family protein	3	421.54		0.071389	29.544	yes	NA	NA	NA	NA	NA	NA
347	AAHFEESMK	Peaxi162Scf00311g00045.1	Transitional endoplasmic reticulum ATPase	2	525.24	1.0532	0.0010692	98.048	no	0.786	0.901	0.978	0.836	1.136	1.362
348	AAHFEESMK	Peaxi162Scf00311g00045.1	Transitional endoplasmic reticulum ATPase	2	525.24	1.7424	0.0014556	107.79	no	0.747	0.923	0.882	0.852	1.102	1.494
349	AAHFEESMK	Peaxi162Scf00311g00045.1	Transitional endoplasmic reticulum ATPase	2	525.24	1.5964	0.011113	67.334	no	NA	NA	NA	NA	NA	NA
350	AAHFEESMK	Peaxi162Scf00311g00045.1	Transitional endoplasmic reticulum ATPase	3	355.827	2.8253	0.025445	44.753	no	NA	NA	NA	NA	NA	NA
351	AAHLALR	Peaxi162Scf01086g00142.1	Thiamine thiazole synthase 1, chloroplastic	2	376.232	3.5881	0.0076582	112.56	yes	1.015	0.776	0.556	0.823	1.235	1.595
352	AAHLVDSTNQVGHFQK	Peaxi162Scf00689g00558.1	Plasma membrane ATPase 2	4	438.726	2.8944	0.0016902	44.436	no	NA	NA	NA	NA	NA	NA
353	AAHNQYER	Peaxi162Scf00450g00514.1	TUDOR-SN protein 1 isoform 2, partial	3	330.158	1.0638	0.0043383	71.501	yes	NA	NA	NA	NA	NA	NA
354	AAHVYSEAK	Peaxi162Scf00228g00614.1	Galactokinase	3	325.835	3.1157	0.026891	43.442	yes	NA	NA	NA	NA	NA	NA
355	AAIFAETR	Peaxi162Scf00612g00126.1	long chain acyl-CoA synthetase 9	2	439.74	4.6037	0.036538	63.565	yes	NA	NA	NA	NA	NA	NA
356	AAIKEESEGK	Peaxi162Scf00128g00827.1	Glyceraldehyde-3-phosphate dehydrogenase, cytosolic	2	531.277	2.2712	0.00093156	103.43	yes	1.01	1.007	0.927	0.715	0.944	1.398
357	AAIKEESEGK	Peaxi162Scf00128g00827.1	Glyceraldehyde-3-phosphate dehydrogenase, cytosolic	3	354.521	3.9757	0.00035883	82.417	yes	1.048	0.951	0.895	0.725	0.967	1.414
358	AAIKEESEGK	Peaxi162Scf00128g00827.1	Glyceraldehyde-3-phosphate dehydrogenase, cytosolic	2	531.277	3.5756	0.021906	69.721	yes	0.874	1.033	1.036	0.747	0.948	1.362
359	AAIKEESEGK	Peaxi162Scf00128g00827.1	Glyceraldehyde-3-phosphate dehydrogenase, cytosolic	3	354.521	3.9543	0.00026697	86.344	yes	0.934	1.015	0.916	0.761	1.03	1.344
360	AAIKEESEGK	Peaxi162Scf00128g00827.1	Glyceraldehyde-3-phosphate dehydrogenase, cytosolic	4	266.142	4.4499	0.002959	60.102	yes	1.139	1.06	1.147	0.748	0.89	1.017
361	AAIKEESEGK	Peaxi162Scf00128g00827.1	Glyceraldehyde-3-phosphate dehydrogenase, cytosolic	3	354.521	2.6016	0.035729	41.08	yes	NA	NA	NA	NA	NA	NA
362	AAIKEESEGK	Peaxi162Scf00128g00827.1	Glyceraldehyde-3-phosphate dehydrogenase, cytosolic	2	531.277	1.2221	6.4095e-08	142.08	yes	0.9	1.142	0.963	0.719	1.01	1.265
363	AAIKEESEGK	Peaxi162Scf00128g00827.1	Glyceraldehyde-3-phosphate dehydrogenase, cytosolic	3	354.521	2.8983	0.00031059	84.479	yes	0.999	1.026	0.921	0.751	0.997	1.306
364	AAIKEESEGK	Peaxi162Scf00128g00827.1	Glyceraldehyde-3-phosphate dehydrogenase, cytosolic	2	531.277	1.5603	2.3996e-05	127.87	yes	0.997	1.04	0.997	0.758	0.936	1.271
365	AAIQETVSATLNR	Peaxi162Scf00363g00317.1	Photosystem II stability/assembly factor HCF136	2	687.373	0.96453	0.021768	47.301	yes	NA	NA	NA	NA	NA	NA
366	AAIQETVSATLNR	Peaxi162Scf00363g00317.1	Photosystem II stability/assembly factor HCF136	2	687.373	2.0273	8.2437e-10	111.83	yes	1.111	1.074	0.696	0.975	0.982	1.161
367	AAIQETVSATLNR	Peaxi162Scf00363g00317.1	Photosystem II stability/assembly factor HCF136	3	458.584	3.3839	5.3512e-07	96.059	yes	0.976	1.098	0.793	0.962	0.862	1.309
368	AAIQETVSATLNR	Peaxi162Scf00363g00317.1	Photosystem II stability/assembly factor HCF136	2	687.373	2.6296	4.6399e-13	134.06	yes	0.991	1.106	0.739	0.891	1.153	1.119
369	AAIQETVSATLNR	Peaxi162Scf00363g00317.1	Photosystem II stability/assembly factor HCF136	3	458.584	3.7216	1.8427e-10	111.79	yes	0.942	1.293	0.294	0.837	1.411	1.223
370	AAIQETVSATLNR	Peaxi162Scf00363g00317.1	Photosystem II stability/assembly factor HCF136	2	687.373	2.5496	1.0977e-09	108.66	yes	NA	NA	NA	NA	NA	NA
371	AAIQETVSATLNR	Peaxi162Scf00363g00317.1	Photosystem II stability/assembly factor HCF136	3	458.584	4.11	2.8951e-07	101.53	yes	1.02	0.948	0.817	0.723	1.251	1.242
372	AAIQETVSATLNR	Peaxi162Scf00363g00317.1	Photosystem II stability/assembly factor HCF136	2	687.373	2.8332	1.1669e-14	136.33	yes	NA	NA	NA	NA	NA	NA
373	AAIQETVSATLNR	Peaxi162Scf00363g00317.1	Photosystem II stability/assembly factor HCF136	3	458.584	4.0212	5.3512e-07	96.059	yes	NA	NA	NA	NA	NA	NA
374	AAIQETVSATLNR	Peaxi162Scf00363g00317.1	Photosystem II stability/assembly factor HCF136	2	687.373	1.6448	1.9613e-06	98.253	yes	1.142	1.094	0.75	0.942	0.949	1.122
375	AAIQETVSATLNR	Peaxi162Scf00363g00317.1	Photosystem II stability/assembly factor HCF136	3	458.584	3.2824	0.00043636	64.224	yes	NA	NA	NA	NA	NA	NA
376	AAIREESEGK	Peaxi162Scf00763g00325.1	Glyceraldehyde-3-phosphate dehydrogenase, cytosolic	3	363.856	2.9116	0.017866	48.981	no	0.622	0.704	1.596	0.469	1.456	1.152
377	AAIREESEGK	Peaxi162Scf00763g00325.1	Glyceraldehyde-3-phosphate dehydrogenase, cytosolic	3	363.856	2.7415	0.00089823	76.228	no	0.464	0.607	1.755	0.44	1.4	1.334
378	AAIREESEGK	Peaxi162Scf00763g00325.1	Glyceraldehyde-3-phosphate dehydrogenase, cytosolic	3	363.856	2.7384	0.0020592	67.334	no	0.459	0.797	1.682	0.42	1.434	1.208
379	AAIREESEGK	Peaxi162Scf00763g00325.1	Glyceraldehyde-3-phosphate dehydrogenase, cytosolic	3	363.856	3.7811	6.8435e-05	98.04	no	0.56	0.768	1.702	0.502	1.276	1.191
380	AAIREESEGK	Peaxi162Scf00763g00325.1	Glyceraldehyde-3-phosphate dehydrogenase, cytosolic	2	545.28	1.7417	0.035901	66.19	no	0.603	0.853	1.7	0.515	1.147	1.182
381	AAIREESEGK	Peaxi162Scf00763g00325.1	Glyceraldehyde-3-phosphate dehydrogenase, cytosolic	3	363.856	3.429	0.00014523	91.549	no	0.651	0.808	1.414	0.618	1.285	1.223
382	AAISTVDVLTPK	Peaxi162Scf00088g00820.1	K(+)-insensitive pyrophosphate-energized proton pump	3	405.571	3.6258	4.3339e-05	88.596	yes	0.919	0.899	0.583	1.174	1.124	1.301
383	AAISTVDVLTPK	Peaxi162Scf00088g00820.1	K(+)-insensitive pyrophosphate-energized proton pump	2	607.853	2.5485	8.4224e-09	131.69	yes	NA	NA	NA	NA	NA	NA
384	AAISTVDVLTPK	Peaxi162Scf00088g00820.1	K(+)-insensitive pyrophosphate-energized proton pump	3	405.571	3.644	1.2781e-06	96.229	yes	0.866	0.898	0.548	1.319	1.08	1.29
385	AAISTVDVLTPK	Peaxi162Scf00088g00820.1	K(+)-insensitive pyrophosphate-energized proton pump	2	607.853	2.4374	3.5791e-12	146.36	yes	0.938	0.847	0.555	1.232	1.048	1.382
386	AAISTVDVLTPK	Peaxi162Scf00088g00820.1	K(+)-insensitive pyrophosphate-energized proton pump	2	607.853	2.4432	1.2118e-28	178.1	yes	0.975	0.881	0.636	1.087	1.081	1.34
387	AAISTVDVLTPK	Peaxi162Scf00088g00820.1	K(+)-insensitive pyrophosphate-energized proton pump	2	607.853	2.6012	3.473e-11	134.99	yes	0.84	0.962	0.784	1.094	1.08	1.24
388	AAISTVDVLTPK	Peaxi162Scf00088g00820.1	K(+)-insensitive pyrophosphate-energized proton pump	3	405.571	4.072	0.001665	59.198	yes	NA	NA	NA	NA	NA	NA
389	AAISTVDVLTPK	Peaxi162Scf00088g00820.1	K(+)-insensitive pyrophosphate-energized proton pump	3	405.571	2.9257	0.070229	29.544	yes	NA	NA	NA	NA	NA	NA
390	AAIVNSQTLEEVAR	Peaxi162Scf00314g00830.1	U2 small nuclear ribonucleoprotein A	2	750.904	3.3831	2.4936e-05	89.911	yes	NA	NA	NA	NA	NA	NA
391	AAIVNSQTLEEVAR	Peaxi162Scf00314g00830.1	U2 small nuclear ribonucleoprotein A	2	750.904	1.6717	4.6277e-12	123.02	yes	0.87	0.97	0.889	0.786	1.045	1.441
392	AAIVNSQTLEEVAR	Peaxi162Scf00314g00830.1	U2 small nuclear ribonucleoprotein A	2	750.904	1.126	1.3271e-05	92.265	yes	0.973	0.787	0.727	0.972	1.084	1.457
393	AALASGADKDEEDSEGR	Peaxi162Scf00011g00428.1	ankyrin repeat-containing 2B	3	574.259	1.2639	3.8913e-05	64.565	yes	NA	NA	NA	NA	NA	NA
394	AALASGADKDEEDSEGR	Peaxi162Scf00011g00428.1	ankyrin repeat-containing 2B	2	860.885	1.36	1.369e-45	179.46	yes	0.823	0.847	1.017	0.887	1.102	1.324
395	AALASGADKDEEDSEGR	Peaxi162Scf00011g00428.1	ankyrin repeat-containing 2B	2	860.885	1.5788	3.5071e-19	124.25	yes	0.753	0.765	1.081	0.882	1.142	1.377
396	AALASGADKDEEDSEGR	Peaxi162Scf00011g00428.1	ankyrin repeat-containing 2B	3	574.259	2.3331	2.9624e-07	78.326	yes	0.847	0.67	1.157	0.76	1.262	1.303
397	AALASGADKDEEDSEGR	Peaxi162Scf00011g00428.1	ankyrin repeat-containing 2B	3	574.259	2.4555	0.00019374	54.812	yes	0.985	0.789	1.078	0.935	0.845	1.368
398	AALASGADKDEEDSEGR	Peaxi162Scf00011g00428.1	ankyrin repeat-containing 2B	3	574.259	1.4383	6.2442e-05	62.237	yes	0.92	0.905	0.847	0.898	1.123	1.307
399	AALDLIFEEGLENVLAR	Peaxi162Scf00062g00919.1	alanine:glyoxylate aminotransferase	2	937.007	1.7997	4.3153e-06	68.481	yes	1.316	1.387	0.723	0.676	1.004	0.894
400	AALDLIFEEGLENVLAR	Peaxi162Scf00062g00919.1	alanine:glyoxylate aminotransferase	2	937.007	2.2653	5.7187e-20	127.83	yes	1.175	1.484	0.731	0.751	1.012	0.845
401	AALDLIFEEGLENVLAR	Peaxi162Scf00062g00919.1	alanine:glyoxylate aminotransferase	3	625.007	2.8791	1.2291e-20	128.06	yes	NA	NA	NA	NA	NA	NA
402	AALDLIFEEGLENVLAR	Peaxi162Scf00062g00919.1	alanine:glyoxylate aminotransferase	2	937.007	1.7194	1.4168e-14	109.04	yes	1.223	1.458	0.523	1.177	0.708	0.912
403	AALDLIFEEGLENVLAR	Peaxi162Scf00062g00919.1	alanine:glyoxylate aminotransferase	3	625.007	1.6572	1.4793e-09	82.59	yes	1.317	1.425	0.754	0.839	0.665	NA
404	AALDLIFEEGLENVLAR	Peaxi162Scf00062g00919.1	alanine:glyoxylate aminotransferase	2	937.007	0.48862	0.0066934	47.548	yes	1.038	1.706	0.392	0.89	1.102	0.873
405	AALDLIFEEGLENVLAR	Peaxi162Scf00062g00919.1	alanine:glyoxylate aminotransferase	3	625.007	2.2362	4.1968e-10	91.355	yes	2.489	1.115	0.426	0.41	0.793	0.767
406	AALDLIFEEGLENVLAR	Peaxi162Scf00062g00919.1	alanine:glyoxylate aminotransferase	2	937.007	1.8082	5.6502e-81	225.68	yes	1.198	1.341	0.62	0.92	0.953	0.968
407	AALDLIFEEGLENVLAR	Peaxi162Scf00062g00919.1	alanine:glyoxylate aminotransferase	3	625.007	3.2431	2.9574e-10	92.38	yes	1.42	0.891	1.078	0.682	1.2	0.729
408	AALDLIFEEGLENVLAR	Peaxi162Scf00062g00919.1	alanine:glyoxylate aminotransferase	2	937.007	2.0913	9.2771e-32	153.72	yes	1.274	1.384	0.606	0.922	0.96	0.854
409	AALDLIFEEGLENVLAR	Peaxi162Scf00062g00919.1	alanine:glyoxylate aminotransferase	3	625.007	4.0649	3.4748e-07	76.82	yes	0.927	NA	NA	NA	NA	1.073
410	AALDLIFEEGLENVLAR	Peaxi162Scf00062g00919.1	alanine:glyoxylate aminotransferase	3	625.007	1.8288	0.0012419	48.899	yes	1	NA	NA	NA	NA	NA
411	AALDLIFEEGLENVLAR	Peaxi162Scf00062g00919.1	alanine:glyoxylate aminotransferase	3	625.007	3.4221	0.025076	31.089	yes	NA	1	NA	NA	NA	NA
412	AALDTQSLEDEPGCGK	Peaxi162Scf00444g00720.1	tripeptidyl peptidase ii	2	845.883	2.2862	3.4943e-12	114.63	yes	0.803	0.808	0.708	1.322	1.315	1.044
413	AALEAGASLAPGESR	Peaxi162Scf00444g00317.1	Protein SGT1 homolog	2	700.362	3.1883	2.6526e-12	119.45	yes	NA	NA	NA	NA	NA	NA
414	AALEAGASLAPGESR	Peaxi162Scf00444g00317.1	Protein SGT1 homolog	3	467.244	4.0034	0.00024015	60.657	yes	NA	NA	NA	NA	NA	NA
415	AALEAGASLAPGESR	Peaxi162Scf00444g00317.1	Protein SGT1 homolog	3	467.244	3.9447	0.0016459	51.03	yes	NA	NA	NA	NA	NA	NA
416	AALEAGVSLAPGESR	Peaxi162Scf00618g00626.1	Protein SGT1 homolog	2	714.378	2.4768	0.0014171	58.079	yes	NA	NA	NA	NA	NA	NA
417	AALECCHK	Peaxi162Scf00043g00215.1	Alcohol dehydrogenase class-3	3	330.149	2.9438	0.033356	46.426	yes	NA	NA	NA	NA	NA	NA
418	AALEEAK	Peaxi162Scf00034g00515.1	ROP guanine nucleotide exchange factor 5	2	366.2	3.9355	0.008328	111.01	yes	1.05	1.161	0.691	0.875	1.147	1.076
419	AALEEAK	Peaxi162Scf00034g00515.1	ROP guanine nucleotide exchange factor 5	2	366.2	3.2148	0.0129	97.798	yes	NA	NA	NA	NA	NA	NA
420	AALEEAK	Peaxi162Scf00034g00515.1	ROP guanine nucleotide exchange factor 5	2	366.2	2.3538	0.0129	97.798	yes	1.055	1.153	0.653	0.797	1.248	1.094
421	AALEEAK	Peaxi162Scf00034g00515.1	ROP guanine nucleotide exchange factor 5	3	244.469	3.7156	0.0040016	86.866	yes	NA	NA	NA	NA	NA	NA
422	AALEEIVK	Peaxi162Scf00111g01144.1	solanesyl diphosphate synthase 1	2	436.758	3.4204	0.033179	64.711	yes	NA	NA	NA	NA	NA	NA
423	AALEEIVK	Peaxi162Scf00111g01144.1	solanesyl diphosphate synthase 1	2	436.758	3.8153	0.048888	59.35	yes	NA	NA	NA	NA	NA	NA
424	AALEEIVK	Peaxi162Scf00111g01144.1	solanesyl diphosphate synthase 1	2	436.758	2.1577	0.001421	122.52	yes	NA	NA	NA	NA	NA	NA
425	AALEEIVK	Peaxi162Scf00111g01144.1	solanesyl diphosphate synthase 1	2	436.758	1.8699	0.001421	122.52	yes	0.926	0.913	0.69	1.085	1.281	1.106
426	AALEPTDLVEVFFK	Peaxi162Scf00558g00043.1	Isoleucine--tRNA ligase	3	526.952	2.6317	6.1623e-05	71.176	yes	0.613	0.797	0.484	1.044	1.436	1.627
427	AALEPTDLVEVFFK	Peaxi162Scf00558g00043.1	Isoleucine--tRNA ligase	2	789.924	1.8495	7.4355e-07	97.69	yes	0.824	0.858	0.444	1.056	1.176	1.642
428	AALEQDKDTEMDVDETSAK	Peaxi162Scf00673g00440.1	Nucleolar protein 56	3	699.316	1.2388	3.6056e-32	144.27	yes	0.516	0.687	0.356	1.253	1.125	2.064
429	AALESDTK	Peaxi162Scf00258g00430.1	Enoyl-[acyl-carrier-protein] reductase [NADH] 1	2	417.714	3.1846	0.0086819	83.948	no	0.951	1.034	0.749	0.84	1.155	1.272
430	AALESDTK	Peaxi162Scf00258g00430.1	Enoyl-[acyl-carrier-protein] reductase [NADH] 1	2	417.714	2.0809	0.0074927	87.476	no	1.084	0.996	0.699	0.877	1.118	1.227
431	AALIADEIAK	Peaxi162Scf00095g00414.1	Pyruvate, phosphate dikinase 2	2	507.795	2.9066	6.1053e-07	133.81	yes	1.678	1.273	1.359	0.535	0.557	0.597
432	AALIADEIAK	Peaxi162Scf00095g00414.1	Pyruvate, phosphate dikinase 2	3	338.866	4.7079	0.0002892	82.287	yes	1.528	1.434	1.302	0.593	0.647	0.497
433	AALIADEIAK	Peaxi162Scf00095g00414.1	Pyruvate, phosphate dikinase 2	2	507.795	2.7875	6.1053e-07	133.81	yes	1.603	1.349	1.555	0.569	0.55	0.375
434	AALIADEIAK	Peaxi162Scf00095g00414.1	Pyruvate, phosphate dikinase 2	3	338.866	4.2975	0.0002825	82.645	yes	1.614	1.431	1.488	0.447	0.636	0.383
435	AALIADEIAK	Peaxi162Scf00095g00414.1	Pyruvate, phosphate dikinase 2	2	507.795	3.4835	7.9748e-06	125.75	yes	1.438	1.287	1.487	0.539	0.677	0.572
436	AALIADEIAK	Peaxi162Scf00095g00414.1	Pyruvate, phosphate dikinase 2	3	338.866	4.6291	5.3013e-05	101.65	yes	1.613	1.342	1.438	0.517	0.651	0.439
437	AALIADEIAK	Peaxi162Scf00095g00414.1	Pyruvate, phosphate dikinase 2	2	507.795	3.5908	2.8002e-08	137.98	yes	1.516	1.346	1.518	0.495	0.64	0.484
438	AALIADEIAK	Peaxi162Scf00095g00414.1	Pyruvate, phosphate dikinase 2	2	507.795	2.4863	1.149e-05	121.9	yes	NA	NA	NA	NA	NA	NA
439	AALPAPR	Peaxi162Scf00111g00715.1	Peroxisomal (S)-2-hydroxy-acid oxidase	2	348.214	3.4538	0.014327	93.885	no	NA	NA	NA	NA	NA	NA
440	AALPAPR	Peaxi162Scf00111g00715.1	Peroxisomal (S)-2-hydroxy-acid oxidase	2	348.214	2.6692	0.014327	93.885	no	NA	NA	NA	NA	NA	NA
441	AALPAPR	Peaxi162Scf00111g00715.1	Peroxisomal (S)-2-hydroxy-acid oxidase	2	348.214	3.4675	0.011295	102.81	no	1.142	1.266	0.56	0.997	1.068	0.968
442	AALPAPR	Peaxi162Scf00111g00715.1	Peroxisomal (S)-2-hydroxy-acid oxidase	2	348.214	3.3776	0.015777	91.093	no	1.048	1.217	0.529	0.986	1.051	1.17
443	AALPAPR	Peaxi162Scf00111g00715.1	Peroxisomal (S)-2-hydroxy-acid oxidase	2	348.214	3.4462	0.031504	75.131	no	NA	NA	NA	NA	NA	NA
444	AALPLLTDELLHGMMEAPLR	Peaxi162Scf00602g00515.1	Cyanate hydratase	3	736.39	2.1418	4.6332e-06	63.894	yes	NA	NA	NA	NA	NA	NA
445	AALPLLTDELLHGMMEAPLR	Peaxi162Scf00602g00515.1	Cyanate hydratase	3	736.39	2.1799	0.00040089	47.942	yes	0.949	0.765	1.001	0.974	1.266	1.045
446	AALSDEYFVK	Peaxi162Scf00807g00038.1	citrate synthase 2	2	571.79	4.987	2.7301e-08	138.22	yes	0.901	0.972	0.555	1.061	1.163	1.348
447	AALSTFR	Peaxi162Scf00111g01220.1	Chalcone-flavanone isomerase family protein	2	383.216		0.02058	79.454	yes	NA	NA	NA	NA	NA	NA
448	AALSTFR	Peaxi162Scf00111g01220.1	Chalcone-flavanone isomerase family protein	2	383.216	1.9207	0.025641	78.616	yes	0.974	0.861	0.738	1.009	1.201	1.216
449	AALSTNDVIELPTPDQLK	Peaxi162Scf00128g00729.1	oligopeptidase, putative	4	482.011	4.7638	3.5991e-05	55.546	yes	1.019	1.041	0.8	0.958	1.009	1.172
450	AALSTNDVIELPTPDQLK	Peaxi162Scf00128g00729.1	oligopeptidase, putative	2	963.015	3.045	9.1847e-15	107.98	yes	0.734	0.798	0.73	1.025	1.263	1.45
451	AALSTNDVIELPTPDQLK	Peaxi162Scf00128g00729.1	oligopeptidase, putative	3	642.346	3.7688	1.0215e-12	104.76	yes	NA	NA	NA	NA	NA	NA
452	AALSTNDVIELPTPDQLK	Peaxi162Scf00128g00729.1	oligopeptidase, putative	3	642.346	3.8892	4.7672e-16	117.18	yes	NA	NA	NA	NA	NA	NA
453	AALSTNDVIELPTPDQLK	Peaxi162Scf00128g00729.1	oligopeptidase, putative	2	963.015	3.3547	7.6212e-21	132.51	yes	0.813	0.933	0.642	0.877	1.283	1.452
454	AALSTNDVIELPTPDQLK	Peaxi162Scf00128g00729.1	oligopeptidase, putative	3	642.346	5.1191	6.6187e-13	105.9	yes	0.905	0.944	0.641	0.95	1.203	1.357
455	AALSTNDVIELPTPDQLK	Peaxi162Scf00128g00729.1	oligopeptidase, putative	2	963.015	4.3291	0.0073502	43.115	yes	NA	NA	NA	NA	NA	NA
456	AALSTNDVIELPTPDQLK	Peaxi162Scf00128g00729.1	oligopeptidase, putative	3	642.346	3.7414	3.465e-05	60.938	yes	NA	NA	NA	NA	NA	NA
457	AALTAAR	Peaxi162Scf00187g00114.1	26S proteasome non-ATPase regulatory subunit 11 homolog	2	337.203	2.6595	4.1888e-05	138.24	yes	0.888	1.029	0.543	0.857	1.215	1.469
458	AALTAAR	Peaxi162Scf00187g00114.1	26S proteasome non-ATPase regulatory subunit 11 homolog	2	337.203	3.5803	0.024478	79.307	yes	1.041	1.033	0.548	0.86	1.115	1.403
459	AALWTDGR	Peaxi162Scf00037g00515.1	Metallopeptidase M24 family protein	2	445.23	4.7451	0.036222	63.673	yes	NA	NA	NA	NA	NA	NA
460	AALWTDGR	Peaxi162Scf00037g00515.1	Metallopeptidase M24 family protein	2	445.23	4.8103	0.051594	58.426	yes	NA	NA	NA	NA	NA	NA
461	AAMDKDR	Peaxi162Scf00004g02410.1	RNA-binding protein 12	3	269.466	2.2851	0.030084	55.441	yes	NA	NA	NA	NA	NA	NA
462	AAMEMQAEAER	Peaxi162Scf01026g00243.1	SPFH/Band 7/PHB domain-containing membrane-associated protein family	2	618.771	2.2141	0.073317	43.549	no	NA	NA	NA	NA	NA	NA
463	AAMEMQAEAER	Peaxi162Scf01026g00243.1	SPFH/Band 7/PHB domain-containing membrane-associated protein family	2	618.771	1.732	3.0595e-05	110.38	no	0.77	0.861	0.849	1.054	1.155	1.311
464	AAMGTENADEIK	Peaxi162Scf00016g03449.1	mitochondrial heat shock protein 70-1	2	625.29	2.0564	3.5105e-08	122.97	yes	0.755	0.931	0.979	0.854	1.363	1.118
465	AAMGTENADEIK	Peaxi162Scf00016g03449.1	mitochondrial heat shock protein 70-1	2	625.29	2.3009	3.1199e-29	184.96	yes	0.762	0.745	0.957	1.045	1.136	1.355
466	AAMGTENADEIK	Peaxi162Scf00016g03449.1	mitochondrial heat shock protein 70-1	3	417.196	3.5213	1.9115e-07	110.08	yes	NA	NA	NA	NA	NA	NA
467	AAMGTENADEIK	Peaxi162Scf00016g03449.1	mitochondrial heat shock protein 70-1	2	625.29	2.9378	2.693e-11	137.84	yes	0.757	0.768	0.883	1.162	1.065	1.365
468	AAMGTENADEIK	Peaxi162Scf00016g03449.1	mitochondrial heat shock protein 70-1	3	417.196	4.1161	0.00035111	73.273	yes	NA	NA	NA	NA	NA	NA
469	AAMGTENADEIK	Peaxi162Scf00016g03449.1	mitochondrial heat shock protein 70-1	2	625.29	2.1159	6.5269e-16	153.39	yes	0.779	0.813	0.851	1.027	1.156	1.374
470	AAMGTENADEIK	Peaxi162Scf00016g03449.1	mitochondrial heat shock protein 70-1	2	625.29	2.2125	1.0103e-11	143.98	yes	0.816	0.806	0.857	1.014	1.08	1.427
471	AAMGTENADEIK	Peaxi162Scf00016g03449.1	mitochondrial heat shock protein 70-1	2	633.288	0.5814	0.0014902	71.558	yes	0.924	0.944	0.863	0.881	1.132	1.256
472	AAMGTENADEIK	Peaxi162Scf00016g03449.1	mitochondrial heat shock protein 70-1	2	633.288	0.78285	0.037399	44.543	yes	NA	NA	NA	NA	NA	NA
473	AAMGTENADEIK	Peaxi162Scf00016g03449.1	mitochondrial heat shock protein 70-1	2	633.288	1.4949	4.9693e-06	95.417	yes	0.784	0.754	0.893	0.887	1.017	1.665
474	AAMGTENADEIK	Peaxi162Scf00016g03449.1	mitochondrial heat shock protein 70-1	2	633.288	1.6055	0.0012212	73.881	yes	0.83	0.834	0.805	0.972	0.958	1.601
475	AAMGTENADEIK	Peaxi162Scf00016g03449.1	mitochondrial heat shock protein 70-1	3	422.527	2.3411	0.01124	43.604	yes	NA	NA	NA	NA	NA	NA
476	AAMQAAEELHR	Peaxi162Scf00667g00025.1	Peptidyl-prolyl cis-trans isomerase E	3	409.536	2.8742	0.0024401	61.213	yes	NA	NA	NA	NA	NA	NA
477	AAMVPAGNAR	Peaxi162Scf00228g00333.1	conserved hypothetical protein	2	479.25		0.021757	50.473	yes	NA	NA	NA	NA	NA	NA
478	AAMVPAGNAR	Peaxi162Scf00228g00333.1	conserved hypothetical protein	2	479.25	1.9413	0.070698	47.96	yes	NA	NA	NA	NA	NA	NA
479	AANAHEFIISLPQGYDTMVGER	Peaxi162Scf00648g00223.1	ATP-binding cassette sub-family B member 8, mitochondrial	3	807.062	4.6097	3.5341e-10	70.345	yes	1.074	0.996	0.864	0.637	1.072	1.357
480	AANAHEFIISLPQGYDTMVGER	Peaxi162Scf00648g00223.1	ATP-binding cassette sub-family B member 8, mitochondrial	3	807.062	5.4145	0.003672	34.437	yes	NA	NA	NA	NA	NA	NA
481	AANTILATGGYGR	Peaxi162Scf00515g00518.1	Succinate dehydrogenase [ubiquinone] flavoprotein subunit 1, mitochondrial	2	632.836	3.9962	2.1688e-06	97.223	yes	0.98	0.977	0.876	0.896	0.932	1.339
482	AANTILATGGYGR	Peaxi162Scf00515g00518.1	Succinate dehydrogenase [ubiquinone] flavoprotein subunit 1, mitochondrial	2	632.836	3.464	1.1048e-09	108.58	yes	1.021	0.954	0.753	1.013	0.964	1.295
483	AANTILATGGYGR	Peaxi162Scf00515g00518.1	Succinate dehydrogenase [ubiquinone] flavoprotein subunit 1, mitochondrial	3	422.226	4.3762	2.5399e-06	94.122	yes	0.968	0.974	0.929	0.826	1.083	1.219
484	AANTILATGGYGR	Peaxi162Scf00515g00518.1	Succinate dehydrogenase [ubiquinone] flavoprotein subunit 1, mitochondrial	2	632.836	3.0742	1.5866e-06	100.11	yes	0.989	0.857	0.872	0.956	1.074	1.252
485	AANTILATGGYGR	Peaxi162Scf00515g00518.1	Succinate dehydrogenase [ubiquinone] flavoprotein subunit 1, mitochondrial	2	632.836	2.1224	1.8222e-06	98.943	yes	1.039	1	0.839	0.909	0.962	1.252
486	AAPEDPGSCYQQ	Peaxi162Scf29894g00007.1	beta-hexosaminidase 3	2	661.77	2.479	0.042634	45.433	yes	NA	NA	NA	NA	NA	NA
487	AAPEDPGSCYQQ	Peaxi162Scf29894g00007.1	beta-hexosaminidase 3	2	661.77	3.282	0.048601	43.68	yes	1.009	0.9	0.803	0.863	1.186	1.239
488	AAPEMLDIVYK	Peaxi162Scf00047g00084.1	Zinc-binding dehydrogenase family protein	3	417.221	4.9643	0.0036997	55.314	yes	NA	NA	NA	NA	NA	NA
489	AAPETCAEFLGSFVAEK	Peaxi162Scf00146g01123.1	Serine/threonine-protein kinase STN8, chloroplastic	3	609.626	5.1769	1.9336e-05	66.022	yes	NA	NA	NA	NA	NA	NA
490	AAPETCAEFLGSFVAEK	Peaxi162Scf00146g01123.1	Serine/threonine-protein kinase STN8, chloroplastic	3	609.626	4.0306	5.4451e-07	74.141	yes	0.64	1.004	0.637	1.081	1.451	1.188
491	AAPKPPSPAEEK	Peaxi162Scf00660g00120.1	Dihydrolipoyllysine-residue succinyltransferase component of 2-oxoglutarate dehydrogenase complex	3	407.887	3.0158	0.0020788	59.227	yes	NA	NA	NA	NA	NA	NA
492	AAPKPPSPAEEK	Peaxi162Scf00660g00120.1	Dihydrolipoyllysine-residue succinyltransferase component of 2-oxoglutarate dehydrogenase complex	3	407.887	5.2149	7.1273e-06	94.122	yes	1.014	0.958	1.294	0.788	0.953	0.995
493	AAPKPPSPAEEK	Peaxi162Scf00660g00120.1	Dihydrolipoyllysine-residue succinyltransferase component of 2-oxoglutarate dehydrogenase complex	3	407.887	4.9593	0.00041361	73.927	yes	1.068	1.013	1.227	0.778	0.869	1.044
494	AAPKPPSPAEEK	Peaxi162Scf00660g00120.1	Dihydrolipoyllysine-residue succinyltransferase component of 2-oxoglutarate dehydrogenase complex	3	407.887	4.6836	0.0014495	63.181	yes	1.054	1.018	1.365	0.741	0.832	0.99
495	AAPKPPSPAEEK	Peaxi162Scf00660g00120.1	Dihydrolipoyllysine-residue succinyltransferase component of 2-oxoglutarate dehydrogenase complex	3	407.887	4.2903	0.0023642	57.434	yes	NA	NA	NA	NA	NA	NA
496	AAPSPAESESAK	Peaxi162Scf00313g00818.1	methyl-CPG-binding domain 10	2	572.778	1.6077	4.986e-06	98.105	yes	1.095	1.187	1.022	0.583	1.044	1.07
497	AAPSPAESESAK	Peaxi162Scf00313g00818.1	methyl-CPG-binding domain 10	2	572.778	1.4294	6.0676e-06	95.417	yes	0.954	1.025	0.94	0.601	1.157	1.322
498	AAPSPAESESAK	Peaxi162Scf00313g00818.1	methyl-CPG-binding domain 10	2	572.778	0.5705	0.0093632	55.899	yes	NA	NA	NA	NA	NA	NA
499	AAPSSPPVGQQATPTESLGLK	Peaxi162Scf00398g00717.1	Dihydrolipoyllysine-residue acetyltransferase component of pyruvate dehydrogenase complex	3	679.36	1.6032	6.3899e-13	87.654	yes	0.966	1.036	0.83	0.975	0.955	1.238
500	AAPVYITVGDGGNQEGLASR	Peaxi162Scf02135g00018.1	purple acid phosphatase 26	3	659.001	1.3806	1.0433e-16	98.175	yes	1.137	1.44	0.71	0.89	0.623	1.198
501	AAPVYITVGDGGNQEGLASR	Peaxi162Scf02135g00018.1	purple acid phosphatase 26	2	987.998	0.57162	7.6822e-08	72.359	yes	1.278	1.256	0.712	0.824	0.89	1.04
502	AAPVYITVGDGGNQEGLASR	Peaxi162Scf02135g00018.1	purple acid phosphatase 26	3	659.001	1.9415	1.0637e-12	90.755	yes	1.277	1.142	0.815	0.818	0.846	1.102
503	AAPVYITVGDGGNQEGLASR	Peaxi162Scf02135g00018.1	purple acid phosphatase 26	2	987.998	1.4787	1.6061e-19	109.72	yes	1.735	1.295	0.809	0.906	0.675	0.58
504	AAPVYITVGDGGNQEGLASR	Peaxi162Scf02135g00018.1	purple acid phosphatase 26	3	659.001	2.1942	8.8826e-13	91.414	yes	0.954	1.001	1.101	0.881	1.031	1.031
505	AAQDALLTR	Peaxi162Scf00016g00148.1	fructose-bisphosphate aldolase 2	2	479.769	2.346	0.0026428	84.507	yes	1.248	1.142	0.772	0.899	0.989	0.949
506	AAQDALLTR	Peaxi162Scf00016g00148.1	fructose-bisphosphate aldolase 2	2	479.769	2.8593	0.027246	57.149	yes	NA	NA	NA	NA	NA	NA
507	AAQDALLTR	Peaxi162Scf00016g00148.1	fructose-bisphosphate aldolase 2	2	479.769	2.2368	0.0049823	77.744	yes	1.059	1.359	0.729	0.837	1.082	0.934
508	AAQDALLTR	Peaxi162Scf00016g00148.1	fructose-bisphosphate aldolase 2	2	479.769	2.6974	0.001338	104.82	yes	1.192	1.276	0.78	0.779	0.985	0.989
509	AAQDALLVR	Peaxi162Scf00083g01223.1	fructose-bisphosphate aldolase 2	2	478.78	3.341	0.0022478	86.882	yes	1.082	1.077	0.667	0.983	1.101	1.09
510	AAQDALLVR	Peaxi162Scf00083g01223.1	fructose-bisphosphate aldolase 2	2	478.78	3.5162	0.0087454	70.028	yes	1.17	1.16	0.654	0.913	1.009	1.096
511	AAQDALLVR	Peaxi162Scf00083g01223.1	fructose-bisphosphate aldolase 2	2	478.78	4.0482	0.002245	86.898	yes	1.238	1.124	0.633	0.939	0.974	1.092
512	AAQDALLVR	Peaxi162Scf00083g01223.1	fructose-bisphosphate aldolase 2	2	478.78	2.3243	0.0043997	78.939	yes	1.168	1.115	0.787	0.753	1.199	0.98
513	AAQDHMK	Peaxi162Scf00002g00511.1	Stress-induced-phosphoprotein 1	2	400.69	4.2241	0.037612	71.501	yes	0.763	1.03	1.047	0.692	1.149	1.318
514	AAQDIATAELAPTHPIR	Peaxi162Scf00030g01820.1	general regulatory factor 2	3	592.32	2.7116	7.5155e-16	118.31	yes	1.104	1.045	0.87	0.876	0.963	1.142
515	AAQDIATAELAPTHPIR	Peaxi162Scf00030g01820.1	general regulatory factor 2	2	887.976	1.9477	9.4287e-20	123.55	yes	1.098	1.042	0.632	0.945	1.06	1.222
516	AAQDIATAELAPTHPIR	Peaxi162Scf00030g01820.1	general regulatory factor 2	3	592.32	2.5528	1.3808e-09	83.404	yes	1.264	1.091	0.719	0.874	1.007	1.045
517	AAQDIATAELAPTHPIR	Peaxi162Scf00030g01820.1	general regulatory factor 2	2	887.976	1.5627	1.0569e-27	147.1	yes	1.026	1.085	0.68	0.976	1.014	1.219
518	AAQDIATAELAPTHPIR	Peaxi162Scf00030g01820.1	general regulatory factor 2	3	592.32	2.1509	1.3808e-09	83.404	yes	NA	NA	NA	NA	NA	NA
519	AAQDIATAELAPTHPIR	Peaxi162Scf00030g01820.1	general regulatory factor 2	2	887.976	0.98094	1.7399e-09	91.622	yes	0.988	1.083	0.74	0.95	0.96	1.28
520	AAQDIATAELAPTHPIR	Peaxi162Scf00030g01820.1	general regulatory factor 2	2	887.976	1.5107	3.3119e-11	97.384	yes	NA	NA	NA	NA	NA	NA
521	AAQDIATAELAPTHPIR	Peaxi162Scf00030g01820.1	general regulatory factor 2	3	592.32	2.5307	2.8555e-08	81.157	yes	NA	NA	NA	NA	NA	NA
522	AAQEIALADLPPTHPIR	Peaxi162Scf00281g00042.1	general regulatory factor 8	3	605.004	4.1302	0.0012403	48.907	yes	NA	NA	NA	NA	NA	NA
523	AAQGMPLR	Peaxi162Scf00377g00416.1	T-complex protein 1 alpha subunit	2	422.229	3.9744	0.025978	67.169	yes	NA	NA	NA	NA	NA	NA
524	AAQIFSDSK	Peaxi162Scf00095g00720.1	glutamine synthetase 2	2	483.748	1.3246	0.00079937	115.57	yes	1.095	0.9	1.153	0.982	0.93	0.941
525	AAQIFSDSK	Peaxi162Scf00095g00720.1	glutamine synthetase 2	3	322.835	3.2387	0.0010529	78.264	yes	1.136	0.902	1.213	0.917	0.865	0.968
526	AAQIFSDSK	Peaxi162Scf00095g00720.1	glutamine synthetase 2	3	322.835	3.3638	0.00058444	84.615	yes	1.148	0.929	1.211	0.943	0.926	0.843
527	AAQIFSDSK	Peaxi162Scf00095g00720.1	glutamine synthetase 2	2	483.748	1.7979	0.0082567	71.03	yes	NA	NA	NA	NA	NA	NA
528	AAQIFSDSK	Peaxi162Scf00095g00720.1	glutamine synthetase 2	3	322.835	3.9314	0.00060914	83.948	yes	1.145	0.975	1.043	0.984	0.926	0.928
529	AAQIFSDSK	Peaxi162Scf00095g00720.1	glutamine synthetase 2	2	483.748	2.7904	0.0082567	71.03	yes	NA	NA	NA	NA	NA	NA
530	AAQIFSDSK	Peaxi162Scf00095g00720.1	glutamine synthetase 2	2	483.748	2.9695	0.0014004	108.7	yes	1.068	0.901	1.13	0.959	0.962	0.981
531	AAQIFSDSK	Peaxi162Scf00095g00720.1	glutamine synthetase 2	3	322.835	4.0854	0.0002098	94.85	yes	1.172	0.897	1.045	0.997	0.901	0.988
532	AAQIFSDSK	Peaxi162Scf00095g00720.1	glutamine synthetase 2	3	322.835	3.9313	0.0016322	72.928	yes	1.013	0.979	1.103	0.986	0.926	0.993
533	AAQIFSDSK	Peaxi162Scf00095g00720.1	glutamine synthetase 2	2	483.748	3.5562	0.0010599	97.813	yes	NA	NA	NA	NA	NA	NA
534	AAQILSQNDPPVVLAK	Peaxi162Scf00051g00109.1	Protein disulfide-isomerase	2	832.473	1.9369	1.4061e-17	131.56	no	1.106	0.952	0.919	0.795	0.878	1.351
535	AAQILSQNDPPVVLAK	Peaxi162Scf00051g00109.1	Protein disulfide-isomerase	4	416.74	3.915	0.006429	38.995	no	0.516	0.964	1.247	0.779	1.049	1.444
536	AAQILSQNDPPVVLAK	Peaxi162Scf00051g00109.1	Protein disulfide-isomerase	2	832.473	2.2444	1.7688e-20	136.81	no	1.018	0.994	0.986	0.752	0.962	1.288
537	AAQILSQNDPPVVLAK	Peaxi162Scf00051g00109.1	Protein disulfide-isomerase	4	416.74	4.0215	0.029058	27.263	no	1.522	0.489	0.716	1.485	0.668	1.12
538	AAQILSQNDPPVVLAK	Peaxi162Scf00051g00109.1	Protein disulfide-isomerase	3	555.317	3.1405	0.00013462	60.55	no	NA	NA	NA	NA	NA	NA
539	AAQILSQNDPPVVLAK	Peaxi162Scf00051g00109.1	Protein disulfide-isomerase	2	832.473	1.6803	1.9887e-20	135.47	no	1.078	0.961	1.106	0.724	0.827	1.305
540	AAQILSQNDPPVVLAK	Peaxi162Scf00051g00109.1	Protein disulfide-isomerase	4	416.74	3.5827	0.001415	46.318	no	NA	NA	NA	NA	NA	NA
541	AAQLANVSYALSDDSTK	Peaxi162Scf00362g00360.1	Alanine--tRNA ligase	3	585.292	4.5489	0.0014247	47.904	yes	NA	NA	NA	NA	NA	NA
542	AAQLDVVVTNK	Peaxi162Scf00333g00004.1	60S ribosomal protein L32-1	3	386.556	4.7633	0.0030894	58.172	yes	NA	NA	NA	NA	NA	NA
543	AAQLDVVVTNK	Peaxi162Scf00333g00004.1	60S ribosomal protein L32-1	2	579.33	3.0837	0.00067526	82.85	yes	NA	NA	NA	NA	NA	NA
544	AAQLDVVVTNK	Peaxi162Scf00333g00004.1	60S ribosomal protein L32-1	2	579.33	3.5468	4.6797e-05	96.059	yes	NA	NA	NA	NA	NA	NA
545	AAQLDVVVTNK	Peaxi162Scf00333g00004.1	60S ribosomal protein L32-1	2	579.33	1.3565	1.6858e-05	115.57	yes	NA	NA	NA	NA	NA	NA
546	AAQLDVVVTNK	Peaxi162Scf00333g00004.1	60S ribosomal protein L32-1	2	579.33	1.88	4.4414e-05	98.942	yes	NA	NA	NA	NA	NA	NA
547	AAQLDVVVTNK	Peaxi162Scf00333g00004.1	60S ribosomal protein L32-1	3	386.556	3.6225	0.050943	35.523	yes	NA	NA	NA	NA	NA	NA
548	AAQQASEDWYR	Peaxi162Scf00074g01833.1	plastid transcriptionally active 4	2	662.799	3.0822	8.1548e-06	118.87	yes	1.093	1.158	1.229	0.736	0.8	0.984
549	AAQQASEDWYR	Peaxi162Scf00074g01833.1	plastid transcriptionally active 4	2	662.799	2.5255	5.7945e-07	130.56	yes	NA	NA	NA	NA	NA	NA
550	AAQQASEDWYR	Peaxi162Scf00074g01833.1	plastid transcriptionally active 4	2	662.799	2.4424	1.6252e-09	144.1	yes	0.959	1	1.172	0.909	0.907	1.053
551	AAQQASEDWYR	Peaxi162Scf00074g01833.1	plastid transcriptionally active 4	2	662.799	3.2747	0.00050318	86.114	yes	NA	NA	NA	NA	NA	NA
552	AAQQASEDWYR	Peaxi162Scf00074g01833.1	plastid transcriptionally active 4	2	662.799	1.5148	6.3127e-14	159.99	yes	0.998	1.016	1.26	0.739	1.003	0.983
553	AAQSGLGTAAVIVMDK	Peaxi162Scf00449g00825.1	NADH-quinone oxidoreductase subunit F 1	3	511.276	3.4032	1.3484e-06	79.393	yes	0.845	1.003	0.891	0.964	1.147	1.15
554	AAQSGLGTAAVIVMDK	Peaxi162Scf00449g00825.1	NADH-quinone oxidoreductase subunit F 1	2	766.411	2.4299	0.0049026	51.495	yes	NA	NA	NA	NA	NA	NA
555	AAQSLTDAVVPIAQK	Peaxi162Scf00003g04619.1	Glucose-repressible alcohol dehydrogenase transcriptional effector	3	504.619	2.9638	1.7325e-05	68.283	yes	NA	NA	NA	NA	NA	NA
556	AAQYGQITEK	Peaxi162Scf00482g00049.1	double-stranded DNA-binding family protein	2	554.785	0.99677	1.5097e-05	121.02	yes	0.977	1.084	1.269	0.716	0.91	1.044
557	AAQYGQITEK	Peaxi162Scf00482g00049.1	double-stranded DNA-binding family protein	3	370.193	2.135	0.024043	42.161	yes	NA	NA	NA	NA	NA	NA
558	AAQYGQITEK	Peaxi162Scf00482g00049.1	double-stranded DNA-binding family protein	2	554.785	1.6303	0.00019111	110.08	yes	0.978	1.024	1.147	0.813	0.97	1.067
559	AAQYGQITEK	Peaxi162Scf00482g00049.1	double-stranded DNA-binding family protein	3	370.193	2.7622	0.010763	51.436	yes	1.029	1.014	0.979	0.773	1.017	1.188
560	AAQYGQITEK	Peaxi162Scf00482g00049.1	double-stranded DNA-binding family protein	2	554.785	1.3305	1.5097e-05	121.02	yes	NA	NA	NA	NA	NA	NA
561	AAREEDIDHTK	Peaxi162Scf00254g00311.1	LETM1 and EF-hand domain-containing protein 1, mitochondrial	3	428.877	2.5531	0.05857	36.32	yes	NA	NA	NA	NA	NA	NA
562	AARPNLK	Peaxi162Scf00095g00414.1	Pyruvate, phosphate dikinase 2	3	257.161	3.9379	0.027236	57.463	yes	NA	NA	NA	NA	NA	NA
563	AARPNLK	Peaxi162Scf00095g00414.1	Pyruvate, phosphate dikinase 2	3	257.161	3.5668	0.010268	71.949	yes	1.419	1.368	1.458	0.496	0.684	0.575
564	AARPNLK	Peaxi162Scf00095g00414.1	Pyruvate, phosphate dikinase 2	3	257.161	3.1146	0.011448	69.432	yes	1.598	1.48	1.337	0.487	0.651	0.446
565	AARPNLK	Peaxi162Scf00095g00414.1	Pyruvate, phosphate dikinase 2	3	257.161	3.7893	0.015676	65.672	yes	1.461	1.387	1.407	0.484	0.729	0.532
566	AARPPPQPVDPSSR	Peaxi162Scf00320g00717.1	ribophorin II (RPN2) family protein	3	492.264	1.9636	7.8735e-05	70.889	yes	0.812	0.983	0.654	0.998	1.089	1.464
567	AARPPPQPVDPSSR	Peaxi162Scf00320g00717.1	ribophorin II (RPN2) family protein	3	492.264	1.5113	6.3969e-08	104.81	yes	1.015	0.988	0.64	0.944	0.96	1.452
568	AARPPPQPVDPSSR	Peaxi162Scf00320g00717.1	ribophorin II (RPN2) family protein	3	492.264	2.0775	0.00075174	56.569	yes	0.743	0.905	0.437	1.003	0.988	1.924
569	AARPPPQPVDPSSR	Peaxi162Scf00320g00717.1	ribophorin II (RPN2) family protein	3	492.264	2.6634	7.0622e-05	72.321	yes	0.824	0.994	0.551	0.829	1.031	1.771
570	AARPPPQPVDPSSR	Peaxi162Scf00320g00717.1	ribophorin II (RPN2) family protein	3	492.264	1.3218	7.5197e-05	71.513	yes	0.92	0.817	0.607	1.023	1.019	1.614
571	AASAADMVVLVVGLDQSIER	Peaxi162Scf00152g00433.1	beta-D-xylosidase 4	3	682.03	2.3753	0.003179	39.387	yes	NA	NA	NA	NA	NA	NA
572	AASAADMVVLVVGLDQSIER	Peaxi162Scf00152g00433.1	beta-D-xylosidase 4	3	682.03	2.8503	0.00040178	47.68	yes	1.561	NA	0.893	0.852	0.694	NA
573	AASDAAFVAK	Peaxi162Scf01157g00006.1	Mitochondrial import receptor subunit TOM9-2	2	475.751	2.2071	0.00012921	113.93	yes	0.894	0.877	0.679	0.814	1.258	1.477
574	AASDAAFVAK	Peaxi162Scf01157g00006.1	Mitochondrial import receptor subunit TOM9-2	2	475.751	2.87	0.00024305	99.283	yes	0.934	0.897	0.776	0.866	1.142	1.385
575	AASDDEPFTGLAFK	Peaxi162Scf00002g00510.1	Elongation factor G	3	490.237	3.5453	0.00038301	61.423	yes	1.249	1.148	0.715	0.633	1.03	1.225
576	AASDDEPFTGLAFK	Peaxi162Scf00002g00510.1	Elongation factor G	2	734.851	2.7014	8.7292e-11	118.52	yes	0.827	0.928	0.671	1.034	1.234	1.306
577	AASDDEPFTGLAFK	Peaxi162Scf00002g00510.1	Elongation factor G	3	490.237	4.5937	0.043898	31.215	yes	NA	NA	NA	NA	NA	NA
578	AASDDEPFTGLAFK	Peaxi162Scf00002g00510.1	Elongation factor G	2	734.851	3.5183	1.1271e-07	106.42	yes	NA	NA	NA	NA	NA	NA
579	AASDDEPFTGLAFK	Peaxi162Scf00002g00510.1	Elongation factor G	2	734.851	1.2468	3.1283e-10	111.12	yes	NA	NA	NA	NA	NA	NA
580	AASDDEPFTGLAFK	Peaxi162Scf00002g00510.1	Elongation factor G	3	490.237	2.8089	1.167e-05	84.365	yes	0.762	0.84	0.586	1.116	1.375	1.321
581	AASDDEPFTGLAFK	Peaxi162Scf00002g00510.1	Elongation factor G	3	490.237	2.866	0.00013328	66.989	yes	0.888	0.887	0.588	1.061	1.195	1.38
582	AASDDEPFTGLAFK	Peaxi162Scf00002g00510.1	Elongation factor G	2	734.851	1.753	1.8381e-15	142.38	yes	0.812	0.848	0.614	1	1.324	1.402
583	AASDDEPFTGLAFK	Peaxi162Scf00002g00510.1	Elongation factor G	2	734.851	1.2333	2.2261e-12	128.95	yes	0.885	0.934	0.612	1.039	1.258	1.273
584	AASDDEPFTGLAFK	Peaxi162Scf00002g00510.1	Elongation factor G	3	490.237	2.2813	0.0019754	51.726	yes	0.47	0.654	0.332	1.005	1.789	1.75
585	AASDDEPFTGLAFK	Peaxi162Scf00002g00510.1	Elongation factor G	3	490.237	2.8167	8.8043e-05	67.997	yes	0.816	1.074	0.667	1.022	1.1	1.321
586	AASDDEPFTGLAFK	Peaxi162Scf00002g00510.1	Elongation factor G	2	734.851	1.5298	4.4009e-15	135.02	yes	0.844	0.81	0.662	1.068	1.185	1.432
587	AASEASVPGDEKPPGSK	Peaxi162Scf00152g00127.1	Phosphatidylinositol 3,4,5-trisphosphate 3-phosphatase and dual-specificity protein phosphatase PTEN	3	542.937		0.0024979	51.76	yes	NA	NA	NA	NA	NA	NA
588	AASEEGVKR	Peaxi162Scf00045g01833.1	NAD(P)-binding Rossmann-fold superfamily protein	3	316.17	3.3445	0.0050887	62.463	yes	0.999	1.243	1.006	0.622	1.039	1.09
589	AASEEGVKR	Peaxi162Scf00045g01833.1	NAD(P)-binding Rossmann-fold superfamily protein	3	316.17	2.124	0.027274	46.001	yes	NA	NA	NA	NA	NA	NA
590	AASELNSGVVTVSAQVEAELAELPLEER	Peaxi162Scf00452g00847.1	Ribosome-binding ATPase YchF	4	728.628	0.68454	7.7937e-05	39.795	yes	1.674	1.061	0.675	0.724	0.575	1.292
591	AASEMAEAAASGGK	Peaxi162Scf00516g00523.1	Alanine--tRNA ligase	2	625.788		7.4726e-14	97.273	yes	NA	NA	NA	NA	NA	NA
592	AASEMAEAAASGGK	Peaxi162Scf00516g00523.1	Alanine--tRNA ligase	3	417.528	5.0955	0.0026162	50.088	yes	0.838	0.88	0.599	1.069	1.313	1.301
593	AASEMAEAAASGGK	Peaxi162Scf00516g00523.1	Alanine--tRNA ligase	2	625.788	3.7216	5.2655e-12	121.45	yes	0.85	0.848	0.615	0.989	1.246	1.453
594	AASEMAEAAASSGK	Peaxi162Scf00133g00523.1	Alanine--tRNA ligase	2	640.793	2.3595	4.5192e-12	123.29	yes	0.82	0.762	0.659	1.044	1.265	1.449
595	AASEMAEAAASSGK	Peaxi162Scf00133g00523.1	Alanine--tRNA ligase	3	427.531		0.016471	40.941	yes	NA	NA	NA	NA	NA	NA
596	AASEMAEAAASSGK	Peaxi162Scf00133g00523.1	Alanine--tRNA ligase	2	640.793	3.0413	2.8138e-15	139.58	yes	0.691	0.853	0.634	1.089	1.311	1.422
597	AASEMAEAAASSGK	Peaxi162Scf00133g00523.1	Alanine--tRNA ligase	2	640.793	2.9523	0.00025577	72.209	yes	0.85	0.77	0.805	0.997	1.216	1.362
598	AASHSWYK	Peaxi162Scf00005g05112.1	60S ribosomal protein L4	3	317.156	4.0834	0.0035378	75.109	yes	NA	NA	NA	NA	NA	NA
599	AASHSWYK	Peaxi162Scf00005g05112.1	60S ribosomal protein L4	2	475.23	2.8759	0.0047808	101.54	yes	0.69	0.906	0.702	0.818	1.314	1.57
600	AASHSWYK	Peaxi162Scf00005g05112.1	60S ribosomal protein L4	3	317.156	3.7548	0.0016797	87.323	yes	NA	NA	NA	NA	NA	NA
601	AASHSWYK	Peaxi162Scf00005g05112.1	60S ribosomal protein L4	3	317.156	3.7206	0.008853	62.464	yes	NA	NA	NA	NA	NA	NA
602	AASMFSGTQEK	Peaxi162Scf00401g00026.1	GATA type zinc finger transcription factor family protein	2	578.769	0.92031	3.768e-05	107.09	yes	NA	NA	NA	NA	NA	NA
603	AASPDETMK	Peaxi162Scf01412g00012.1	Aluminium induced protein with YGL and LRDR motifs	2	475.218	2.4545	0.0010692	98.048	yes	NA	NA	NA	NA	NA	NA
604	AASSEGVALIAPDTSPR	Peaxi162Scf00130g00828.1	S-formylglutathione hydrolase YeiG	3	547.953	1.9578	7.7364e-10	88.427	yes	0.943	0.908	0.859	0.887	1.221	1.183
605	AASSEGVALIAPDTSPR	Peaxi162Scf00130g00828.1	S-formylglutathione hydrolase YeiG	2	821.426	0.98666	3.7367e-27	145.69	yes	1.351	1.14	0.744	0.876	0.845	1.045
606	AASSEGVALIAPDTSPR	Peaxi162Scf00130g00828.1	S-formylglutathione hydrolase YeiG	2	821.426	1.5401	9.7871e-20	123.14	yes	1.16	1.075	0.8	0.988	0.929	1.047
607	AASSEGVALIAPDTSPR	Peaxi162Scf00130g00828.1	S-formylglutathione hydrolase YeiG	3	547.953	2.147	1.5084e-09	82.349	yes	0.902	1.11	0.758	0.909	1.038	1.283
608	AASSEGVALIAPDTSPR	Peaxi162Scf00130g00828.1	S-formylglutathione hydrolase YeiG	3	547.953	1.8629	8.7079e-08	80.361	yes	1.007	0.904	0.794	0.947	1.034	1.314
609	AASSEGVALIAPDTSPR	Peaxi162Scf00130g00828.1	S-formylglutathione hydrolase YeiG	2	821.426	1.0045	2.4281e-26	134.82	yes	1.223	0.975	0.815	0.947	1.016	1.024
610	AASSEGVALIAPDTSPR	Peaxi162Scf00130g00828.1	S-formylglutathione hydrolase YeiG	2	821.426	2.0798	1.5512e-20	132.64	yes	1.205	1.122	0.924	0.756	0.875	1.119
611	AASSEGVALIAPDTSPR	Peaxi162Scf00130g00828.1	S-formylglutathione hydrolase YeiG	3	547.953	2.9106	6.7012e-07	72.433	yes	1.034	0.963	0.816	0.866	0.953	1.368
612	AASSEGVALIAPDTSPR	Peaxi162Scf00130g00828.1	S-formylglutathione hydrolase YeiG	2	821.426	2.2609	3.294e-12	106.93	yes	1.193	1.25	0.716	0.849	0.886	1.105
613	AASSSTSLNTR	Peaxi162Scf00692g00415.1	multiprotein bridging factor 1B	2	547.775	1.1333	3.911e-05	105.36	yes	0.752	0.914	0.682	0.769	1.386	1.496
614	AASSSTSLNTR	Peaxi162Scf00692g00415.1	multiprotein bridging factor 1B	2	547.775	2.1091	6.6249e-05	94.402	yes	0.85	0.877	0.723	0.82	1.355	1.375
615	AASTIYATIDLEK	Peaxi162Scf00827g00010.1	phospholipase D alpha 1	3	465.917	3.1299	2.868e-05	85.672	yes	1.232	1.304	0.782	0.766	0.925	0.991
616	AASTIYATIDLEK	Peaxi162Scf00827g00010.1	phospholipase D alpha 1	3	465.917	2.4512	2.5278e-05	86.772	yes	1.325	1.158	0.755	0.816	0.85	1.097
617	AATAEDPDWLLEQR	Peaxi162Scf00096g01721.1	Lysosomal Pro-X carboxypeptidase	2	807.892	0.79718	2.3813e-15	140.82	yes	NA	NA	NA	NA	NA	NA
618	AATAEDPDWLLEQR	Peaxi162Scf00096g01721.1	Lysosomal Pro-X carboxypeptidase	2	807.892	1.4569	3.8948e-05	87.083	yes	1.196	1.099	1.192	0.679	0.889	0.945
619	AATAEDPDWLLEQR	Peaxi162Scf00096g01721.1	Lysosomal Pro-X carboxypeptidase	3	538.93	2.3338	0.00016799	66.215	yes	NA	NA	NA	NA	NA	NA
620	AATAEDPDWLLEQR	Peaxi162Scf00096g01721.1	Lysosomal Pro-X carboxypeptidase	3	538.93	3.2839	0.0005222	58.32	yes	NA	NA	NA	NA	NA	NA
621	AATDGADVLDCPIQMTK	Peaxi162Scf00285g00945.1	SHV3-like 1	3	602.618	3.1873	9.7375e-10	86.772	yes	NA	NA	NA	NA	NA	NA
622	AATDGADVLDCPIQMTK	Peaxi162Scf00285g00945.1	SHV3-like 1	3	602.618	2.5308	3.3902e-13	107.5	yes	NA	NA	NA	NA	NA	NA
623	AATDGADVLDCPIQMTK	Peaxi162Scf00285g00945.1	SHV3-like 1	2	903.424	2.315	1.656e-26	138.91	yes	1.081	0.912	1.173	0.746	1.228	0.859
624	AATDGADVLDCPIQMTK	Peaxi162Scf00285g00945.1	SHV3-like 1	2	903.424	1.7703	2.5871e-20	131.45	yes	0.921	1.037	1.035	0.841	1.137	1.029
625	AATDGADVLDCPIQMTK	Peaxi162Scf00285g00945.1	SHV3-like 1	3	602.618	2.2236	1.4494e-09	82.837	yes	NA	NA	NA	NA	NA	NA
626	AATDGADVLDCPIQMTK	Peaxi162Scf00285g00945.1	SHV3-like 1	2	903.424	1.7341	3.5844e-46	179.14	yes	NA	NA	NA	NA	NA	NA
627	AATDGADVLDCPIQMTK	Peaxi162Scf00285g00945.1	SHV3-like 1	3	602.618	1.9025	7.4769e-12	97.235	yes	NA	NA	NA	NA	NA	NA
628	AATDGADVLDCPIQMTK	Peaxi162Scf00285g00945.1	SHV3-like 1	3	602.618	2.5899	0.0023597	42.818	yes	NA	NA	NA	NA	NA	NA
629	AATDPVFPPGVIDVYGILR	Peaxi162Scf00045g01833.1	NAD(P)-binding Rossmann-fold superfamily protein	3	667.367	2.2859	0.00021227	52.814	yes	1.109	0.926	1.008	0.824	1.241	0.891
630	AATDPVFPPGVIDVYGILR	Peaxi162Scf00045g01833.1	NAD(P)-binding Rossmann-fold superfamily protein	3	667.367	3.575	2.3932e-08	73.918	yes	1.023	0.97	1.113	0.89	0.92	1.084
631	AATDPVFPPGVIDVYGILR	Peaxi162Scf00045g01833.1	NAD(P)-binding Rossmann-fold superfamily protein	2	1000.55	2.3552	0.053719	33.707	yes	NA	NA	NA	NA	NA	NA
632	AATDPVFPPGVIDVYGILR	Peaxi162Scf00045g01833.1	NAD(P)-binding Rossmann-fold superfamily protein	3	667.367	2.9236	3.1091e-05	54.964	yes	NA	NA	NA	NA	NA	NA
633	AATGADSDGGNITITSQDGSR	Peaxi162Scf00001g00511.1	Translocase of chloroplast 159, chloroplastic	3	665.307	0.61002	8.3842e-22	120.4	yes	0.701	0.539	0.901	1.13	1.315	1.414
634	AATGADSDGGNITITSQDGSR	Peaxi162Scf00001g00511.1	Translocase of chloroplast 159, chloroplastic	2	997.457	-0.026947	4.3567e-25	123.6	yes	0.597	0.671	0.559	1.063	1.338	1.773
635	AATGADSDGGNITITSQDGSR	Peaxi162Scf00001g00511.1	Translocase of chloroplast 159, chloroplastic	3	665.307	0.87111	2.954e-06	60.325	yes	1.063	0.826	0.688	1.029	1.091	1.304
636	AATGADSDGGNITITSQDGSR	Peaxi162Scf00001g00511.1	Translocase of chloroplast 159, chloroplastic	2	997.457	0.54791	8.8342e-17	102.45	yes	0.596	0.814	0.608	0.708	1.395	1.879
637	AATIDTLTAPYNDIAAIESLFEANK	Peaxi162Scf00681g00117.1	glutamate-1-semialdehyde 2,1-aminomutase 2	3	884.785	2.3079	1.7431e-09	58.952	yes	0.363	0.484	NA	0.988	0.937	2.228
638	AATIDTLTAPYNDIAAIESLFEANK	Peaxi162Scf00681g00117.1	glutamate-1-semialdehyde 2,1-aminomutase 2	4	663.841	3.0208	0.045332	18	yes	NA	0.498	0.504	0.408	0.998	2.592
639	AATIDTLTAPYNDIAAIESLFEANK	Peaxi162Scf00681g00117.1	glutamate-1-semialdehyde 2,1-aminomutase 2	4	663.841	2.6111	0.045332	18	yes	0.478	0.608	NA	1.265	1.417	1.233
640	AATIDTLTAPYNDIAAIESLFEANK	Peaxi162Scf00681g00117.1	glutamate-1-semialdehyde 2,1-aminomutase 2	3	884.785	1.0484	3.7379e-06	48.077	yes	0.408	1.087	NA	1.23	1.444	0.831
641	AATIDTLTAPYNDIAAIESLFEANK	Peaxi162Scf00681g00117.1	glutamate-1-semialdehyde 2,1-aminomutase 2	3	884.785	0.79373	0.0007765	37.373	yes	0.766	0.843	0.478	1.298	0.95	1.665
642	AATIDTLTAPYNDIAAIESLFEANK	Peaxi162Scf00681g00117.1	glutamate-1-semialdehyde 2,1-aminomutase 2	3	884.785	1.7978	0.019155	26.157	yes	0.95	0.991	0.383	1.175	1.273	1.228
643	AATIMDK	Peaxi162Scf00193g00726.1	nudix hydrolase homolog 3	2	375.197	3.893	0.037816	71.379	yes	NA	NA	NA	NA	NA	NA
644	AATITAK	Peaxi162Scf00739g10014.1	alpha-galactosidase 2	2	338.205	2.4356	0.01799	86.833	yes	1.084	1.088	1.176	0.755	0.897	1
645	AATITAK	Peaxi162Scf00739g10014.1	alpha-galactosidase 2	2	338.205	2.3592	0.013627	95.531	yes	NA	NA	NA	NA	NA	NA
646	AATITAK	Peaxi162Scf00739g10014.1	alpha-galactosidase 2	2	338.205	2.3884	0.031366	75.213	yes	NA	NA	NA	NA	NA	NA
647	AATLSIDDFYLTAEEQAK	Peaxi162Scf00015g00234.1	F-box/RNI-like superfamily protein	2	993.489	3.7276	1.5915e-38	167.28	yes	1.289	1.352	0.845	0.808	0.889	0.817
648	AATLSIDDFYLTAEEQAK	Peaxi162Scf00015g00234.1	F-box/RNI-like superfamily protein	3	662.662	4.1267	8.9605e-21	124.25	yes	1.036	1.335	0.921	0.867	0.72	1.121
649	AATLSIDDFYLTAEEQAK	Peaxi162Scf00015g00234.1	F-box/RNI-like superfamily protein	2	993.489	3.2612	2.2785e-21	133.86	yes	1.231	1.37	0.979	0.847	0.741	0.831
650	AATLSIDDFYLTAEEQAK	Peaxi162Scf00015g00234.1	F-box/RNI-like superfamily protein	2	993.489	3.4849	2.2179e-46	176.21	yes	1.355	1.33	0.882	0.859	0.764	0.811
651	AATLSIDDFYLTAEEQAK	Peaxi162Scf00015g00234.1	F-box/RNI-like superfamily protein	3	662.662	3.7762	7.781e-16	114.63	yes	1.108	1.278	0.95	0.816	1.026	0.822
652	AATLSIDDFYLTAEEQAK	Peaxi162Scf00015g00234.1	F-box/RNI-like superfamily protein	3	662.662	1.7629	4.1806e-08	80.361	yes	NA	NA	NA	NA	NA	NA
653	AATSLAMGSGLVDPNR	Peaxi162Scf00472g00054.1	Subtilase family protein	2	780.396	2.6099	0.0686	37.182	yes	NA	NA	NA	NA	NA	NA
654	AATSYTSR	Peaxi162Scf00129g00042.1	conserved hypothetical protein	2	428.712	2.1612	0.012819	78.192	yes	0.919	0.938	0.571	0.853	1.205	1.515
655	AATSYTSR	Peaxi162Scf00129g00042.1	conserved hypothetical protein	2	428.712	2.9806	0.025115	67.464	yes	0.978	0.99	0.617	0.804	1.127	1.484
656	AATVAAEEISR	Peaxi162Scf00003g02043.1	BAT2 domain-containing protein 1	2	559.296	2.0863	0.00013162	93.162	yes	NA	NA	NA	NA	NA	NA
657	AATVYPNR	Peaxi162Scf00120g00019.1	AMP-dependent synthetase and ligase family protein	2	446.238	2.9547	0.021076	69.905	yes	NA	NA	NA	NA	NA	NA
658	AAVAEAR	Peaxi162Scf00579g00316.1	nuclear pore anchor	2	344.193	4.362	0.042977	68.312	yes	NA	NA	NA	NA	NA	NA
659	AAVAEDLAEGHGDVGAR	Peaxi162Scf00397g00526.1	NADP-dependent malic enzyme 3	3	546.601	2.419	6.2107e-12	99.055	yes	1.129	0.985	0.774	1.072	0.876	1.164
660	AAVAEDLAEGHGDVGAR	Peaxi162Scf00397g00526.1	NADP-dependent malic enzyme 3	2	819.398	1.3715	2.7391e-06	73.252	yes	NA	NA	NA	NA	NA	NA
661	AAVAEDLAEGHGDVGAR	Peaxi162Scf00397g00526.1	NADP-dependent malic enzyme 3	3	546.601	2.4126	7.7364e-10	88.427	yes	NA	NA	NA	NA	NA	NA
662	AAVAEDLAEGHGDVGAR	Peaxi162Scf00397g00526.1	NADP-dependent malic enzyme 3	3	546.601	1.591	3.2016e-07	77.191	yes	NA	NA	NA	NA	NA	NA
663	AAVAEDLAEGHGDVGAR	Peaxi162Scf00397g00526.1	NADP-dependent malic enzyme 3	3	546.601	2.6676	2.3117e-12	104.66	yes	NA	NA	NA	NA	NA	NA
664	AAVDAVTR	Peaxi162Scf00452g00336.1	[Oryza sativa Japonica Group] dbj|BAF07933.2| Os02g0169000, partial [Oryza sativa Japonica Group]	2	401.725	2.4363	0.074655	53.775	yes	NA	NA	NA	NA	NA	NA
665	AAVDDAIIK	Peaxi162Scf00071g02610.1	ILITYHIA isoform 1	2	458.261	2.9054	0.0010692	98.048	yes	NA	NA	NA	NA	NA	NA
666	AAVDSQMEVLSR	Peaxi162Scf00444g00531.1	Chloroplast thylakoid membrane, putative isoform 1	2	661.324	1.0017	0.0044838	62.705	yes	0.986	1.02	0.703	0.891	0.96	1.439
667	AAVEAMVK	Peaxi162Scf00076g00107.1	3-oxoacyl-[acyl-carrier-protein] reductase 1	2	409.726	3.5306	0.010799	80.219	yes	NA	NA	NA	NA	NA	NA
668	AAVEAMVK	Peaxi162Scf00076g00107.1	3-oxoacyl-[acyl-carrier-protein] reductase 1	3	273.486	4.9455	0.0070345	65.252	yes	1.064	1.061	1.036	0.843	1.011	0.984
669	AAVEEGIVPGGGVALLYAAK	Peaxi162Scf00047g01633.1	60 kDa chaperonin 1	3	629.019	0.74543	1.3051e-05	55.437	yes	NA	NA	NA	NA	NA	NA
670	AAVEEGIVPGGGVALLYAAK	Peaxi162Scf00047g01633.1	60 kDa chaperonin 1	2	943.025	0.055641	1.034e-07	69.188	yes	0.883	0.948	1.181	0.963	0.875	1.151
671	AAVEEGIVPGGGVALLYAAK	Peaxi162Scf00047g01633.1	60 kDa chaperonin 1	3	629.019	1.4731	0.0003698	48.288	yes	NA	NA	NA	NA	NA	NA
672	AAVEEGIVPGGGVALLYASK	Peaxi162Scf00536g00079.1	60 kDa chaperonin 1	3	634.351	1.7072	0.00049828	45.844	yes	NA	NA	NA	NA	NA	NA
673	AAVEEGIVPGGGVALLYASK	Peaxi162Scf00536g00079.1	60 kDa chaperonin 1	2	951.023	1.3039	9.5808e-08	70.094	yes	NA	NA	NA	NA	NA	NA
674	AAVEEGIVPGGGVALLYASK	Peaxi162Scf00536g00079.1	60 kDa chaperonin 1	3	634.351	2.0087	0.00026099	50.358	yes	NA	NA	NA	NA	NA	NA
675	AAVEEGIVPGGGVALLYASK	Peaxi162Scf00536g00079.1	60 kDa chaperonin 1	2	951.023	1.5726	2.826e-16	102.07	yes	0.838	0.899	0.983	0.928	0.97	1.382
676	AAVEEGIVPGGGVALLYASK	Peaxi162Scf00536g00079.1	60 kDa chaperonin 1	4	476.015	2.8026	0.0016019	39.905	yes	1.013	0.774	0.812	1.112	1.164	1.125
677	AAVEEGIVPGGGVALLYASK	Peaxi162Scf00536g00079.1	60 kDa chaperonin 1	3	634.351	2.6634	8.1761e-05	53.768	yes	1.077	0.873	0.94	0.96	0.932	1.219
678	AAVEEGIVPGGGVALLYASK	Peaxi162Scf00536g00079.1	60 kDa chaperonin 1	2	951.023	1.9056	3.9678e-20	118.37	yes	0.898	0.734	1.237	0.894	0.912	1.326
679	AAVEEGIVPGGGVALLYATK	Peaxi162Scf00038g01627.1	60 kDa chaperonin 3	3	639.023	2.0999	3.4333e-12	81.854	yes	0.894	0.846	0.915	0.978	1.131	1.236
680	AAVEEGIVPGGGVALLYATK	Peaxi162Scf00038g01627.1	60 kDa chaperonin 3	3	639.023	2.4571	1.8835e-12	87.676	yes	0.9	0.985	0.829	0.996	0.939	1.352
681	AAVEEGIVVGGGCTLLR	Peaxi162Scf00038g00838.1	60 kDa chaperonin 1	2	850.954	1.237	2.5211e-11	99.915	yes	NA	NA	NA	NA	NA	NA
682	AAVEEGIVVGGGCTLLR	Peaxi162Scf00038g00838.1	60 kDa chaperonin 1	2	850.954	1.294	2.9136e-69	213.71	yes	0.514	0.519	0.554	1.397	1.483	1.533
683	AAVEEGIVVGGGCTLLR	Peaxi162Scf00038g00838.1	60 kDa chaperonin 1	2	850.954	1.7932	4.0811e-11	94.922	yes	0.659	0.638	0.63	1.351	1.405	1.317
684	AAVEEGIVVGGGCTLLR	Peaxi162Scf00038g00838.1	60 kDa chaperonin 1	2	850.954	1.1485	1.5803e-06	76.761	yes	0.839	0.829	0.539	1.222	1.22	1.352
685	AAVELLAGR	Peaxi162Scf00019g00012.1	Protein of unknown function, DUF642	2	450.269		0.00071178	72.325	yes	NA	NA	NA	NA	NA	NA
686	AAVELLAGR	Peaxi162Scf00019g00012.1	Protein of unknown function, DUF642	2	450.269	3.0919	0.021418	60.828	yes	0.861	0.859	0.465	1.109	1.041	1.664
687	AAVGAPNVLGDCPFSQR	Peaxi162Scf00015g02219.1	dehydroascorbate reductase 2	2	879.933	0.29349	7.5442e-27	143.67	yes	0.749	0.749	0.851	1.181	1.03	1.44
688	AAVGAPNVLGDCPFSQR	Peaxi162Scf00015g02219.1	dehydroascorbate reductase 2	2	879.933	0.93906	2.7757e-38	168.68	yes	0.692	0.714	0.79	1.327	1.2	1.277
689	AAVGQPR	Peaxi162Scf00469g00217.1	ATP synthase protein I -related	2	349.701	1.9179	0.019832	83.287	yes	0.865	0.891	0.484	1.006	1.339	1.415
690	AAVGQPR	Peaxi162Scf00469g00217.1	ATP synthase protein I -related	2	349.701	3.025	0.038021	71.258	yes	NA	NA	NA	NA	NA	NA
691	AAVIGDTVGDPLK	Peaxi162Scf00088g00820.1	K(+)-insensitive pyrophosphate-energized proton pump	2	628.348	3.9024	0.00076499	69.03	yes	0.985	1.058	0.769	0.999	0.964	1.226
692	AAVIGDTVGDPLK	Peaxi162Scf00088g00820.1	K(+)-insensitive pyrophosphate-energized proton pump	3	419.235	4.8929	0.00082064	58.172	yes	0.979	0.865	0.721	0.922	1.138	1.374
693	AAVIGDTVGDPLK	Peaxi162Scf00088g00820.1	K(+)-insensitive pyrophosphate-energized proton pump	3	419.235	1.9705	0.00011278	74.611	yes	1.095	0.925	0.825	0.952	1.04	1.164
694	AAVIGDTVGDPLK	Peaxi162Scf00088g00820.1	K(+)-insensitive pyrophosphate-energized proton pump	2	628.348	1.0466	1.0336e-11	125.82	yes	NA	NA	NA	NA	NA	NA
695	AAVLAEMDAVGR	Peaxi162Scf00037g00424.1	long-chain acyl-CoA synthetase 7	2	601.814	2.9138	0.0020614	69.846	yes	NA	NA	NA	NA	NA	NA
696	AAVLENK	Peaxi162Scf00159g01647.1	phosphoglucosamine mutase family protein	2	372.716	5.1501	0.018832	85.212	yes	NA	NA	NA	NA	NA	NA
697	AAVLENK	Peaxi162Scf00159g01647.1	phosphoglucosamine mutase family protein	2	372.716	2.75	0.016579	89.55	yes	1.072	1.21	0.748	0.922	0.958	1.089
698	AAVLFEGGNWDR	Peaxi162Scf00074g00082.1	conserved hypothetical protein	3	445.554	3.4685	0.011617	42.629	yes	NA	NA	NA	NA	NA	NA
699	AAVLFEGGNWDR	Peaxi162Scf00074g00082.1	conserved hypothetical protein	2	667.828	2.587	0.00039895	81.92	yes	1.34	1.656	1.904	0.326	0.406	0.367
700	AAVLFEGGNWDR	Peaxi162Scf00074g00082.1	conserved hypothetical protein	3	445.554	2.862	0.0019224	57.175	yes	NA	NA	NA	NA	NA	NA
701	AAVLFEGGNWDR	Peaxi162Scf00074g00082.1	conserved hypothetical protein	2	667.828	1.8348	0.00021227	88.021	yes	NA	NA	NA	NA	NA	NA
702	AAVLFEGGNWDR	Peaxi162Scf00074g00082.1	conserved hypothetical protein	2	667.828	2.0748	8.4695e-05	92.19	yes	1.405	1.651	1.921	0.275	0.344	0.404
703	AAVLFEGGNWDR	Peaxi162Scf00074g00082.1	conserved hypothetical protein	3	445.554	3.3503	0.0013921	61.344	yes	NA	NA	NA	NA	NA	NA
704	AAVLFEGGNWDR	Peaxi162Scf00074g00082.1	conserved hypothetical protein	2	667.828	2.0683	0.0010242	77.185	yes	NA	NA	NA	NA	NA	NA
705	AAVLNTSR	Peaxi162Scf00408g00416.1	Domain of unknown function (DUF1995)	2	416.238	2.3252	0.025028	67.494	yes	1.082	1.124	0.663	0.767	1.13	1.234
706	AAVMHDVLDAMPEGIK	Peaxi162Scf00089g00635.1	Pre-mRNA-processing-splicing factor	3	566.285	2.2505	2.8808e-07	82.529	yes	0.853	1.034	0.764	0.937	1.092	1.32
707	AAVNSDIPSPFESIDAAR	Peaxi162Scf00192g00025.1	peroxidase 2	2	930.46	3.1332	2.1688e-32	157.22	yes	1.153	0.992	1.987	0.485	0.749	0.633
708	AAVNSDIPSPFESIDAAR	Peaxi162Scf00192g00025.1	peroxidase 2	3	620.643	4.2205	4.0938e-05	59.585	yes	NA	NA	NA	NA	NA	NA
709	AAVNSDIPSPFESIDAAR	Peaxi162Scf00192g00025.1	peroxidase 2	3	620.643	4.3969	3.0431e-07	72.932	yes	1.064	0.9	1.085	0.798	0.993	1.16
710	AAVNSDIPSPFESIDAAR	Peaxi162Scf00192g00025.1	peroxidase 2	2	930.46	3.8758	2.3919e-20	128.38	yes	1.144	0.985	2.133	0.417	0.734	0.587
711	AAVNSDIPSPFESIDAAR	Peaxi162Scf00192g00025.1	peroxidase 2	3	620.643	3.6149	0.0012366	46.15	yes	NA	NA	NA	NA	NA	NA
712	AAVNSDIPSPFESIDAAR	Peaxi162Scf00192g00025.1	peroxidase 2	2	930.46	2.9949	5.6324e-15	110.6	yes	0.922	0.909	1.716	0.631	0.896	0.926
713	AAVNSDIPSPFESIDAAR	Peaxi162Scf00192g00025.1	peroxidase 2	3	620.643	2.8225	2.3045e-05	63.436	yes	NA	NA	NA	NA	NA	NA
714	AAVNSDIPSPFESIDAAR	Peaxi162Scf00192g00025.1	peroxidase 2	2	930.46	2.4453	2.2117e-09	85.937	yes	0.927	0.919	1.813	0.525	0.977	0.838
715	AAVNSDIPSPFESIDAAR	Peaxi162Scf00192g00025.1	peroxidase 2	2	930.46	1.5382	8.4309e-12	102.07	yes	1.073	1.107	1.684	0.606	0.775	0.756
716	AAVNSDIPSPFESIDAAR	Peaxi162Scf00192g00025.1	peroxidase 2	3	620.643	2.2216	0.014036	34.649	yes	NA	NA	NA	NA	NA	NA
717	AAVNSDIPSPFESIDAAR	Peaxi162Scf00192g00025.1	peroxidase 2	2	930.46	1.8674	0.022889	39.905	yes	NA	NA	NA	NA	NA	NA
718	AAVPSGASTGIYEALELR	Peaxi162Scf00433g00096.1	Enolase	3	602.32	2.9801	5.6352e-10	84.653	no	0.973	0.942	0.95	0.941	1.037	1.158
719	AAVPSGASTGIYEALELR	Peaxi162Scf00433g00096.1	Enolase	2	902.976	2.4154	3.0263e-09	82.663	no	0.94	1.134	1.04	0.755	0.985	1.145
720	AAVPSGASTGIYEALELR	Peaxi162Scf00433g00096.1	Enolase	3	602.32	2.7791	1.4388e-15	109.04	no	0.862	1.014	0.927	0.994	1.051	1.152
721	AAVPSGASTGIYEALELR	Peaxi162Scf00433g00096.1	Enolase	2	902.976	2.0518	5.8947e-32	150.91	no	1.001	1.163	1.184	0.767	0.821	1.064
722	AAVPSGASTGIYEALELR	Peaxi162Scf00433g00096.1	Enolase	3	602.32	3.2642	3.858e-05	60.093	no	0.735	1.206	0.684	0.908	1.163	1.303
723	AAVPSGASTGIYEALELR	Peaxi162Scf00433g00096.1	Enolase	2	902.976	2.1475	2.7538e-09	83.758	no	1.085	1.107	1.205	0.732	0.799	1.071
724	AAVPSGASTGIYEALELR	Peaxi162Scf00433g00096.1	Enolase	3	602.32	2.6968	0.00063443	50.722	no	0.984	1.006	0.976	0.84	1.178	1.015
725	AAVPSGASTGIYEALELR	Peaxi162Scf00433g00096.1	Enolase	2	902.976	1.8357	1.6283e-16	120.9	no	1.007	1.146	1.187	0.834	0.82	1.006
726	AAVPSGASTGIYEALELR	Peaxi162Scf00433g00096.1	Enolase	3	602.32	2.1617	1.1937e-07	78.166	no	1.009	1.026	1.097	0.756	0.911	1.201
727	AAVPSGASTGIYEALELR	Peaxi162Scf00433g00096.1	Enolase	2	902.976	1.2003	2.6425e-38	162.77	no	1.033	1.003	1.219	0.764	0.861	1.119
728	AAVPSGASTGIYEALELR	Peaxi162Scf00433g00096.1	Enolase	3	602.32	3.6275	1.9314e-12	101.9	no	0.968	1.065	1.048	0.893	0.846	1.18
729	AAVPSGASTGIYEALELR	Peaxi162Scf00433g00096.1	Enolase	2	902.976	2.5473	1.4412e-38	167.93	no	0.998	1.05	1.158	0.825	0.828	1.14
730	AAVPTIK	Peaxi162Scf00452g00331.1	Phosphoglycerate kinase family protein	2	350.224	3.5359	0.028262	77.058	yes	NA	NA	NA	NA	NA	NA
731	AAVPTIK	Peaxi162Scf00452g00331.1	Phosphoglycerate kinase family protein	2	350.224	2.9341	0.035444	72.789	yes	0.952	1	0.761	0.813	1.156	1.317
732	AAVPTIK	Peaxi162Scf00452g00331.1	Phosphoglycerate kinase family protein	2	350.224	2.9385	0.05424	66.073	yes	NA	NA	NA	NA	NA	NA
733	AAVSALQNQPIVNAVIDGDDIIYR	Peaxi162Scf00660g00120.1	Dihydrolipoyllysine-residue succinyltransferase component of 2-oxoglutarate dehydrogenase complex	3	852.454	2.9704	2.0709e-33	133.68	yes	1.228	1.041	0.989	0.739	0.976	1.027
734	AAVSALQNQPIVNAVIDGDDIIYR	Peaxi162Scf00660g00120.1	Dihydrolipoyllysine-residue succinyltransferase component of 2-oxoglutarate dehydrogenase complex	4	639.592	4.0923	1.4934e-21	102.66	yes	NA	NA	NA	NA	NA	NA
735	AAVSAMPELLR	Peaxi162Scf00738g00214.1	ARM repeat superfamily protein isoform 1	2	579.321	2.3799	8.0517e-06	118.9	no	0.653	0.822	0.587	1.18	1.207	1.551
736	AAVSAMPELLR	Peaxi162Scf00738g00214.1	ARM repeat superfamily protein isoform 1	2	579.321	2.7687	1.7451e-06	122.7	no	0.754	0.837	0.535	1.097	1.308	1.47
737	AAVTNAPR	Peaxi162Scf00075g01627.1	Haloacid dehalogenase-like hydrolase domain-containing protein Sgpp	2	400.225	2.3013	0.0029663	114.99	yes	1.078	1.06	0.757	0.732	1.065	1.309
738	AAVTNAPR	Peaxi162Scf00075g01627.1	Haloacid dehalogenase-like hydrolase domain-containing protein Sgpp	2	400.225	2.4108	0.0070058	88.921	yes	1.041	1.275	0.822	0.733	0.924	1.205
739	AAWEFAEK	Peaxi162Scf00194g00939.1	NAD(P)-binding Rossmann-fold superfamily protein	2	476.232	4.0968	0.0054123	93.649	yes	NA	NA	NA	NA	NA	NA
740	AAWEFAK	Peaxi162Scf00145g00916.1	dihydroflavonol 4-reductase-like1	2	411.711	4.6079	0.016579	89.55	no	1.088	0.819	0.57	1.084	1.192	1.247
741	AAWEFAK	Peaxi162Scf00145g00916.1	dihydroflavonol 4-reductase-like1	2	411.711	4.3331	0.012134	100.19	no	NA	NA	NA	NA	NA	NA
742	AAYALSQDVGVIACIGELLEER	Peaxi162Scf00362g01044.1	triosephosphate isomerase	3	793.074	3.2069	7.5087e-32	129.02	yes	NA	NA	0.89	NA	1.009	1.101
743	AAYALSQDVGVIACIGELLEER	Peaxi162Scf00362g01044.1	triosephosphate isomerase	3	793.074	2.2191	1.235e-26	113.51	yes	NA	0.995	NA	1.005	NA	NA
744	AAYALSQDVGVIACIGELLEER	Peaxi162Scf00362g01044.1	triosephosphate isomerase	4	595.057	3.2053	0.0029499	31.917	yes	NA	NA	NA	NA	NA	NA
745	AAYALSQDVGVIACIGELLEER	Peaxi162Scf00362g01044.1	triosephosphate isomerase	3	793.074	3.3028	1.5905e-10	76.492	yes	1.118	1.144	1.5	0.391	0.709	1.138
746	AAYALSQDVGVIACIGELLEER	Peaxi162Scf00362g01044.1	triosephosphate isomerase	4	595.057	4.322	2.8511e-05	47.499	yes	NA	NA	NA	NA	NA	NA
747	AAYALSQDVGVIACIGELLEER	Peaxi162Scf00362g01044.1	triosephosphate isomerase	3	793.074	2.4104	2.0242e-05	51.876	yes	NA	NA	NA	1.014	0.986	NA
748	AAYALSQDVGVIACIGELLEER	Peaxi162Scf00362g01044.1	triosephosphate isomerase	3	793.074	2.0452	1.309e-05	53.033	yes	0.586	0.593	NA	1.286	NA	1.534
749	AAYALSQDVGVIACIGELLEER	Peaxi162Scf00362g01044.1	triosephosphate isomerase	3	793.074	1.1043	0.0029177	35.992	yes	0.973	0.892	0.961	1.272	0.903	NA
750	AAYALSQDVGVIACIGELLEER	Peaxi162Scf00362g01044.1	triosephosphate isomerase	3	793.074	1.9824	0.0061744	29.276	yes	0.951	1.305	NA	0.747	0.755	1.241
751	AAYALSQDVGVIACIGELLEER	Peaxi162Scf00362g01044.1	triosephosphate isomerase	3	793.074	2.566	0.0020003	37.884	yes	NA	NA	NA	1	NA	NA
752	AAYLQNLCEELNFDPQK	Peaxi162Scf00095g00168.1	translocon at the inner envelope membrane of chloroplasts 110	4	513.998	4.7475	0.0066742	37.77	yes	0.794	0.554	0.441	1.364	1.485	1.362
753	AAYLQNLCEELNFDPQK	Peaxi162Scf00095g00168.1	translocon at the inner envelope membrane of chloroplasts 110	4	513.998	4.5089	0.0066742	37.77	yes	NA	NA	NA	NA	NA	NA
754	AAYNNPER	Peaxi162Scf00814g00225.1	Rad23 UV excision repair protein family	2	467.722	2.4995	0.004679	104.2	no	0.873	1.006	1.014	0.698	0.978	1.431
755	AAYNNPER	Peaxi162Scf00814g00225.1	Rad23 UV excision repair protein family	2	467.722	1.5314	0.0047808	101.54	no	0.828	0.961	1.055	0.701	1.018	1.438
756	AAYNNPER	Peaxi162Scf00814g00225.1	Rad23 UV excision repair protein family	2	467.722	1.7907	0.004146	109.71	no	0.808	0.975	0.967	0.747	1.035	1.467
757	ACAAQTNATFLK	Peaxi162Scf00037g01219.1	26S protease regulatory subunit 6A homolog	2	648.324	1.2322	0.043717	45.115	yes	NA	NA	NA	NA	NA	NA
758	ACANAGQVDR	Peaxi162Scf00362g01048.1	Pentatricopeptide repeat (PPR) superfamily protein	2	531.243	1.8214	0.0090322	66.19	yes	NA	NA	NA	NA	NA	NA
759	ACANAGQVDR	Peaxi162Scf00362g01048.1	Pentatricopeptide repeat (PPR) superfamily protein	2	531.243	1.6941	0.043639	52.167	yes	0.587	0.631	0.409	1.026	1.73	1.618
760	ACEAGATVK	Peaxi162Scf01955g00005.1	allene oxide cyclase 3	2	453.721	3.6409	0.00078124	115.78	yes	0.71	0.515	0.981	0.99	1.701	1.103
761	ACEDLIFNHLK	Peaxi162Scf00352g00717.1	Inositol monophosphatase family protein	2	680.34	4.2053	0.014151	57.885	yes	NA	NA	NA	NA	NA	NA
762	ACENATQPLK	Peaxi162Scf00192g00022.1	C-1-tetrahydrofolate synthase, cytoplasmic	2	566.277	3.098	0.0012353	83.045	yes	NA	NA	NA	NA	NA	NA
763	ACIVFFDEVDAIGGAR	Peaxi162Scf00207g01549.1	26S protease regulatory subunit 7 homolog A	3	580.619	2.5801	3.4354e-08	93.478	yes	NA	NA	NA	NA	NA	NA
764	ACLPSAAEEVEEYLILYR	Peaxi162Scf00287g01719.1	TLD-domain containing nucleolar protein	3	709.354	1.4642	1.9229e-10	91.355	yes	NA	NA	NA	NA	NA	NA
765	ACNELGIK	Peaxi162Scf00818g00127.1	RNA binding	2	452.731		0.0092577	101.65	yes	NA	NA	NA	NA	NA	NA
766	ACNELGIK	Peaxi162Scf00818g00127.1	RNA binding	2	452.731	2.6532	0.0092416	82.287	yes	NA	NA	NA	NA	NA	NA
767	ACPGVVSCADLLIMAAR	Peaxi162Scf00212g00310.1	Peroxidase superfamily protein	2	902.449	2.9018	0.0090163	44.734	yes	NA	NA	NA	NA	NA	NA
768	ACPGVVSCADLLIMAAR	Peaxi162Scf00212g00310.1	Peroxidase superfamily protein	2	902.449	2.0838	4.8182e-15	117.07	yes	1.174	1.109	1.404	0.623	0.8	0.89
769	ACPGVVSCADLLIMAAR	Peaxi162Scf00212g00310.1	Peroxidase superfamily protein	3	601.969	2.5937	0.0073794	39.531	yes	1.126	1.286	0.853	0.836	0.905	0.994
770	ACPGVVSCADLLIMAAR	Peaxi162Scf00212g00310.1	Peroxidase superfamily protein	3	601.969	2.6213	0.00038412	53.565	yes	1.187	1.077	0.938	0.837	0.979	0.982
771	ACQASQFVAK	Peaxi162Scf00522g00210.1	Mitochondrial ATP synthase subunit G protein	2	555.274	2.3501	0.00016614	111.63	yes	0.802	0.792	0.949	0.841	1.241	1.375
772	ACQASQFVAK	Peaxi162Scf00522g00210.1	Mitochondrial ATP synthase subunit G protein	2	555.274	2.4921	0.0036692	74.962	yes	0.945	0.799	0.756	0.948	1.214	1.339
773	ACQDVMDYSDTDVAEYLYK	Peaxi162Scf00444g00617.1	LOCATED IN: endoplasmic reticulum, plasma membrane	3	762.657	2.6501	0.066965	23.293	yes	NA	NA	NA	NA	NA	NA
774	ACVVFPDQPDMR	Peaxi162Scf00207g00440.1	Low PSII Accumulation 3	2	717.829	1.9719	6.627e-05	92.792	yes	0.832	0.975	1.072	0.896	1.162	1.063
775	ACVVFPDQPDMR	Peaxi162Scf00207g00440.1	Low PSII Accumulation 3	2	717.829	1.3436	2.106e-08	127.56	yes	0.83	1.05	1.051	0.862	1.267	0.939
776	ACVVFPDQPDMR	Peaxi162Scf00207g00440.1	Low PSII Accumulation 3	2	717.829	1.402	8.4173e-07	103.44	yes	0.836	1.099	1.043	0.856	1.188	0.979
777	ACYDAGVAK	Peaxi162Scf00240g00106.1	---	2	477.721	1.8675	0.00024606	123.86	yes	0.553	0.645	0.605	1.46	1.607	1.13
778	ACYDAGVAK	Peaxi162Scf00240g00106.1	---	2	477.721		0.00012428	103.55	yes	NA	NA	NA	NA	NA	NA
779	ACYGVLR	Peaxi162Scf00178g00056.1	40S ribosomal protein S3-3	2	419.716	3.2542	0.017601	87.582	yes	NA	NA	NA	NA	NA	NA
780	ACYGVLR	Peaxi162Scf00178g00056.1	40S ribosomal protein S3-3	2	419.716	3.0652	0.015777	91.093	yes	0.372	0.56	0.3	1.222	1.588	1.957
781	ADAEYLK	Peaxi162Scf00434g00329.1	Leucine--tRNA ligase	2	405.206	2.8343	0.019874	83.206	yes	0.896	0.955	0.56	1.079	1.126	1.383
782	ADAEYLK	Peaxi162Scf00434g00329.1	Leucine--tRNA ligase	2	405.206	4.168	0.031541	75.109	yes	0.935	0.936	0.612	1.072	1.128	1.317
783	ADAFEYADQILEK	Peaxi162Scf00434g00329.1	thylakoid lumen 18.3 kDa protein	3	504.912	4.2609	0.0058431	45.28	yes	2.132	2.08	0.686	0.383	0.457	0.262
784	ADAFEYADQILEK	Peaxi162Scf00434g00329.1	thylakoid lumen 18.3 kDa protein	2	756.864	2.5466	1.6403e-19	151.56	yes	1.608	1.578	1.141	0.446	0.552	0.675
785	ADAFEYADQILEK	Peaxi162Scf00434g00329.1	thylakoid lumen 18.3 kDa protein	3	504.912	3.1461	0.00032335	66.004	yes	1.488	1.709	1.195	0.424	0.43	0.753
[truncated: 55,548 more rows]

## Sheet: Statistics
Protein mass, peptide mass error and peptide length of petunia proteome
[truncated: 34 more rows]

[truncated: 3 more sheets: Protein Ratio, DHSvsCK Ratio, Repeatablilty]
