# Supplementary material for: PhDHS Is Involved in Chloroplast Development in Petunia
Source: Front Plant Sci. 2019 Mar 13;10:284. doi: 10.3389/fpls.2019.00284 (PMC6424912; doi:10.3389/fpls.2019.00284)
Supplement: Supplementary file 3 [file Data_Sheet_2.xlsx]

## Sheet: Sheet1
KEGG pathway enrichment analyses of up- and down-regulated proteins in PhDHS-silenced plants compared with control.
KEGG pathway	Mapping	Background	All Mapping	All Background	Fold enrichment	Fisher's exact test p value	-log10(p value)	type	Related proteins
sly03010 Ribosome complex composition	63	166	156	1529	3.63	1.3636e-14	13.87	up	Peaxi162Scf00558g00033.1 Peaxi162Scf00818g00326.1 Peaxi162Scf00643g00435.1 Peaxi162Scf00003g01123.1 Peaxi162Scf00213g01016.1 Peaxi162Scf00110g00117.1 Peaxi162Scf00443g00612.1 Peaxi162Scf00240g00106.1 Peaxi162Scf00299g00118.1 Peaxi162Scf00411g00049.1 Peaxi162Scf00393g00041.1 Peaxi162Scf00046g00418.1 Peaxi162Scf00071g00918.1 Peaxi162Scf00333g00213.1 Peaxi162Scf00003g00059.1 Peaxi162Scf00591g00053.1…
sly00860 Porphyrin and chlorophyll metabolism	7	27	156	1529	2.54	0.0153712	1.81	up	Peaxi162Scf00269g00514.1 Peaxi162Scf00130g00022.1 Peaxi162Scf00626g00719.1 Peaxi162Scf00304g00417.1 Peaxi162Scf00681g00117.1 Peaxi162Scf00452g00831.1 Peaxi162Scf00288g00822.1
sly00660 C5-Branched dibasic acid metabolism	3	6	156	1529	4.9	0.0165314	1.78	up	Peaxi162Scf00377g00074.1 Peaxi162Scf00254g00215.1 Peaxi162Scf01044g00224.1
sly00195 Photosynthesis	45	57	102	1529	11.53	8.46699e-30	29.07	down	Peaxi162Scf00395g00711.1 Peaxi162Scf00642g00013.1 Peaxi162Scf01173g00013.1 Peaxi162Scf00160g01617.1 Peaxi162Scf00232g01129.1 Peaxi162Scf00359g01218.1 Peaxi162Scf00589g00517.1 Peaxi162Scf00610g00313.1 Peaxi162Scf00681g00436.1 Peaxi162Scf00257g00046.1 Peaxi162Scf00211g00222.1 Peaxi162Scf00328g00108.1 Peaxi162Scf00517g00118.1 Peaxi162Scf01257g00019.1 Peaxi162Scf00015g00032.1 Peaxi162Scf00082g01216.1…
sly00603 Glycosphingolipid biosynthesis - globo and isoglobo series	3	4	102	1529	11.24	0.00109888	2.96	down	Peaxi162Scf00739g10014.1 Peaxi162Scf00015g02223.1 Peaxi162Scf00329g00431.1
sly00052 Galactose metabolism	6	21	102	1529	4.28	0.00181491	2.74	down	Peaxi162Scf00739g10014.1 Peaxi162Scf00195g01017.1 Peaxi162Scf00314g00323.1 Peaxi162Scf00129g00433.1 Peaxi162Scf00329g00431.1 Peaxi162Scf00195g01014.1
